# Supplementary material for: Programmable CRISPR‐Cas transcriptional activation in bacteria
Source: Mol Syst Biol. 2020 Jul 13;16(7):e9427. doi: 10.15252/msb.20199427 (PMC7356669; doi:10.15252/msb.20199427)
Supplement: Supplementary file 2 — Dataset EV1 [file MSB-16-e9427-s002.xlsx]

## Sheet: Dataset EV1
OLIGO ID	Barcode	[gene_cogdesc]	Phylum	Class	family	genus	order	[strain_name]	Sequence	GC content
14479	AGCAGTTACACT	[Membrane carboxypeptidase/penicillin-binding protein]	Firmicutes	Bacilli	Bacillaceae	Bacillus	Bacillales	[Bacillus anthracis Ames Ancestor A2084]	TCCCACTATTTGTCGGCTAGCCAGATTGTTGTGGTCTGATTAAAGTTTCAATTTATACCTTACAATGATGTAAGGTACGTGTAAGAGAAATCGATGGGATATTTTTTTACAACAAGGTATTCTTAAAGTAAGAGTTATACGCTATGTGGAAAAGAGGTGTTTAAGATGAGTGTAACTGCT	34.55
14482	TAAGCCTTCAGA	[Dihydroxyacetone kinase]	Proteobacteria	Betaproteobacteria	Burkholderiaceae	Burkholderia	Burkholderiales	[Burkholderia cenocepacia J2315]	TCGTGGCGCGAAGCGTACGCTTCGTTGCCCGCCCCGCACCGGTCGTCGGTCATGCGATCGGCTGCGACAGGCAACGGCTCGCGCACGATGCTCCGCAACACGAAAGCCGTCCGGCGCCCGTGCGCGCCCGGCCGAGCCCCGTTCACCCGTCCGGAATCCTTCGCCATGTCTGAAGGCTTA	72.12
14485	TAGGCGCGATTT	[Glucosamine 6-phosphate synthetase, contains amidotransferase and phosphosugar isomerase domains]	Proteobacteria	Deltaproteobacteria	Desulfovibrionaceae	Desulfovibrio	Desulfovibrionales	[Desulfovibrio vulgaris vulgaris DP4]	GGCATGTAGCGTTCTCCGACACTGTTGCTACGCCGCGCCCTACCTGCTAAAGAGGCAGTCGCGGAGAAGGCGTGCGACACAGCGTCGCCGCCCCGCCAACCTCTACGGCCCGCGCCGCGCCACATACCGCGTGCGGGCGCCACGTCCTCCAAGGAGCTCTGGCCTATGAAATCGCGCCTA	69.09
14486	AATGCGGATTCC	[Zn finger protein HypA/HybF (possibly regulating hydrogenase expression)]	Chrysiogenetes	Chrysiogenetes	Chrysiogenaceae	Desulfurispirillum	Chrysiogenales	[Desulfurispirillum indicum S5]	TCGCTCTCGGAACACTGGCGCTTCTGCTGAAAAAAAGTCCATGGTGCAGCCGTGAAGAGTTCCGTCTTTCTTTCGGGAAAACTTGAGCCCCGTCAATTTTTCTTCCGCTGTTCTGGCGTACATTGTGTGCACATGGAATTGCAATGATGCCCGAAGGAGATAACGATGGGAATCCGCATT	49.7
14491	TCTACACGGACA	[ABC-type dipeptide transport system, periplasmic component]	Firmicutes	Bacilli	Streptococcaceae	Streptococcus	Lactobacillales	[Streptococcus sanguinis SK36]	CTCTCTTGGGACTGCAAACAAAAAAATATGAATACAAGAAAGTGATTCAATAAAAATGAGAAAAAAATATTTTTATTAGTTGTCCTCTTGCTGCCTTTATTCTTGGTAGCCTGCCAGCAAAACTCAAATTCTTCCAAACAAGCCAATGAGAAAGACAAACTCACTATGTGTCCGTGTAGA	33.33
14495	ACATGCGAGCCT	[Predicted signal transduction protein containing a membrane domain, an EAL and a GGDEF domain]	Proteobacteria	Gammaproteobacteria	Moraxellaceae	Acinetobacter	Pseudomonadales	[Acinetobacter baumannii ATCC 17978]	ATGACTTCAATGTCGAACACTACCCAAAAGCATTTTATTGTTGAGCAGTTTCCTTTACCGACTTGGGTCAGTGATGAAAAAGGCTTAATTTTATACTGCAATACGGAGTGTACAAAGTACTGGCGCGATACTTCTCCTCCATTGTTTCAACAATGGCTAGATTTCATGAGGCTCGCATGT	39.39
14497	GAATTGTCCGTC	[Ribosomal protein L13]	Proteobacteria	Alphaproteobacteria	Brucellaceae	Brucella	Rhizobiales	[Brucella melitensis ATCC 23457]	AGGTTCCGAATATAGGGCTTGACGATCACCTGGACATTGTGTATCGACCCGCCGGAAGCGAGTGAAAGGTAACTTTCGCCCGCCCGTTCGGGTTGGTCAAATCCAACACAAGCAACAAAAAAAGCCCCGATCGCAAGTCCGGGGATCAAGTCAAGGAAGACTTCAATGGACGGACAATTC	52.12
14498	GAGCGGAATAGG	[cAMP-binding proteins - catabolite gene activator and regulatory subunit of cAMP-dependent protein kinases]	Proteobacteria	Alphaproteobacteria	Caulobacteraceae	Caulobacter	Caulobacterales	[Caulobacter crescentus CB15]	CCCGGTCGTCCGTCCTCTGGCTCCCCGTCGTTCGCCGGCGGGGAGCTTTTCTTTGTGCGGTCAGGACCAGACGTGACGGAGATCGTGACGGCGATTGATCGGCGTCAAGGTCGCGCGGCCGGGAACCGCGCATGAAGGGGATATGAAGCTGGGGAGCGCCACCTCATGCCTATTCCGCTC	66.67
14498	GAGCGGAATAGG	[cAMP-binding proteins - catabolite gene activator and regulatory subunit of cAMP-dependent protein kinases]	Proteobacteria	Alphaproteobacteria	Caulobacteraceae	Caulobacter	Caulobacterales	[Caulobacter crescentus CB15]	CCCGGTCGTCCGTCCTCTGGCTCCCCGTCGTTCGCCGGCGGGGAGCTTTTCTTTGTGCGGTCAGGACCAGACGTGACGGAGATCGTGACGGCGATTGATCGGCGTCAAGGTCGCGCGGCCGGGAACCGCGCATGAAGGGGATATGAAGCTGGGGAGCGCCACCTCATGCCTATTCCGCTC	66.67
14506	ATACCCGTTTGG	[Predicted ATPase with chaperone activity]	Chlorobi	Chlorobia	Chlorobiaceae	Chloroherpeton	Chlorobiales	[Chloroherpeton thalassium ATCC 35110]	AAGGGTCACTTCTAAAAAGTAACTTCGTTTTTTCCGTAACAGCGATTGGAAAAGCAGTGCCGTTCATCAGCGCGGTGTTTTTTAATAACCTGCCAAAATCAGTATTTTTCCCATCGATTCTGCGCCCAACGCAGAAAGGTTTTTTTTAACCCCAAATTCGAAAATATGCCAAACGGGTAT	40
14510	CCTCGAAAGTGT	[Predicted DNA-binding protein with the Helix-hairpin-helix motif]	Crenarchaeota	Thermoprotei	Pyrodictiaceae	Hyperthermus	Desulfurococcales	[Hyperthermus butylicus DSM 5456]	AGTACGGGGGGTCCGTTATTCAAGACGTTGTTGAGTAGTGCTTGCCGGATGGACTGTCGCTATTGTCCACTCTCTACTACTTGTCGTGTTCGCCGCGAGGCTTGGAAACTTGAAAGGCTGGTTCGGGTCTTCCTTGAGGCTTACCGTCGGGGTCTCGTGAGGGGTATGACACTTTCGAGG	55.15
14514	GCCGAAATACAG	[Phytoene dehydrogenase and related proteins]	Cyanobacteria	Synechococcophycidae	Synechococcaceae	Synechococcus	Synechococcales	[Synechococcus elongatus PCC 6301]	ATAGCAGTTCGCCCTACAGTAGTGGGCGACGTGTTCTCTTCTCCTCTTGGGCACACAGCCAAGCAGGATCGGCATTTGGGGCGGCGGTGGGTCGCCCTTTTTTTCTGCGTTGGGGCCGAGGCTGAGCGGGCTACACTCAGAAATCGAACCTGTTTGACACCTGCTATGCTGTATTTCGGC	58.18
14528	AGACAACGAGTT	[Predicted nucleic acid-binding protein, contains PIN domain]	Planctomycetes	Planctomycetacia	Pirellulaceae	Pirellula	Pirellulales	[Pirellula staleyi DSM 6068]	GTCGGTCGACTTGCCTGACAACTCCGCTGTTGAGTTTGAGCCCAGACTGGTTTCAAAGACCGACGTTTGGCCAGCTGACTATTTTCAACAGACCGCTGGTGCATTTGCTGGGGAAACATTTGAGCGTCCCTCGCAAGGAACATTACCAACTCGAGGCGAGTGGTGATGAACTCGTTGTCT	53.33
14529	GTAGCTTGTCGT	[GTP cyclohydrolase I]	Planctomycetes	Planctomycetacia	Planctomycetaceae	Planctomyces	Planctomycetales	[Planctomyces brasiliensis IFAM 1448, DSM 5305]	AGAGGCAAGATCGCTGCCCGAAGATTTTCGGAGCAGCGATTTTTTCTCGCTGTTCTCTTCAGATGCCCCGCCCTATAACTCCCCGGTGAACTGACAAGGCGAAACATCAGCAGTGCACCAGTTTGGTCCTTCCCTTTTGTGACTTCATTCTTGAGGGTGTTCTGTATGACGACAAGCTAC	50.91
14533	ACAATGACCGAT	[K+ transport systems, NAD-binding component]	Cyanobacteria	Synechococcophycidae	Merismopediaceae	Synechocystis	Synechococcales	[Synechocystis sp. PCC 6803]	ATTGCCGCCGAGATTTGCATTTTTTCATAATTTTGTCTGGAGTTGGCGAATTGGGAATTTAGTGTCCTTCGCCACAATTTTCTAAATTAGGGTTGATAAACTGCCTATACGGACGGTGTTTTTCCATTCTTGGGCTTTGCCGATCGCCGTTTAGTCCGTTTAACTATGATCGGTCATTGT	41.82
14534	CAGCACGTAATG	[Nitrogen regulatory protein PII]	Firmicutes	Clostridia	Syntrophomonadaceae	Syntrophothermus	Clostridiales	[Syntrophothermus lipocalidus DSM 12680]	TTTCGACTCAACAGCTATACTAAACGTGGTAATTGCATAAGCGAGACAGGCAAAGGCGCTTGGGTGATCGTTGAGTATCACAAACAAGCGCCTTTTTCTGCTTCCGCTTTGAATACGAGGCACCATCAGGGTTTGAGGTGCTGGAAATTAAGGAGGAGGGCAGGGATGCATTACGTGCTG	48.48
14538	CAACTGATGACA	[Response regulator containing a CheY-like receiver domain and an HD-GYP domain]	Acidobacteria	Acidobacteria	Acidobacteriaceae	Acidobacterium	Acidobacteriales	[Acidobacterium capsulatum ATCC 51196]	GAATGAACTGCACGGAGCCACATTGCATGTCCTGTTGCCCGTGACTCATGAAATGAAACCGACAGCCGGCTCTGCCAACGGATCAAGGAATGCAGAGCTGCCTGCAACACCCTCAGAGTCGCCTGCCGAAATCTGAATCACAAACGAAGAGAAACACCTGGAAGCATGTGTCATCAGTTG	53.33
14545	GCATGGCTGTTT	[Predicted transcriptional regulators]	Acidobacteria	Acidobacteria	Korebacteraceae	Korebacter	Acidobacteriales	[Korebacter versatilis Ellin345]	CGGCTTACGAGTCTCCCGGAAAGTGGTAGGAAAAAGGAAACAGCCTTCTAAGCCCCTTCTCTTTGGACATCGGAAAGCGACAAAGCAGAGTTCCTGGTTAAAGGGAATCCGCTGAATTTGAACCACGATGCATAGCTCGTGTGGACCTCTGAACAGGAGATCCACATGAAACAGCCATGC	50.3
14546	TCTTACCCACCT	[Predicted nucleic acid-binding protein, contains PIN domain]	Actinobacteria	Actinobacteria	Mycobacteriaceae	Mycobacterium	Actinomycetales	[Mycobacterium tuberculosis F11 (ExPEC)]	GGCGCGGGGCTTGAACGTCTCGGCGCTGACTCAGGCCGCGATCAGTGCCGAGTTGGAGAACTCCGCAACCGATGCGTGGCTTGAGGGGTTGGAACCCAGAAGCACCGGCGCTCGGCATGATGACGTGCTGGGTGCGATCGATGCCGCTCGCGATGAGTTCGAAGCATGAGGTGGGTAAGA	64.85
14553	AATCACGTCCTT	[ABC-type uncharacterized transport system, duplicated ATPase component]	Proteobacteria	Gammaproteobacteria	Moraxellaceae	Acinetobacter	Pseudomonadales	[Acinetobacter baumannii ATCC 17978]	TATCCGCATGAGCTTTCAGGTGGTCAAAAACAGCGGGTGATGATTGCGGCTGCGCTAGCTCTTCAACCTAAAATTTTAATTGCAGATGAACCAACTACCGCGCTTGATGTGATTTTACAGACGCAAATTTTAGAATTATTAAAATCTTTGCAAAGCAAATATGGTATGAAGGACGTGATT	39.39
14556	ATGACATATCCG	[FOG: HEAT repeat]	Bacteroidetes	Bacteroidia	Rikenellaceae	Alistipes	Bacteroidales	[Alistipes shahii WAL 8301]	GAGTGTCTGGGCTGGTTCGCGCATACCCCGCGCCGTGCCGAGATCATCGACGCCTGCCGGCAGGCAGCCGCCGACAAAAACCTGGAGAAAGAGCTCCGCGACGAGCTGACGCAAACCGCGATCCGGCTCGAAAGCACCGTATCCGTACCGACCCGATAATCCGACATGCGGATATGTCAT	64.24
14560	CACTCGTCTTCC	[Transcriptional regulators]	Firmicutes	Bacilli	Bacillaceae	Bacillus	Bacillales	[Bacillus subtilis subtilis 168]	GCAAGACAGCTGCCACCGAGAACAGTGAGACATAACCCAATTAAAATGAAGAAACCCATGTGATCTTCTCCTTTCAGCTAAAAACACAAAAAGATATCTGGTACGTCCATATCATATTGTATGAAACGCATTCCAGATCAAGGGGATTTAGAAAGAAGGGAATCTATGGGAAGACGAGTG	39.39
14562	TCTATCCCAGAA	[Cytochrome c peroxidase]	Proteobacteria	Alphaproteobacteria	Beijerinckiaceae	Beijerinckia	Rhizobiales	[Beijerinckia indica indica ATCC 9039]	GGAGCGTTTCCGGATATATGCTCTAGTATTCCGCGATATATTTGATGACAATGATTAATATGCATTTTTTTCGTTGGAATTTTAAGCGCCTTCCTTATCGCGGAAATCTGACGCATACGAATCAATCTAGCGATTGGCCTCAATTGAATAATGGGGTGGGAAACCATGTTCTGGGATAGA	40.61
14563	GCCAATTGCTTC	[UDP-3-O-acyl-N-acetylglucosamine deacetylase]	Proteobacteria	Alphaproteobacteria	Brucellaceae	Brucella	Rhizobiales	[Brucella melitensis ATCC 23457]	AATGTGATAAGGTGTTAGAAAGCGTGATTTTGAACCGGAAGGCTCGTTCATTATTTCAGCCAAAAGTGCTTATACAGGCGCTTCAATTGCAAAGTCCGGGCTGTCCGCATCCCGCCGATCAGGATGGCCTTTTATCCCTGTTATACTGAATAGATTGGAACTGTCATGGAAGCAATTGGC	45.45
14571	ACTCCACTCCGT	[SAM-dependent methyltransferases related to tRNA (uracil-5-)-methyltransferase]	Proteobacteria	Deltaproteobacteria	Desulfovibrionaceae	Desulfovibrio	Desulfovibrionales	[Desulfovibrio vulgaris vulgaris DP4]	CGCGTTCTCGATAAGTTCGCTGATCATCGCTCGGCTCCTTGGCTGGGCTTGACGTATGTGCTCGGATGGGCAACTAGTTGCCTCAATTGCCGGAAAAGTCAAGACTCTTTTTGTGACGGACGGCACAAGCAGCCGCGCCTCAAGGCGCAGCACGGAAATAGCATCATGACGGAGTGGAGT	55.76
14574	ACACGTAGGATT	[Chorismate synthase]	Actinobacteria	Actinobacteria	Coriobacteriaceae	Eggerthella	Coriobacteriales	[Eggerthella lenta VPI 0255, DSM 2243]	GAATGCTGTGCTCGCTCAGGATGACGAGTACGTGAGCCATAGGGATGGGGTTGATGCCTCATTCGATGCGGATGCGGCGTGCGACCTGCTTTTCGCTAGCCTTGCCTGAACGGTAGGGTACAATACGATGCGAACCATTCGTATCAGCGCGGAAAGCGACAGACTATGAATCCTACGTGT	55.76
14576	ACTCGCTAACCA	[Catalase (peroxidase I)]	Proteobacteria	Gammaproteobacteria	Enterobacteriaceae	Escherichia	Enterobacteriales	[Escherichia coli O157:H7 Sakai (EHEC)]	GAATTCGGACATAATCAAAAAAGCTTAATTACGATCAATTTGATCTACATCTCTTTAACCAACAATATGTAAGATCTCAACTATCGCATCCGTGGATTAATTCAATTATAACTTCTCTCTAACGCTGTGTATCGTAACGGTAACACTGTAGAGGGGAGCACATTGATGTGGTTAGCGAGT	35.76
14576	ACTCGCTAACCA	[Catalase (peroxidase I)]	Proteobacteria	Gammaproteobacteria	Enterobacteriaceae	Escherichia	Enterobacteriales	[Escherichia coli O157:H7 Sakai (EHEC)]	GAATTCGGACATAATCAAAAAAGCTTAATTACGATCAATTTGATCTACATCTCTTTAACCAACAATATGTAAGATCTCAACTATCGCATCCGTGGATTAATTCAATTATAACTTCTCTCTAACGCTGTGTATCGTAACGGTAACACTGTAGAGGGGAGCACATTGATGTGGTTAGCGAGT	35.76
14577	TACGTACGGAAC	[Membrane proteins related to metalloendopeptidases]	Proteobacteria	Deltaproteobacteria	Geobacteraceae	Geobacter	Desulfuromonadales	[Geobacter sp. FRC-32]	TTAACCAAGGCCCATCAGGGTTCTGACCACCCTCCTCCACCAGATCCGATTGTTTTGTATCTATCCGGAAACATCATGGGAAACCATTGAGTTTGAAGGCGGAATACTGTTCTGCCATCATCAGCCACAGCATTGGGTATGGTGCTTGCAAAACTGGGAGTCTCCATGGTTCCGTACGTA	49.09
14578	ACCTTGTCTTAC	[tRNA and rRNA cytosine-C5-methylases]	Crenarchaeota	Thermoprotei	Pyrodictiaceae	Hyperthermus	Desulfurococcales	[Hyperthermus butylicus DSM 5456]	CCTAAAATGTTACAGGATATAGAGGCTAGAGTTGCGACCGAGGTAGACTACATAAATGGCTATATTATCCGCGAGGCTGTTGTCCGGGGGCTCTACACTCCCTATAACATGGCGGTATACCTTGCTGTTAAAGGGCTGGAAGAAGTATTAAGGGGCTAGCTTGGGATGGTAAGACAAGGT	47.88
14582	GTAGCACTGCGA	[Outer membrane protein and related peptidoglycan-associated (lipo)proteins]	Bacteroidetes	Cytophagia	Flammeovirgaceae	Marivirga	Cytophagales	[Marivirga tractuosa H-43, DSM 4126]	TTAGACATTTCATATATGACTTATTTCCAAAGTTAGGTTTCCTTTAATTAGCAATCTATTTATAGTGTGCAGTATCTTTTAATAAATCAAACTTTCTAAAAATTTGGTTTATAGCTTAAATCTAAAATTCCTTTTGAAATTCTCTCTTATCAGCTAAATTGGAATATGTCGCAGTGCTAC	24.24
14582	GTAGCACTGCGA	[Outer membrane protein and related peptidoglycan-associated (lipo)proteins]	Bacteroidetes	Cytophagia	Flammeovirgaceae	Marivirga	Cytophagales	[Marivirga tractuosa H-43, DSM 4126]	TTAGACATTTCATATATGACTTATTTCCAAAGTTAGGTTTCCTTTAATTAGCAATCTATTTATAGTGTGCAGTATCTTTTAATAAATCAAACTTTCTAAAAATTTGGTTTATAGCTTAAATCTAAAATTCCTTTTGAAATTCTCTCTTATCAGCTAAATTGGAATATGTCGCAGTGCTAC	24.24
14585	GTAGCTTACGCT	[Nitrogen regulatory protein PII]	Planctomycetes	Planctomycetacia	Pirellulaceae	Pirellula	Pirellulales	[Pirellula staleyi DSM 6068]	TCTTTCCAGCGTTCCGACTACAATTGAGTTTCGCAAACGCTCTTGGCACTCCGATTGCATTATAATTCGGCATCCTAAGCGTGGTCCTTGGGCGACCATTGCCAGAGCTTTTGCTCACACCTCTCCCTCCCCAACTTGCTCGCAGCGATTGACTAGCCACCGCTCATGAGCGTAAGCTAC	53.33
14587	GATGAAGCTCAA	[ABC-type protease/lipase transport system, ATPase and permease components]	Proteobacteria	Gammaproteobacteria	Pseudomonadaceae	Pseudomonas	Pseudomonadales	[Pseudomonas aeruginosa PAO1]	AGTTGGCGCTCCTCTCCGGCGCACGAACCGCTGTCGCTGCGCCTCGCACCCGTGGCGACGGCGGCCCCCGGATTGTTCCTCCGCCGGCCGTGCCCGGCAAGCGGAGACTGCCGCAATGTCCTCCGGGCCCGCTCGCGGCCCGGACACCCACAGGACCCGACTCCGATGTTGAGCTTCATC	75.15
14594	TAAACGTTCCGT	[Response regulator containing a CheY-like receiver domain and an HTH DNA-binding domain]	Proteobacteria	Gammaproteobacteria	Xanthomonadaceae	Xanthomonas	Xanthomonadales	[Xanthomonas campestris pv campestris ATCC 33913]	GATGCATTGTCTGCGTGTCTGCCATCCGAGGCGTGCGCGGAGTTCAGTGCATCGAGCGCATCGGCAGCGCGCCTGCCGCATGCCCGGGCCGTCCAGCTCCACGCACCACCCACCTACCGCGCAGCGCAGCGGGAAAGCGACGCAGCCATGTGCCAGACTTGGCGCATGACGGAACGTTTA	69.09
14595	GACGTAATGCTT	[Glycine cleavage system T protein (aminomethyltransferase)]	Proteobacteria	Gammaproteobacteria	Enterobacteriaceae	Yersinia	Enterobacteriales	[Yersinia pestis Medievalis Harbin 35]	CTGAAGAGGGCGCCTCGCCTATTTTAGCTTATGGTTCCCTGAGGGGATCGGTGCTAACGTTGAGCAAAAGGTATCGTTTGCGTCGTGGTGTCCCTACCTGTTTATTGTGGTCTTGAAGCAGGTACCCTGCGGCTTCAAACACGAAGTGTATATTGAGGGAAAAAGATGAAGCATTACGTC	49.7
14596	CCCTGTGTGTTT	[Arginyl-tRNA synthetase]	Cyanobacteria	Synechococcophycidae	Acaryochloridaceae	Acaryochloris	Synechococcales	[Acaryochloris marina MBIC11017]	TAAATATTGTGGACTTCTCAATTACCAATATCTTGGCCTTAGCGGCTTTAGGTATGTTAGTAATCGTCTCCGGCGGCATTGTGTATCTCACTGTCTCAGAGTGGCGTGATCGCAGACGACGCGAGCGCGAACAGCGTGCCGCTAGGAAAAAACGCAGTTAAGCTCATGAAACACACAGGG	49.09
14598	TCCTCTAGCCTC	[Predicted transcriptional regulators]	Proteobacteria	Alphaproteobacteria	Rhizobiaceae	Agrobacterium	Rhizobiales	[Agrobacterium tumefaciens C58-UWash]	CCTCAACGATTTCATCACCCCGATGGCCATCCTTAAGGAGCGGAGGTGAAACGTCTGGGCGACACTAAGGCATCTCATACCCGGAGATCATTCCTGCCGATAAAACTTAGTTGATTTGCTAAGTTTTCCCTTGCTCCGCCACGATGAAGCATGATAGTTAGCAATATGGAGGCTAGAGGA	48.48
14602	GGTCAATCGTGT	[Putative hemolysin]	Proteobacteria	Betaproteobacteria	Alcaligenaceae	Bordetella	Burkholderiales	[Bordetella pertussis Tohama I]	GGCGACGCAGGCATGCAAGGCCATGACTCTGTTTGTATCAAATAGTCAAGCGGGGTCGTATGGTCCTCGGTGGGGCGGCGTAAACTTCATAGTCACGTAACATATCGGTCAGATTACTGACATGACGCGCGGCCACACTGGCAGGACATTTAGGAGTTTCGCGCAATGACACGATTGACC	53.94
14603	GACGCAATTACG	[Transposase and inactivated derivatives]	Proteobacteria	Betaproteobacteria	Burkholderiaceae	Burkholderia	Burkholderiales	[Burkholderia mallei ATCC 23344]	GCTTGCTCGCATGCGCCCGCCTCGCGCCACTGCGGCCGCGCCGCGATGGCGCTGACGCGAGGCGACAAAAAGCGACAAGACGAAGAAGGGGGCGCGACGTACTCGCGCCCCCAGATTGCTGACAAACCCTCGCCAAGTGGGGGATTTTTGTTTTTTAATGGCGTGATGCGTAATTGCGTC	63.64
14616	TTGTCGTTTGCA	[Serine acetyltransferase]	Firmicutes	Clostridia	Halobacteroidaceae	Acetohalobium	Halanaerobiales	[Acetohalobium arabaticum Z-7288, DSM 5501]	CCGAAGCAGTAAGTAGGGTGTAACGTTTAGTAAGCGTTAATTACTTTAAGTGAATCAGATTTGATTTCTAGTCTGATTAAACAGAGTGGAACCGCGCCCTTACGTCTCTGTAGTTAACAGCTATGGAGTGTAAGGGATTTATTAATTGAGGAGGTAGTAAGTTAGATGTGCAAACGACAA	38.79
14618	AACAAGTGTCCC	[Transcriptional regulators]	Proteobacteria	Alphaproteobacteria	Rhizobiaceae	Agrobacterium	Rhizobiales	[Agrobacterium tumefaciens C58-UWash]	GGGCGGCGCTTTATGGGCGGGGATAAAAACCCAAAGAAATCAATTCCGCATTTACAGATGTTGCTGTAGTCTTCCGGTAACGAGAGTGCAGCGAACAGGCACGGGTATTCTTCAGATCGACTGCGCGGCGCAGGCTTTCTGCCCGCACTGTGCGAAGAAGAGTGGATGGGGACACTTGTT	54.55
14618	AACAAGTGTCCC	[Transcriptional regulators]	Proteobacteria	Alphaproteobacteria	Rhizobiaceae	Agrobacterium	Rhizobiales	[Agrobacterium tumefaciens C58-UWash]	GGGCGGCGCTTTATGGGCGGGGATAAAAACCCAAAGAAATCAATTCCGCATTTACAGATGTTGCTGTAGTCTTCCGGTAACGAGAGTGCAGCGAACAGGCACGGGTATTCTTCAGATCGACTGCGCGGCGCAGGCTTTCTGCCCGCACTGTGCGAAGAAGAGTGGATGGGGACACTTGTT	54.55
14632	CCTATGGCAACA	[NTP pyrophosphohydrolases including oxidative damage repair enzymes]	Proteobacteria	Betaproteobacteria	Oxalobacteraceae	Herminiimonas	Burkholderiales	[Herminiimonas arsenicoxydans ULPAs1]	ATCAATAAAAAAAGACACCTTCGGGTGTCTTTTTTGTTTTATCGACACAATATTCGATTGTTAAATCTGGCGAAAAAATTGTGGCAGGTTTACTATCAGAGCAGGTGCAATTAGTCGCTAAAACAGCTTGGCAGATTTCATTATTCTTATGCGCGGGAAGACTACATGTGTTGCCATAGG	37.58
14633	ATCCATAGTCCG	[16S rRNA uridine-516 pseudouridylate synthase and related pseudouridylate synthases]	Chloroflexi	Chloroflexi	Herpetosiphonaceae	Herpetosiphon	Herpetosiphonales	[Herpetosiphon aurantiacus DSM 785]	TAAAGCTATGTTATAATTGGCCAAAGGTGCCGTTAGGAGGCACTACCACTGTGAAGAACCTCGTCGCTTGATGCACGTATTATCGTTCGGATGTCCGCTGTACTCCCGATCATTCAAGCATGCACTGACGACCCCAACAGTAGAACCACGACCTGTGGAGTAATAATGCGGACTATGGAT	48.48
14659	CGTCTTAAGCGC	[Regulator of polyketide synthase expression]	Actinobacteria	Actinobacteria	Pseudonocardiaceae	Saccharomonospora	Actinomycetales	[Saccharomonospora viridis P101, DSM 43017]	GGACCGAGCGCGAAAGTCGTCATCCGTGGGACAACAGTTCCGCGGGATTTCGTCAGATCAGCGTGAAAGGCCCTTCCGCCTTTCGATTCCGGTGATACCTTTTCGATCATTGCTGGACCGGACGGGCGAGTGTGATCCCCCAACGTTGTGGGAAGGAGCTTGTCGATGGCGCTTAAGACG	58.18
14662	TATGGAGCCTTG	[Peptidyl-prolyl cis-trans isomerase (rotamase) - cyclophilin family]	Cyanobacteria	Synechococcophycidae	Merismopediaceae	Synechocystis	Synechococcales	[Synechocystis sp. PCC 6803]	CCAAATTCAGGGCAGAAACGGGGGTTTGTTATGTTCAATTGGTCCCCATTTCCCCTAGAAAGTTATCTAAAGTGGACTAAGGTTCCTAACAAGGACTTTAAAGTTGGTTAATTTACATAAACGATGAAAGGCAGTTGCCATTAGCAATTACGGAGATTAGATTTTATGCAAGGCTCCATA	38.18
14664	GGGATACGGATT	[Methyl-accepting chemotaxis protein]	Proteobacteria	Gammaproteobacteria	Vibrionaceae	Vibrio	Vibrionales	[Vibrio cholerae O1 bv El Tor, N16961]	ACTCTCATCAAATAGTTGAGCTGGTTAACAAAATGAACTGAGGCCAGTGGCAAATCAGCCGTTGTGAACCATCCTTTTATTAGTCCTTATCGGCCTATTCATTCAAACAATAACCTAGCCGAATAAGACCATAAACATTACAGCGCTCAGTTAGGTGGTAACGTCATGAATCCGTATCCC	41.21
14669	ATCTCTATTCCG	[Transketolase]	Chlamydiae	Chlamydiae	Chlamydiaceae	Chlamydia	Chlamydiales	[Chlamydia trachomatis L2b/UCH-1/proctitis]	CCTAGTCAAATTATCTCTAATTCTCTACTATCTTCTTCCTTATCCTGAAATAGAGTTTAAGAACTCTAGGGACTTAATTTATTTTATTCTCCTTATTATCGAATTTTCGGTTCTATATTGGGTTAAGCATTCGTATAGGTATCAACTTCTGCTAAAGGAAAAAACATGCGGAATAGAGAT	30.91
14672	CAACAGGTACGG	[Threonyl-tRNA synthetase]	Actinobacteria	Actinobacteria	Corynebacteriaceae	Corynebacterium	Actinomycetales	[Corynebacterium glutamicum Kalinowski ATCC 13032]	ATGCGTCATCAGTAGGACGACTGAAGTAGACAAAGCCAAAGAAGCTCACGCACCACATCAGGTATTGCCTAATATATCTGCGGTGAATCCCGATATTTCCCTCTTTTGGACGTATCGGGAGCGCCAGGTCAGCTGCGCACCTTGAACTAGTGGGGGCGGCCAGGTATGCCGTACCTGTTG	52.73
14676	GGGTGCAGAAAC	[Outer membrane receptor for ferrienterochelin and colicins]	Gemmatimonadetes	Gemmatimonadetes	Gemmatimonadaceae	Gemmatimonas	Gemmatimonadales	[Gemmatimonas aurantiaca T-27T]	AATCCGGTCGGTGGTGTATTGACGGCGTCAAAGGTCCCAGTAAACATTCGTGCAACGGATGAGCCGTGTCGTGTCGTCGAACGCACACACCGGCCCACCATGACCGACTCTCCCTCCTGTCGGTCATCGGACTTAGTCGTCCATTTCCTCCCACTGAGGTGTGCGATGGTTTCTGCACCC	58.18
14678	CTTGTTCAGTGC	[Uncharacterized protein conserved in bacteria]	Acidobacteria	Acidobacteria	Korebacteraceae	Korebacter	Acidobacteriales	[Korebacter versatilis Ellin345]	CCCTTTTTATTTTTCAACGCGAGAATGTAGATGTTCTGTGATCCTGAGTGAAGTCGCGCAAAGCGCGACGTAGTCGAAGGGCCCCTATCCCTACGACAATGCATCAATCTGCGAAGCGATCGCGTGCAATCCACAAACCTTTCGCTATAATCCCGCAATCGCGCCATGGCACTGAACAAG	50.91
14678	CTTGTTCAGTGC	[Uncharacterized protein conserved in bacteria]	Acidobacteria	Acidobacteria	Korebacteraceae	Korebacter	Acidobacteriales	[Korebacter versatilis Ellin345]	CCCTTTTTATTTTTCAACGCGAGAATGTAGATGTTCTGTGATCCTGAGTGAAGTCGCGCAAAGCGCGACGTAGTCGAAGGGCCCCTATCCCTACGACAATGCATCAATCTGCGAAGCGATCGCGTGCAATCCACAAACCTTTCGCTATAATCCCGCAATCGCGCCATGGCACTGAACAAG	50.91
14680	GTCTCTGATGAC	[Glycerol uptake facilitator and related permeases (Major Intrinsic Protein Family)]	Firmicutes	Bacilli	Listeriaceae	Listeria	Bacillales	[Listeria monocytogenes 4b F2365]	ATGTCAGGAGAAGAGATGACAATCGAAACGATGCAAGGGTACTAGTGTGCCTACGTTTTGATTGTCATTCTTTTTTTGAAGTTAATTGATAATCGGAATGTAAGGGGACTAGTAAGTGTTAAAATTCCGGTGATACAAATAAGCAAGAAGAAGGAGTTGGAAAAGATGGTCATCAGAGAC	36.97
14680	GTCTCTGATGAC	[Glycerol uptake facilitator and related permeases (Major Intrinsic Protein Family)]	Firmicutes	Bacilli	Listeriaceae	Listeria	Bacillales	[Listeria monocytogenes 4b F2365]	ATGTCAGGAGAAGAGATGACAATCGAAACGATGCAAGGGTACTAGTGTGCCTACGTTTTGATTGTCATTCTTTTTTTGAAGTTAATTGATAATCGGAATGTAAGGGGACTAGTAAGTGTTAAAATTCCGGTGATACAAATAAGCAAGAAGAAGGAGTTGGAAAAGATGGTCATCAGAGAC	36.97
14683	TAAGCCTACTTG	[Membrane protease subunits, stomatin/prohibitin homologs]	Proteobacteria	Alphaproteobacteria	Methylobacteriaceae	Methylobacterium	Rhizobiales	[Methylobacterium populi BJ001]	ACTCAGGTGCGCAGCGTCCATGCGGCACCGCAAACGCGTTCTGGCGCTTGGGGAAACCGGTTTTTCCGGCCTCACGGCCGGTGGGCCGACCGAGGTCAGAGCGGGTTTAGGGCGAGGGTCTTCCGCATCCGCGGGGGCCGGCTTCAGCAGGAGTTCACGTCGAGAATGCAAGTAGGCTTA	67.27
14686	ATGCTGCCATAT	[Superfamily II DNA and RNA helicases]	Firmicutes	Bacilli	Streptococcaceae	Streptococcus	Lactobacillales	[Streptococcus pyogenes M1, GAS SF370]	TATGATTTAGCGGATAATCGTGAAAGCGTGTTATTGCTTATATTAGCCTTATTTCCTATCTTTTTGATTCTAATTGTGTTACACTAGTTAGGTTGTTAATCAAACGACGAAAATTAAAAGGTTTATAAGGCAGCTTCGCACTGCCTTTTTAGAAAAGAGAAACAAATGATATGGCAGCAT	32.12
14686	ATGCTGCCATAT	[Superfamily II DNA and RNA helicases]	Firmicutes	Bacilli	Streptococcaceae	Streptococcus	Lactobacillales	[Streptococcus pyogenes M1, GAS SF370]	TATGATTTAGCGGATAATCGTGAAAGCGTGTTATTGCTTATATTAGCCTTATTTCCTATCTTTTTGATTCTAATTGTGTTACACTAGTTAGGTTGTTAATCAAACGACGAAAATTAAAAGGTTTATAAGGCAGCTTCGCACTGCCTTTTTAGAAAAGAGAAACAAATGATATGGCAGCAT	32.12
14688	GGTCTGAATCGT	[Conserved protein/domain typically associated with flavoprotein oxygenases, DIM6/NTAB family]	Firmicutes	Bacilli	Streptococcaceae	Streptococcus	Lactobacillales	[Streptococcus thermophilus LMG 18311]	ATATTCGTCCCTGTCATGTTTATGACAGGGGTTTTTTATAGCTTTTAAAGAACAAAGACCGAAGGTCGCAGGTGAATTTAAAGATATTGGTGCAGACGGAGCGAAAGCGAGGTCAACATTGCTATCAAAGGAGGGTGTCATGAAGCAATCTTTTGAGACTAGTAAATGACGATTCAGACC	40.61
14692	CCACCAAGCTAG	[Uncharacterized protein conserved in bacteria]	Firmicutes	Clostridia	Syntrophomonadaceae	Syntrophothermus	Clostridiales	[Syntrophothermus lipocalidus DSM 12680]	GATTTTGCGGATTGGAGCGAGTTACGTCAATCTTCCTCAACAGTGACGCCGAAAGGTGTCATAGGGTTTGCGGTTCGTCGTAAAGGGGGACAACAACAATTCGAGATGGGGAAAAAGAGGAAAGAATTGCTCGCATGTTGAAATATCTCTTCAGGGGGTGATATTATGCTAGCTTGGTGG	46.06
14696	CATGGAAAGGGC	[Membrane-fusion protein]	Firmicutes	Negativicutes	Acidaminococcaceae	Acidaminococcus	Selenomonadales	[Acidaminococcus fermentans DSM 20731]	GTACGAATACTGAGTTGTTTCAAAACCATTCATGGGGGCTTCATAAATCTTTTTTACAATAACCGTAGATATAAGAGAATGAGGGAGCGGATGTATGGAGAGCCATTCTCTGTACATCCGTATTTTTTCCTGCGGAGGCAGGAAAATTGATGGAGGGAAGACAGCATGGCCCTTTCCATG	41.82
14696	CATGGAAAGGGC	[Membrane-fusion protein]	Firmicutes	Negativicutes	Acidaminococcaceae	Acidaminococcus	Selenomonadales	[Acidaminococcus fermentans DSM 20731]	GTACGAATACTGAGTTGTTTCAAAACCATTCATGGGGGCTTCATAAATCTTTTTTACAATAACCGTAGATATAAGAGAATGAGGGAGCGGATGTATGGAGAGCCATTCTCTGTACATCCGTATTTTTTCCTGCGGAGGCAGGAAAATTGATGGAGGGAAGACAGCATGGCCCTTTCCATG	41.82
14700	TCCTTGGAAGCA	[Ribosomal protein L21]	Actinobacteria	Actinobacteria	Coriobacteriaceae	Eggerthella	Coriobacteriales	[Eggerthella lenta VPI 0255, DSM 2243]	GCGTGTGGCTAGAGTATCTGCTATCATATAAACGTTGTGCTCTGTGGAGGCACAGCGTAGGAAGAGTGCGATGATACGCGTGGATCGTGCATAAGATCACATTGACTTGCTACGGTCACGCTGGTAAGCTATCGCCTTGCGTTTATTCATATCAAGGAGACACTCATGTGCTTCCAAGGA	48.48
14700	TCCTTGGAAGCA	[Ribosomal protein L21]	Actinobacteria	Actinobacteria	Coriobacteriaceae	Eggerthella	Coriobacteriales	[Eggerthella lenta VPI 0255, DSM 2243]	GCGTGTGGCTAGAGTATCTGCTATCATATAAACGTTGTGCTCTGTGGAGGCACAGCGTAGGAAGAGTGCGATGATACGCGTGGATCGTGCATAAGATCACATTGACTTGCTACGGTCACGCTGGTAAGCTATCGCCTTGCGTTTATTCATATCAAGGAGACACTCATGTGCTTCCAAGGA	48.48
14702	CATCATAGTGAG	[FAD/FMN-containing dehydrogenases]	Proteobacteria	Betaproteobacteria	Oxalobacteraceae	Herminiimonas	Burkholderiales	[Herminiimonas arsenicoxydans ULPAs1]	CTGCGGTTCTTATGTTGGCGCTCACTTCCCCAGCAACACACGAGCCGTCAGCGGGCGTATCGGCACACCAGCGCCAATCAGCCTCAAGCTGAACTGACATCCTGCACGCCACCGTCGTCCCGATTATCGAATTTGCTGCCCGCTTCAGAAAAGGATGGACCTTACATGCTCACTATGATG	57.58
14707	CCGTTTGTAAGG	[Arabinose efflux permease]	Proteobacteria	Gammaproteobacteria	Legionellaceae	Legionella	Legionellales	[Legionella pneumophila pneumophila Philadelphia-1]	GCGTGTCCTCTTCACGCCAAAAAGTGTTTGTTTAATCAGCAAACCTCCATTATCGGGGTAAAGTATTATTTTATCTTCAATAATTTACACTTTGATATTTTTCTTGCAACCTGGCCGTGATAACATCATGCACGAACAGAATTTTCATTAGGGACAGATAGTTACATGCCTTACAAACGG	36.36
14707	CCGTTTGTAAGG	[Arabinose efflux permease]	Proteobacteria	Gammaproteobacteria	Legionellaceae	Legionella	Legionellales	[Legionella pneumophila pneumophila Philadelphia-1]	GCGTGTCCTCTTCACGCCAAAAAGTGTTTGTTTAATCAGCAAACCTCCATTATCGGGGTAAAGTATTATTTTATCTTCAATAATTTACACTTTGATATTTTTCTTGCAACCTGGCCGTGATAACATCATGCACGAACAGAATTTTCATTAGGGACAGATAGTTACATGCCTTACAAACGG	36.36
14712	TAGTCGGCTACT	[Predicted SAM-dependent methyltransferases]	Proteobacteria	Gammaproteobacteria	Shewanellaceae	Shewanella	Alteromonadales	[Shewanella oneidensis MR-1]	GACCATGCGTATGGGGATGTGGTGTTTTGGGTAGATGGCTCGCACTTGAACCATATTAGGTATATTATCCGCTTCCATTTTTAGAGGGCGGCGCCTAGTGTTCGAGCGGTACTATTGATTACGGCGATACAAAACACAGGCGGTAAAATTATCAAAGGCGGTACTATGAGTAGCCGACTA	46.67
14714	GTGAGGGAAAGC	[Predicted membrane protein]	Proteobacteria	Alphaproteobacteria	Sphingomonadaceae	Zymomonas	Sphingomonadales	[Zymomonas mobilis mobilis ZM4]	TATCCGATAAAAACAGATTCCCTTTCGACAGCTATATTATCCTTTCGCTATCCCTTTGGTGCTAGTTCCTCGCCTGTTGCCGAATAACGCTATTGAAATAAGTTTTTTATTTTAGCACCGCTGCGGCGTGATTAACCCTTGTTTAATGATGAGTGTTAAGAGACCATGGCTTTCCCTCAC	40.61
14717	GCTACTGAGTTG	[Methylase of polypeptide chain release factors]	Proteobacteria	Deltaproteobacteria	Desulfovibrionaceae	Desulfovibrio	Desulfovibrionales	[Desulfovibrio vulgaris vulgaris DP4]	TCGCACAGCGGTCTTCGGCATGGGCATCATCGAGATGCGGTCAGCAAGGACTCCAGCCCCTGCTGCAACGGCCCTCTCCCTTTATCGTAGCCGCCCCCCTTGCAGCCCAGTGTCTTACCAGCTACTTTCCGGGCCGCACTCCAAGCCCGCAACCGGAATCCCGCCATGCAACTCAGTAGC	64.24
14722	TCGTTCTTCAGA	[ABC-type antimicrobial peptide transport system, permease component]	Acidobacteria	Acidobacteria	Korebacteraceae	Korebacter	Acidobacteriales	[Korebacter versatilis Ellin345]	TTGACGCGGGATGTTTTCGAACACTGTCCGAAACTGGTCAGCGTTTCTTCTCTACGAACATCTTCGTAATTTCATAGAATCCTAAGTACCTTGTTTTCTGCATGGAACCGTCGTGTGCTTGGCAACGTAACTGCCTGTATAGCTCGCGAGAGGACCCAATCGACCATGTCTGAAGAACGA	47.88
14724	GTCAATCCACGT	[ABC-type multidrug transport system, ATPase and permease components]	Bacteroidetes	Bacteroidia	Porphyromonadaceae	Odoribacter	Bacteroidales	[Odoribacter splanchnicus 1651/6, DSM 20712]	AGCAACTTAGCAACTCAGTAACTCAGCAACTTAGCAACTCAGTAACTCAGCAACTTAGCAACTTAGCAACTCAGCAACTTAGCAACTCAGTAACTCAGCAACTTAGCAACTTAGCAACTCAGCAACTTAGCAACTCAGCAACTCAACAACTCAGCAACTTTACCTATGACGTGGATTGAC	41.82
14726	CCGAGAGTTACG	[Putative intracellular protease/amidase]	Actinobacteria	Actinobacteria	Streptomycetaceae	Streptomyces	Actinomycetales	[Streptomyces avermitilis MA-4680]	GAGGGTCCGTCGCGTCCCGCGATGCTCCGGCACGCCGAGGGAAGACTCATGAAAGCTGCCAGCACTTCGACGCCCGCGACGACGCTGGACGAAGGTCGTCCCCACTCGGACGGCAGCTTTCACTGACCGCGCGCAGACAGTGCTCGGGGCACCTTCGGCCGGGCCATGCGTAACTCTCGG	69.7
14728	CCTCCAGGATAA	[rRNA methylases]	Actinobacteria	Actinobacteria	Bifidobacteriaceae	Bifidobacterium	Bifidobacteriales	[Bifidobacterium breve ACS-071-V-Sch8b]	AGGGTGTCTGAAACCATTATCATGCCCCCGCTGGCGGGGGCTGTCGACGTAGCCGACTGGGGTGGCTCTAGCTTTGGCCACCCTCAGTCTTGCTTTCGCGAGCCAGCTCCCGCCGGCGGGAGCCAATCACGGCTAACGTAATGCCCCGGCAGTAGGGTAGTGACCATGTTATCCTGGAGG	63.64
14736	CCATCGAACACG	[Copper chaperone]	Proteobacteria	Betaproteobacteria	Nitrosomonadaceae	Nitrosomonas	Nitrosomonadales	[Nitrosomonas eutropha C91]	TGAGAGGACGAGGTTTACCGCATGTGCCAAAAATAATCTGTAAGAGTTGTGTGGGGGCGTATGTGATCTTGATTTGGCCGTATCAGCAATCTCAGTTCAGCACTGTTAAAAATTCTGGCAAGCAGGAACTTTGTTCATTTTATCTTTTAGCAAGAGGAGTTTTTTATGCGTGTTCGATGG	40.61
14738	ACTATAGAAGGG	[Ribosomal protein L20]	Planctomycetes	Planctomycetacia	Pirellulaceae	Pirellula	Pirellulales	[Pirellula staleyi DSM 6068]	GGTGCCCAAAACAGTCTCGCGGGCTATTCCAAAATCGGCGGTTGTTTCGAACGCTCATCGAAATGAGCCTCTTCGCGACGACTGGCCAAGCGATGCGTACACGGGCGACGAACATTTGGCGGTTGCCAAAGGCCTAGGGGTACCACCGATTGAAAGATTACTTCCATGCCCTTCTATAGT	55.15
14741	TACAACTGCCCT	[FOG: EAL domain]	Cyanobacteria	Synechococcophycidae	Acaryochloridaceae	Acaryochloris	Synechococcales	[Acaryochloris marina MBIC11017]	ATTTAGGTCTCTAAATTTTCCATTTGTAGGGTCATTATTTTCTACATTGAATATAAAATAGCCCTGGCTCTTGAGGTCAAAATGGTCGGCATCCAGCCATTTAGAGCGGCTTTAACCTAGCCAAATCCCACTCCAGCAAGTGTTTCCCTGTGTTTGTGTTCATCCATGAGGGCAGTTGTA	41.21
14742	TACTGGGTACGC	[Adenine-specific DNA methylase]	Firmicutes	Bacilli	Bacillaceae	Bacillus	Bacillales	[Bacillus cereus ATCC 10987]	GAGGTCGTCTTCTCTCATATATTGCTATATGGAATCGATATACGAGAGAAGACGTTACATCATACATCACTAAAAAGGGAGCTCTAAAAAAGAGGTCGCTTTTTCTTTTGGGAAAAAATCAGATTATGGTATGATATAAGTTATGTGTAAAAGAGAGAAGGAGGAATGGCGTACCCAGTA	35.15
14742	TACTGGGTACGC	[Adenine-specific DNA methylase]	Firmicutes	Bacilli	Bacillaceae	Bacillus	Bacillales	[Bacillus cereus ATCC 10987]	GAGGTCGTCTTCTCTCATATATTGCTATATGGAATCGATATACGAGAGAAGACGTTACATCATACATCACTAAAAAGGGAGCTCTAAAAAAGAGGTCGCTTTTTCTTTTGGGAAAAAATCAGATTATGGTATGATATAAGTTATGTGTAAAAGAGAGAAGGAGGAATGGCGTACCCAGTA	35.15
14743	GCATTCGAACAG	[Bacterial nucleoid DNA-binding protein]	Firmicutes	Bacilli	Bacillaceae	Bacillus	Bacillales	[Bacillus licheniformis DSM 13 Novozymes]	TACTGGACAAACGTTCCTCTCAAAGTGAAATTTTCGCTGGAAGCCGTGAAATGCCTTTTCTATATTTATTTGAAATTTCTGTTCAAACAGGTATAGAAACAGGTTGAACTGTGAAGAAATGATGATAATCTATTGATTGATACCTTTTGGGAGGAGGTGAAAGGCATGCTGTTCGAATGC	36.36
14743	GCATTCGAACAG	[Bacterial nucleoid DNA-binding protein]	Firmicutes	Bacilli	Bacillaceae	Bacillus	Bacillales	[Bacillus licheniformis DSM 13 Novozymes]	TACTGGACAAACGTTCCTCTCAAAGTGAAATTTTCGCTGGAAGCCGTGAAATGCCTTTTCTATATTTATTTGAAATTTCTGTTCAAACAGGTATAGAAACAGGTTGAACTGTGAAGAAATGATGATAATCTATTGATTGATACCTTTTGGGAGGAGGTGAAAGGCATGCTGTTCGAATGC	36.36
14744	TAGGATTCCAGG	[ATPase components of ABC transporters with duplicated ATPase domains]	Bacteroidetes	Bacteroidia	Bacteroidaceae	Bacteroides	Bacteroidales	[Bacteroides fragilis NCTC 9343]	GCTACATGAATGATCATTGTGAGGTAGATCATTTCATCGTGTTTTGTAGTGTATGTCTGTTTGGCTTTCAGTTTTAGAGGGGGTGTATATTTATTCCGTTTCTTTTTTCGCAGTCTGTATAAATGAGTATCTTTGCTGCCTCAATTCCCTTATTTATAGAAAGAAATGCCTGGAATCCTA	35.15
14748	CCACCATAACGC	[Transposase and inactivated derivatives]	Deferribacteres	Deferribacteres	Deferribacteraceae	Denitrovibrio	Deferribacterales	[Denitrovibrio acetiphilus N2460, DSM 12809]	AAAGAGAGTTATCGCTGTTTCATATTGACTTAAGATGACAACAACATCGCTATTAGAAGGTATATCATCTTCCTCAAGGATTTCTAGAAATTGGAGCGAATCTTCGAGCGTGTAAATAAAAGTGTGTAAACGTCGTATGTGTTAAACTAACATGCGAGGTTTATGATGGCGTTATGGTGG	35.76
14760	ATTATGCTGCTC	[Cold shock proteins]	Firmicutes	Bacilli	Streptococcaceae	Streptococcus	Lactobacillales	[Streptococcus thermophilus LMG 18311]	CTCATGAAAATCTGGGTAATCACAAGAAAATCAATAAGTTTTAAATAGACCAATTTGACTTTGGTAAGAATAGGTGTTACTATTAAGAGGTAGGTTTTGTCTCGAGTTTAAATGTTTTAGGAATGCACTTTTTCGCAAAATAGGATTTACAGATGATGCGAAAGGATGGAGCAGCATAAT	32.12
14760	ATTATGCTGCTC	[Cold shock proteins]	Firmicutes	Bacilli	Streptococcaceae	Streptococcus	Lactobacillales	[Streptococcus thermophilus LMG 18311]	CTCATGAAAATCTGGGTAATCACAAGAAAATCAATAAGTTTTAAATAGACCAATTTGACTTTGGTAAGAATAGGTGTTACTATTAAGAGGTAGGTTTTGTCTCGAGTTTAAATGTTTTAGGAATGCACTTTTTCGCAAAATAGGATTTACAGATGATGCGAAAGGATGGAGCAGCATAAT	32.12
14765	CCGATAGCTATC	[Predicted EndoIII-related endonuclease]	Actinobacteria	Actinobacteria	Bifidobacteriaceae	Bifidobacterium	Bifidobacteriales	[Bifidobacterium adolescentis ATCC 15703]	GTTTTCGTTGGCCTTTCGCTGATTTCCTGTTGTTTTTTGCTGATTTCCTGTTGTTTTTTGCTGATTTTCTGTCGTTTTTTCGATGGATTTTCGCTGTTTTTGCCGATTGCGACGTTTCCGCAGGTTTCCCGCGTTCGTCCGCATGCGAGGGGTAGGCTGGGAGGCATGGATAGCTATCGG	48.48
14767	CATTACCCGCAA	[Transposase and inactivated derivatives]	Proteobacteria	Betaproteobacteria	Alcaligenaceae	Bordetella	Burkholderiales	[Bordetella pertussis Tohama I]	CGGTGGTGATTAGCTATCACCACCGCGCGCCGATGACCGCGAGTTGGTGCCCAAAGCGAGGACTTTGTGGGACAGATAGCGGCTCGGCAGCGCACTGCTGGGCCGGCGAGACACTGGACGGTATCGTAGGGCGAGGACCCTGTATGTACAAGGCAAGTGGGCGCAATGTTGCGGGTAATG	63.03
14775	GGTTACGAGCTG	[Diadenosine tetraphosphate (Ap4A) hydrolase and other HIT family hydrolases]	Thermi	Thermi	Thermaceae	Oceanithermus	Thermales	[Oceanithermus profundus 506, DSM 14977]	AGAATCGGCGCAATTTTGCCAACGCTGGTGCTACAATGTCAGTGTGGGTTGTGCAAACCCGCCACTGCCGCCTACGCTCACGTTAGCCCGCTTGTTCATCCCGTACAGCTGTGTGGTAAGAAAGACAAACAAATACAGCCTTTTGGAAGGGAAGGAATCGTCAACATGCAGCTCGTAACC	51.52
14776	ATGAGGACCAAT	[Na+-driven multidrug efflux pump]	Planctomycetes	Planctomycetacia	Planctomycetaceae	Planctomyces	Planctomycetales	[Planctomyces brasiliensis IFAM 1448, DSM 5305]	CTACATCGCACGGCCTGCGGACCGGAGATGGTTCGGTTCGCAGTTCACTTGCTACCTTGCCTGCGCGAACCCTGATGGGATTATCCTTGTCTCGTCAGGCTCAGGTCTTATGCTTCCCCAGATGCTTTCCGTTGAGAGCGCTCCCGAGAACGGAATGGATGCTGTATGATTGGTCCTCAT	56.97
14781	TTGCCGTACATC	[Uncharacterized protein conserved in bacteria]	Proteobacteria	Alphaproteobacteria	Rhodobacteraceae	Rhodobacter	Rhodobacterales	[Rhodobacter sphaeroides 2.4.1]	TGCTACTTCTTTCGGGACAGGGCACCCCTGAGTCGGAAGCAACCGGCCGGGGTAAATCGGGGCAGGACGGGCACACGCATGATCTGGCGGAGGACACAACCTTCGACGGCCGAAGTCGATAAACCCAAAGGGTTCGACGATTTCGAGTTGCGGTTGGGCGACCTGATGGATGTACGGCAA	60.61
14786	TGTCATGGTAGC	[Transcriptional regulators]	Euryarchaeota	Thermococci	Thermococcaceae	Thermococcus	Thermococcales	[Thermococcus kodakarensis KOD1]	TTCTGTAGTAAGCTCCCGCAATTATAACACTTTTGAACGTTTAATGCTGCAATAACCGCGATTTTTGGCGACCCATCAATAACTGGATTATGCCGAAGTACATCCAAAAACGAAACATTTTTATATGCATTTGTAAACAACTCAAACAAACGTTAGGGGGTGGCTATGGCTACCATGACA	38.18
14792	CCGAATCGTAGT	[Outer membrane cobalamin receptor protein]	Bacteroidetes	Bacteroidia	Rikenellaceae	Alistipes	Bacteroidales	[Alistipes shahii WAL 8301]	AGCCGGACCCGGTTCGGACGTTTTTTCACTTTTAACCCAAATTTCAAACAAATGGAAAACATCCAAACAAAGCAGTACCCCTGCTTCAAGCGTTGGAGTCGCAAAAACTGGTCGGTTTTTGCCAGCCTCCACCGTTATGTGACTATCGGGGTCCTCTCTGTCGGGATGACTACGATTCGG	49.09
14792	CCGAATCGTAGT	[Outer membrane cobalamin receptor protein]	Bacteroidetes	Bacteroidia	Rikenellaceae	Alistipes	Bacteroidales	[Alistipes shahii WAL 8301]	AGCCGGACCCGGTTCGGACGTTTTTTCACTTTTAACCCAAATTTCAAACAAATGGAAAACATCCAAACAAAGCAGTACCCCTGCTTCAAGCGTTGGAGTCGCAAAAACTGGTCGGTTTTTGCCAGCCTCCACCGTTATGTGACTATCGGGGTCCTCTCTGTCGGGATGACTACGATTCGG	49.09
14796	GGTGCCATACAG	[Na+/H+-dicarboxylate symporters]	Proteobacteria	Betaproteobacteria	Burkholderiaceae	Burkholderia	Burkholderiales	[Burkholderia mallei ATCC 23344]	AAGGAGACATTCGATGACCCGCCCCGTCCACTCCCCTCGGATTCGCTGAGGCCATCGCTTGTTGCGGCACGGCGGCCGCGCGGGCGAATGGCGTTCCCCTGACATTCGCCCGCGCGCGTGACGCCGACCTGCTTCGACTCACCTTCTCTCTTCTCTGGAACCACCATGCTGTATGGCACC	66.06
14806	GTCACATGTGTG	[ABC-type spermidine/putrescine transport systems, ATPase components]	Firmicutes	Bacilli	Lactobacillaceae	Lactobacillus	Lactobacillales	[Lactobacillus plantarum WCFS1]	AATTCGATTCAGTGGTCTTTTTTTATGTGCACTGTTTTACCGAAATAACACACAAAGTTTACATAAACTAAACTCAAAATCAACGTTAACACGGCGAATTACCACTACAATACAAAGTAACTTAATAAACTGAGCAAACCAATTAAGACAAAGGAGTTGCATATCATGCACACATGTGAC	32.12
14812	TCGAATTAGGCA	[Aspartyl-tRNA synthetase]	Bacteroidetes	Bacteroidia	Porphyromonadaceae	Porphyromonas	Bacteroidales	[Porphyromonas gingivalis TDC60]	AGTCAAAGACCTGTTTTCTTCATAGGACTTTCCGCAAATGTGCAAGGCCTTTGCTTTTAGGGTATTACCCCCACGCAGCATCGAGTGTTTTAGGCGGAAAAGTCCGCTTTGTTTCGTACTTTTGTTCCACAAAATCGATCATAAATAGAAGAACCCCTTATCATTATGTGCCTAATTCGA	41.82
14824	CCTTAGGCTGTA	[Acyl carrier protein phosphodiesterase]	Proteobacteria	Betaproteobacteria	Burkholderiaceae	Burkholderia	Burkholderiales	[Burkholderia cenocepacia J2315]	GATTCGTTTGCCACGCGGGCGCGCTTTGCATTACGATTGCAATTGCAACTATATGGGTGGCCGATCCGTGACGGCGGACGCGGGCGCCCCGCGACGCAGCAGTGAAGCCGGGGCCGCCGCGATGGCCGTCCCCTTGTTCATGCATTCCTGTCCGGGTCACACATCATGTACAGCCTAAGG	64.24
14824	CCTTAGGCTGTA	[Acyl carrier protein phosphodiesterase]	Proteobacteria	Betaproteobacteria	Burkholderiaceae	Burkholderia	Burkholderiales	[Burkholderia cenocepacia J2315]	GATTCGTTTGCCACGCGGGCGCGCTTTGCATTACGATTGCAATTGCAACTATATGGGTGGCCGATCCGTGACGGCGGACGCGGGCGCCCCGCGACGCAGCAGTGAAGCCGGGGCCGCCGCGATGGCCGTCCCCTTGTTCATGCATTCCTGTCCGGGTCACACATCATGTACAGCCTAAGG	64.24
14826	TGAGGAGTTGCA	[Preprotein translocase subunit SecD]	Host_associated	Bacteria	Chlamydiae	Chlamydiales	Chlamydiae	[Chlamydophila psittaci 6BC]	TACCAATTTATAAGTTATAACCTTAGGAATGTAATGTTTTCTTCGTAACAAATTATCTGTTTAAATTTCTAAACAGGTCTTCATTTGACGATATTATTTTCAATTGGTATTTTGGTTCATTAGTATTTCTATTCAAAATATTCGCTATTTTAAAAGAGCCACGCAATGTGCAACTCCTCA	26.06
14829	ACGAGCCTTACT	[DNA modification methylase]	Euryarchaeota	Methanomicrobia	Methanosarcinaceae	Methanohalophilus	Methanosarcinales	[Methanohalophilus mahii SLP, DSM 5219]	ATTCATCCATACTGATCACCTCAATAAGAAATAAGAATATAAACTATTTTAAGGACCTCCAAGCAAGGTGAAAGTAATATAGAAGATTAAAAAAACCACTCATCAGACAATATTTATTTATTCTTCCGGATAGGTTATGAAAATACCTGGTGTATGGAGTTGAAAATGAGTAAGGCTCGT	30.3
14830	TGAGCCAACTCG	[Predicted ATPase related to phosphate starvation-inducible protein PhoH]	Actinobacteria	Actinobacteria	Mycobacteriaceae	Mycobacterium	Actinomycetales	[Mycobacterium bovis BCG Tokyo 172]	AGCGTCGCACTCGATGGCTAGCGACATGCTCTGCTGCCAGGGCGGCACCTTCCGTCACGACGGCTGTCATGACAAGGGCAGGACCGGCCCCGGTCCTGGTGTCGCTGCCCCCGCCGACATGCTCGGGTGGGTCCGCTCGAGCGCCGTTAGCTCGAGGAGCGCTCCATGCGAGTTGGCTCA	69.7
14831	TGTACTGCACTG	[Transcription elongation factor]	Proteobacteria	Betaproteobacteria	Nitrosomonadaceae	Nitrosomonas	Nitrosomonadales	[Nitrosomonas eutropha C91]	TTGATGCTGCTGTTTCTTCATAACAAGGTGTGGCTGTAACCAGTTGCTCCTGCCAATCAGTTATTCCCATTGACAGTGCTGTTCCGGAAGAGTTGTTTTTTTTCAGGCAGTGAGGCTGTTTTCCGCAGTGATTCACGTGAACGACCAAATTAGAGGAATGTAAAAATGCAGTGCAGTACA	43.64
14831	TGTACTGCACTG	[Transcription elongation factor]	Proteobacteria	Betaproteobacteria	Nitrosomonadaceae	Nitrosomonas	Nitrosomonadales	[Nitrosomonas eutropha C91]	TTGATGCTGCTGTTTCTTCATAACAAGGTGTGGCTGTAACCAGTTGCTCCTGCCAATCAGTTATTCCCATTGACAGTGCTGTTCCGGAAGAGTTGTTTTTTTTCAGGCAGTGAGGCTGTTTTCCGCAGTGATTCACGTGAACGACCAAATTAGAGGAATGTAAAAATGCAGTGCAGTACA	43.64
14834	TCCGTTTGTATG	[Predicted HD superfamily hydrolase]	Firmicutes	Bacilli	Staphylococcaceae	Staphylococcus	Bacillales	[Staphylococcus aureus aureus NCTC 8325]	AGAAAATAGTAGAAATAGCATTCAATATAGTGCAAAAGTGCAAATTGATAACTTGACACTTATCTCCTATAAACCGTACAATTAATTTGTATGATTTATATATAATTTCATAAAGTCATATTGAATTTCATATAAAGAGCAAACCCTAGAAAAGGAGGTGTTTGTATGCATACAAACGGA	26.67
14835	CACCCATGTGCA	[Glucosamine 6-phosphate synthetase, contains amidotransferase and phosphosugar isomerase domains]	Firmicutes	Bacilli	Streptococcaceae	Streptococcus	Lactobacillales	[Streptococcus pneumoniae D39]	CGGTCAGAGTTTTTTGCTTACAGGAGCTTAATTTGAACTATACCAATTTTTACTCTTGACAAGTGAAAGAAACAAGTATATACTGTTTTTGCTGATTCTATAAAAGATGAATTAGACTATACCAATTTTAAGGAGAAAGCACAGCTTGCCTGTGTCGTATATACTATGTGCACATGGGTG	32.73
14835	CACCCATGTGCA	[Glucosamine 6-phosphate synthetase, contains amidotransferase and phosphosugar isomerase domains]	Firmicutes	Bacilli	Streptococcaceae	Streptococcus	Lactobacillales	[Streptococcus pneumoniae D39]	CGGTCAGAGTTTTTTGCTTACAGGAGCTTAATTTGAACTATACCAATTTTTACTCTTGACAAGTGAAAGAAACAAGTATATACTGTTTTTGCTGATTCTATAAAAGATGAATTAGACTATACCAATTTTAAGGAGAAAGCACAGCTTGCCTGTGTCGTATATACTATGTGCACATGGGTG	32.73
14836	CATTGGCGAGTC	[DNA-directed RNA polymerase specialized sigma subunit, sigma24 homolog]	Actinobacteria	Actinobacteria	Streptomycetaceae	Streptomyces	Actinomycetales	[Streptomyces avermitilis MA-4680]	CCCGGAGGGCCCGATTTCGTGTTGGCGGAGATGACGCGGGCATCGATGACGCGGGCACCGATGACGCGGACACCGAACAAAAGTCGCTTGTAACATCCCCGGGTTCTCAGGCGTGTTCAAGGCAGCGGGAACAATGACCGGCACTCTGACCGCACCCGCTGAGCAATGGACTCGCCAATG	63.03
14837	GGGCGATTGTGA	[Predicted S-adenosylmethionine-dependent methyltransferase involved in bacterial cell division]	Proteobacteria	Gammaproteobacteria	Moraxellaceae	Acinetobacter	Pseudomonadales	[Acinetobacter baumannii ATCC 17978]	TGTTATCTGTTTATGCATCCGTTTTTTCAAGAGTTACAACAGGGTAGTCAAAAATTAGGTTTATCGCTTAGCGATGAAGCTTTGACATTATTGTTGAAGTATCAAGATGCTTTGGTACTTTGGAACAAAGCTTATAATCTAACAGCGATTCGTGATCCTAAAGAAATGTCACAATCGCCC	34.55
14838	CGAATAAGAGGT	[Uracil DNA glycosylase]	Bacteroidetes	Bacteroidia	Rikenellaceae	Alistipes	Bacteroidales	[Alistipes shahii WAL 8301]	GCGCAACCTCAAAATAGCCCCCTTCTTACCATCAGCGACGGGCGGCGTCCACCCCAAGTTCAGCGGATGCCGCCCGTTTTTTGCCCTGCCCGCCGAAATCCGCCGCAAAAACACGGCATTCCGGGAACTTTTTACTACATTTACACGACTTTAACCGCTCGTAACATGACCTCTTATTCG	55.76
14840	GGGTATCAGTTG	[Uncharacterized protein conserved in bacteria]	Firmicutes	Bacilli	Bacillaceae	Bacillus	Bacillales	[Bacillus cereus ATCC 10987]	TATAATGAAAATTGAGACTGAGAAGCTAACAATGTGTTAAGAATAATCATAAAGTGGAAATATACTCATATGGGGTATCATACATAGATATTTAATGCTATAATTGGTATACTCGTAAAAGCAATTGTTTTATTGGATGAAGAGAAACTTTAAGAAGGTGATAATATGCAACTGATACCC	27.27
14840	GGGTATCAGTTG	[Uncharacterized protein conserved in bacteria]	Firmicutes	Bacilli	Bacillaceae	Bacillus	Bacillales	[Bacillus cereus ATCC 10987]	TATAATGAAAATTGAGACTGAGAAGCTAACAATGTGTTAAGAATAATCATAAAGTGGAAATATACTCATATGGGGTATCATACATAGATATTTAATGCTATAATTGGTATACTCGTAAAAGCAATTGTTTTATTGGATGAAGAGAAACTTTAAGAAGGTGATAATATGCAACTGATACCC	27.27
14845	AGGACGTATAGC	[Uncharacterized protein, possibly involved in aromatic compounds catabolism]	Proteobacteria	Deltaproteobacteria	Desulfovibrionaceae	Desulfovibrio	Desulfovibrionales	[Desulfovibrio vulgaris vulgaris DP4]	ACGCACCCCACCGGGCCGCCTTCGGGCGGCCCTTTTGCCTCCGGAGTCAACATGGACGACGCAAAGACAAGCCCTCCACACATCGAACGCCACGGCACCGGTGCCGCCACCGATGACACCCTGCAAGCCGTTGCCCCCGGAGGCACGGCAGCAGGCGAAGAAGAGATGGCTATACGTCCT	67.88
14850	CGCAGGGATACA	[3-oxoacyl-(acyl-carrier-protein) synthase]	Cyanobacteria	Synechococcophycidae	Merismopediaceae	Synechocystis	Synechococcales	[Synechocystis sp. PCC 6803]	TCTTTGGAGCCGAGTTCTCGGACGGTTTAAGCCACTGTTTAGGACTGCCCCAATGCCGGTTTTGGGTTTATCAGTTTGCCCCTCGGGCTAGGCCCTGGCCCCGTCGCTGTATCTTTGCGGAGAACTCCAGGGGAGTCCCCTCCCCGATTCTATCTATTAAGTACCATGTGTATCCCTGCG	55.76
14852	AGGGTGACTGTT	[Lyzozyme M1 (1,4-beta-N-acetylmuramidase)]	Firmicutes	Bacilli	Bacillaceae	Bacillus	Bacillales	[Bacillus cereus ATCC 10987]	GTAGGTCTTTACTTATTAAACCCGTAATAATATTTTATTTTCTCAATACATAAGCCGAATTTTAAATTATTACTAAATAATACAATACTTCTCATACTATTTATTAGATGATAATAGCAAAAAAACAAGCTTTGAATATAATAACGAAAAAGGAGATGTTAAATAATGAACAGTCACCCT	21.82
14853	TGAGCTTCTGCT	[DnaJ-class molecular chaperone with C-terminal Zn finger domain]	Proteobacteria	Alphaproteobacteria	Beijerinckiaceae	Beijerinckia	Rhizobiales	[Beijerinckia indica indica ATCC 9039]	TTTGCGAAAGCACTGGATCGATCCCGAAGAGGGTCCGGTTCGCTTGCATCCAGCCCCTGATGCTATAAGGGCTGGAAACCCGGGCGCGGCAATGTCGACCCGGCCCTTTCGAAGATCGAGGCAAAGCGCCCCACGCGGGCCTGAGGATTTGGAACGCGAACGACGATGAGCAGAAGCTCA	61.82
14853	TGAGCTTCTGCT	[DnaJ-class molecular chaperone with C-terminal Zn finger domain]	Proteobacteria	Alphaproteobacteria	Beijerinckiaceae	Beijerinckia	Rhizobiales	[Beijerinckia indica indica ATCC 9039]	TTTGCGAAAGCACTGGATCGATCCCGAAGAGGGTCCGGTTCGCTTGCATCCAGCCCCTGATGCTATAAGGGCTGGAAACCCGGGCGCGGCAATGTCGACCCGGCCCTTTCGAAGATCGAGGCAAAGCGCCCCACGCGGGCCTGAGGATTTGGAACGCGAACGACGATGAGCAGAAGCTCA	61.82
14857	ATCCAGCTCATG	[Pyruvate/2-oxoglutarate dehydrogenase complex, dehydrogenase (E1) component, eukaryotic type, alpha subunit]	Verrucomicrobia	Opitutae	Puniceicoccaceae	Coraliomargarita	Puniceicoccales	[Coraliomargarita akajimensis DSM 45221]	TGCCATTCAATGTTCGGCGTTGAACGTTCAATGTTCGATGTTCCCGCGGCCCGCATCCAGAATCAGTGATTCTACTAATACCCGCAATGAAGCACTCAACAGGGGGGAACGCCTCAATTTACTTGTCAAGCAGTGGATTTGTGCAACTTTCGGTAGCTTCCTCTTATGCATGAGCTGGAT	48.48
14858	GTCATCCGACAT	[DNA polymerase I - 3'-5' exonuclease and polymerase domains]	Cyanobacteria	Oscillatoriophycidae	Cyanobacteriaceae	Cyanothece	Chroococcales	[Cyanothece sp. BH68, ATCC 51142]	TCAAGATAAAGCTATAATGAATCAGCCTCTATCTCAGTCTGGATAAGGATTATACCCTTCCGCAGCAGTTACTATTTTTCTTATACAAAATCGTGGTTGCTGCGGGTAAAAATTGATTCAAAAAGCTAGCGCATTTTTGCAAAAAGTTGTAATGAGGTTTTAACAATGATGTCGGATGAC	35.15
14861	CGGTCGTATTGG	[NAD-dependent DNA ligase (contains BRCT domain type II)]	Euryarchaeota	Halobacteria	Haloarculaceae	Haloarcula	Halobacteriales	[Haloarcula marismortui ATCC 43049]	AGTAGTTCAACTGCTAAGTCTGTCTCTGGAGTGTTGTTTCGATGGTTCTGGCCGGTCTGTCGGTCTGCCACAATACGTGTCCCCGCTCGACACGAAGTGCCTTTTGCCGGCTCTGAGATACGGAGCAGAGCCGTTTTTGTACGCGAGACGTAACACTCCTTCAGTATGCCAATACGACCG	53.33
14862	TGACCCATCAGC	[Predicted divalent heavy-metal cations transporter]	Crenarchaeota	Thermoprotei	Thermoproteaceae	Pyrobaculum	Thermoproteales	[Pyrobaculum arsenaticum PZ6, DSM 13514]	GCGGTTGCGCATTGTTTAGAGGCTATAAGATGGGTTGGGATGAATTGCCCCAGTGCATTAAGTGGGTGTAGCTGTTCGAATTAATTTTTAGTTTGTTATAGATTTCATATTTACTTAATACTATTTACATTGTTAATGCTTTAAAATAGATAACGAGGCTGTACCATGGCTGATGGGTCA	35.15
14862	TGACCCATCAGC	[Predicted divalent heavy-metal cations transporter]	Crenarchaeota	Thermoprotei	Thermoproteaceae	Pyrobaculum	Thermoproteales	[Pyrobaculum arsenaticum PZ6, DSM 13514]	GCGGTTGCGCATTGTTTAGAGGCTATAAGATGGGTTGGGATGAATTGCCCCAGTGCATTAAGTGGGTGTAGCTGTTCGAATTAATTTTTAGTTTGTTATAGATTTCATATTTACTTAATACTATTTACATTGTTAATGCTTTAAAATAGATAACGAGGCTGTACCATGGCTGATGGGTCA	35.15
14869	CGTCCTTACTCT	[ABC-type multidrug transport system, ATPase component]	Crenarchaeota	Thermoprotei	Sulfolobaceae	Sulfolobus	Sulfolobales	[Sulfolobus acidocaldarius 98-3, DSM 639]	TCTTGTTTAATCATAAGTTGGTAAGTCTATATAGGAATTCTAATTGGTAATTGTCCTAATTTCACTTATCAAAAATAATATTTAATTTACTAGAACGGTCAAAGACTAATAGATATTAACAAAATTCATATACGTTTACAGCTACTAAAAATAAGCAGAATTACGATGAGAGTAAGGACG	24.85
14874	GTTAGCCGAATG	[Uncharacterized protein required for cytochrome oxidase assembly]	Actinobacteria	Actinobacteria	Dermabacteraceae	Brachybacterium	Actinomycetales	[Brachybacterium faecium 6-10, DSM 4810]	TCGCATCCGCCCCCACAGCTCAGCGTATTCACCGCCGGGGAAACTAGAATCAGCCGCATGTCCAGCCCTGCCGCGCCCGCCGTGCGCCGTCCCGAAGCCCATGGGCGCATCACCACCCTGCCCGACAGCCGCCTGCCCTCATGGGGGCCCCGACGACGGGCGCGAATGCATTCGGCTAAC	72.12
14879	GATGCTTTGGCA	[DnaJ-class molecular chaperone with C-terminal Zn finger domain]	Euryarchaeota	Halobacteria	Haloarculaceae	Haloarcula	Halobacteriales	[Haloarcula marismortui ATCC 43049]	TAATGGAGGGTCGTGCAGACACAACCGGGCGTCCTACCGGAGTGGCTGGTCCTTGGGCTCGTTTTAGGTGTCGTCGGGAGCCTCGTCGTCGCCGGTCTGTTCGTCCTCGCGAACCGTGTGTTTCCGGCCAAGCGGCCGAACCGGCAGGCGACCGACGGCGGGGAGATGTGCCAAAGCATC	66.67
14882	GTCGAACAGAGA	[Glycosyltransferases involved in cell wall biogenesis]	Firmicutes	Bacilli	Lactobacillaceae	Lactobacillus	Lactobacillales	[Lactobacillus rhamnosus GG, ATCC 53103]	ATTTTTATGTGTTATGAGGTGCCGGAAGCATCAAATCGTCAAGCAGGAAGCAAGCAGTCATTGTTTCCTGCTTTTATTTTATTGTCTTTTTTAAAATGTTAACCGGTTTCGTTTAACAATGGAGCAATTACGTTATACTAAAACACGAAGGAAAAGAGGGACGATATGTCTCTGTTCGAC	35.76
14882	GTCGAACAGAGA	[Glycosyltransferases involved in cell wall biogenesis]	Firmicutes	Bacilli	Lactobacillaceae	Lactobacillus	Lactobacillales	[Lactobacillus rhamnosus GG, ATCC 53103]	ATTTTTATGTGTTATGAGGTGCCGGAAGCATCAAATCGTCAAGCAGGAAGCAAGCAGTCATTGTTTCCTGCTTTTATTTTATTGTCTTTTTTAAAATGTTAACCGGTTTCGTTTAACAATGGAGCAATTACGTTATACTAAAACACGAAGGAAAAGAGGGACGATATGTCTCTGTTCGAC	35.76
14885	ACGACAACTCTG	[Cell division protein]	Bacteroidetes	Bacteroidia	Porphyromonadaceae	Parabacteroides	Bacteroidales	[Parabacteroides distasonis ATCC 8503]	TTATCATTGTATATGTACGAATAGCCTTTGTTAGAGTTGTAGAGGTTAAATATTCTAAAACCCTTTCGGCTTACTTATTTTATTCGTTCTTTTGCAAGAAAATTGGGAGGTGTGTTCTCTGTACGCATCTCCTTAATTTATTTAACGTTAATAAGTGAGAGTCTGATGCAGAGTTGTCGT	32.73
14886	ACGAATGGATTG	[Translation initiation factor 1 (IF-1)]	Actinobacteria	Actinobacteria	Pseudonocardiaceae	Saccharomonospora	Actinomycetales	[Saccharomonospora viridis P101, DSM 43017]	GTGTGACAGACCCCGTGGTCGTGCTTGACATTCGTTGCGTACACTGTCTAGTTGGCGTGCCCATCACGCGACCCATACGCTTGTTCAATGGCGGCCGGGTCGTGTGACGTGTGTGCCACGCAGGCAAGCACTCGAACGCTCAACTGATCACGAAACGCGGAGTACATGCAATCCATTCGT	58.79
14891	ACTCGAGGAGCT	[Transcriptional regulator]	Actinobacteria	Actinobacteria	Streptomycetaceae	Streptomyces	Actinomycetales	[Streptomyces avermitilis MA-4680]	GGCCCGCCCGTGAACCACAGGCCCGTTGCGGCTGGTCCCACAGTTCCCCGCGTCCCTCGCAGGAGCACCGCACAGGGCCGGGGATTCACCCGTTCGGCCCATCAGCGCCCACCCCCGGCCCGCGGCCCGGGTCATGGTCGTAGGAGCACCACACGCTCGTACGCCATGAGCTCCTCGAGT	73.94
14897	CGAACGACCATA	[ABC-type multidrug transport system, ATPase component]	Actinobacteria	Actinobacteria	Bifidobacteriaceae	Bifidobacterium	Bifidobacteriales	[Bifidobacterium longum infantis ATCC 15697]	ACGACAGTATCGCCAGTGCCAGTATCACCCGTATCCCCGTCACCCGCATCTTCCTCCGCATCCCCTTCCCCATCGGATGCCGTCGGCACTGTTCTGGCAGGCAGCACGCAAGCGGTAAGGCTCGAGTCCCAGCTCACAACCAACCGCGTGCACGGGTCCTTCAGCATGTATGGTCGTTCG	63.03
14906	CAGAGACTTAGG	[Uncharacterized protein related to glutamine synthetase]	Planctomycetes	Planctomycetacia	Planctomycetaceae	Planctomyces	Planctomycetales	[Planctomyces brasiliensis IFAM 1448, DSM 5305]	AGTAAAACAGGCTGTTTTTGTTAATGCCGGCCGTTGGCACGCGCCTTGCTTCTAATTCCTGTGCAACATACGGACGATTGTTGCAATGGAAGTCATGAGACGCAGGAGAAGCGGTCTCTGACTGGTTTTAGTTCGACATTCTATGACTACGAGGCAAAGACTTAAATGCCTAAGTCTCTG	46.67
14906	CAGAGACTTAGG	[Uncharacterized protein related to glutamine synthetase]	Planctomycetes	Planctomycetacia	Planctomycetaceae	Planctomyces	Planctomycetales	[Planctomyces brasiliensis IFAM 1448, DSM 5305]	AGTAAAACAGGCTGTTTTTGTTAATGCCGGCCGTTGGCACGCGCCTTGCTTCTAATTCCTGTGCAACATACGGACGATTGTTGCAATGGAAGTCATGAGACGCAGGAGAAGCGGTCTCTGACTGGTTTTAGTTCGACATTCTATGACTACGAGGCAAAGACTTAAATGCCTAAGTCTCTG	46.67
14909	GATAGTAGAGAG	[Phosphotransferase system IIA components]	Firmicutes	Bacilli	Staphylococcaceae	Staphylococcus	Bacillales	[Staphylococcus epidermidis ATCC 12228]	ATTGAATGTGTATACTAGATGTAAATAAAATCATTGCGTGTTACTGGTTATGCAGGCATGAGCAAATAAGAGTGTCTATCTTTCGTGATATGAAATTGATAGTCTTATTTGTTCATGCTTTTTTTGTGGCACGTAAATAAGAAGATAGAGAGGAATGAATTGATTATGCTCTCTACTATC	31.52
14911	CTGTCGAAATTG	[RNA-binding proteins (RRM domain)]	Cyanobacteria	Synechococcophycidae	Synechococcaceae	Synechococcus	Synechococcales	[Synechococcus elongatus PCC 6301]	TCGGGTGGTTTCCATCCGAGCCGGAGATTGCTACCGGTCTATCGCTTCAGTCTTCCAAGGGCGTCATCCCGCGATTACTCGGAATTTACGTTTCACGTCGAAGACGGACAGTTTTGCCATGACGGGGTTCCCTTATCCCGTTTGTTGTTTGAGAGGTCAGTGACCATGCAATTTCGACAG	53.33
14931	CACTACACATCC	[N-terminal domain of molybdenum-binding protein]	Proteobacteria	Deltaproteobacteria	Desulfovibrionaceae	Desulfovibrio	Desulfovibrionales	[Desulfovibrio vulgaris vulgaris DP4]	GGGCAGTGTCCTCGCAAGCAGCTGTGGCAACGCTGTTCAGGCTGCATCGTTTGGTGTATGTAATGAGGCGTCCACGTTACCTCCTGTGCTGGGGGGCGTGGTTACGCGTCGGTTTGTAGCCGCGTTCCGTCATTTTCGGGAGGCGGTTTTTTTGAGGTGCTCATTATGGGATGTGTAGTG	56.97
14935	GACATAGAGTGA	[ABC-type nitrate/sulfonate/bicarbonate transport systems, periplasmic components]	Actinobacteria	Actinobacteria	Streptosporangiaceae	Streptosporangium	Actinomycetales	[Streptosporangium roseum DSM 43021]	GACAGGGCCAGACCAAGGCACCCGCCGGCGAGGTCACGGACTCCACACGAAAGAGCACAGAGCGGTAACGATGGACCGTTCCCTATGATTCCTACTTGACCGGTAGGCATACTAGGCTCTTATATACACCTAACCGACTTATTTAGTAGGAATTAGGGAGTAGTCATGTCACTCTATGTC	52.73
14937	GACTGTCAGCAT	[Acid-induced glycyl radical enzyme]	Proteobacteria	Gammaproteobacteria	Enterobacteriaceae	Yersinia	Enterobacteriales	[Yersinia pestis Medievalis Harbin 35]	AATTTGCCAGTGTCGATATTGATGATGTGGTGAAAAAATTGATTTGAATCAAAGAATGGTAGGGGCTGGACTGGTATATAGAACAATAAGACAACATTGGTTTTACCAAATAACCAAGATAATTATCTTCCCTTGGAATTTATAGCCGTACTACGGAGGCACCAAATGATGCTGACAGTC	36.36
14951	CTCAGGGATCAG	[N6-adenine-specific methylase]	Actinobacteria	Actinobacteria	Mycobacteriaceae	Mycobacterium	Actinomycetales	[Mycobacterium bovis BCG Tokyo 172]	GCCTGCTTGCGGGGGACGAAGCGATGAGGTGGGGGTACCGCCCGCTTGCGGAGGAGCGGCGCAGATGAGCACCGCCGGCGACGATGCAGTGGGGGTACCGCCCGCTTGCGGGGGACGAAGCGATGAGGTGGGGGTACCGCCCGCTTGCGAGGGAGAGCGGCGCACATGCTGATCCCTGAG	72.73
14961	CATTGAGGTACC	[Fe-S oxidoreductase]	Proteobacteria	Gammaproteobacteria	Moraxellaceae	Acinetobacter	Pseudomonadales	[Acinetobacter baumannii ATCC 17978]	TCATGTTAAAATGATCGGCTTTCATCTTTAGATGTCTCTCCTCCATCTGCTAGCCGAGATTCGCAAGCCATGTCTACCGCTTATACTATGCAAACTGCGCCAAAAGCGTTGTTTGATTACGACAAATATTGGGCGTCGTGTTTTGAACCAGCGCCATTTTTGCCGATGGGTACCTCAATG	44.85
14965	GCTGTTGATCAG	[Transposase and inactivated derivatives]	Firmicutes	Bacilli	Bacillaceae	Bacillus	Bacillales	[Bacillus cellulosilyticus N-4, DSM 2522]	TAACACAAAAAAACGACTACAACCCAGTGTAGTCGCCCCACATAATACCCCCGACTAAAAACAAAGGATTAAGTCCATATAATTGTGTAAAAAGAAAAGGGCCACTATCAAGTACCCCATGTTACAATGTTTTCGACCAAAAAAACAAACAGGGAGGTAATGATAATGCTGATCAACAGC	37.58
14967	ACTGGCGAACGT	[Outer membrane protein/protective antigen OMA87]	Bacteroidetes	Bacteroidia	Bacteroidaceae	Bacteroides	Bacteroidales	[Bacteroides vulgatus ATCC 8482]	ATATTGACACATTGTTACATTATAAAGAACGTGAAGATTCTTGAACTAAATAAAAACAAATTCAACACACCGTTATTCTTTGGCAGGACTTTTGTACTTTTGAAAACTCATTTGCCGTAGAAAGTTTTTTTGAGTAAGGACTTTGGGCAGACAATAAACTATTATATGACGTTCGCCAGT	30.3
14968	TTCTGTTCGATC	[F0F1-type ATP synthase, delta subunit (mitochondrial oligomycin sensitivity protein)]	Proteobacteria	Alphaproteobacteria	Beijerinckiaceae	Beijerinckia	Rhizobiales	[Beijerinckia indica indica ATCC 9039]	GTGGAGCGTAGTCGCGCTGACTTTTTCCCTCCTCGTCTTGTACGTCGAATCCGGTATTTTGCTCACGGCCCCTTTTGGTCATCAGTGGAGATCACCGGAACCGATCGTCGAGATCGGCCGAACCATCGGCCGGACATAAAGGGGCCAAGCTTTCGGTCCGAGGGGATGGATCGAACAGAA	58.18
14970	GCAAGAATCGGA	[Predicted phosphohydrolases]	Firmicutes	Bacilli	Paenibacillaceae	Brevibacillus	Bacillales	[Brevibacillus brevis NBRC 100599]	ATCTTAATGTTGGTTTAACGTTTTCTTTATGTTGGACATTTACTATTTATGGTGTAAAAGGGCAACTAAACACACAGAAAAGCAACGGAAAGGTGGAATGATATCAGGAAAGTATTGGTAGAACGGATGGGCGTCGTGACGAAAACAGATGAGGAGAGATCCGTAATGTCCGATTCTTGC	38.79
14975	TGCGACCGAAAG	[Predicted NTPase (NACHT family)]	Actinobacteria	Actinobacteria	Microbacteriaceae	Clavibacter	Actinomycetales	[Clavibacter michiganensis michiganensis NCPPB 382]	GAGAGACCGTGTCAAGTCCCCGAAGGTGGGACTTGACTCGTCGTCCTCTGGATGGCATTAAAAGTCGCGCTGCAACATCTTCTCATCGCTAAATTCGAGGGGTACTGTACGCAGTACGCGTGTCATGCCGCATCCCGCGTGCTGACTTTGGGATATGGGAGCATCATGCTTTCGGTCGCA	55.15
14980	TTCTGTACCCTT	[Signal transduction histidine kinase]	Cyanobacteria	Oscillatoriophycidae	Cyanobacteriaceae	Cyanothece	Chroococcales	[Cyanothece sp. BH68, ATCC 51142]	GGAAAGGCATATTCTCTCGTCTCCAGATTATGAACAGCACAAGGATGAAAATTAACCTTGAACGTTGCTCAGTCTATACCAGACCCATTACGAAAAACAACAGTTCTAATTTAACCGAGTCAGACTATCGATATTCTTTGCCAAACCACTTCTCCCATAGCTTCAATGAAGGGTACAGAA	40
14984	TCCACGTTCAGA	[DNA-directed RNA polymerase specialized sigma subunit, sigma24 homolog]	Gemmatimonadetes	Gemmatimonadetes	Gemmatimonadaceae	Gemmatimonas	Gemmatimonadales	[Gemmatimonas aurantiaca T-27T]	GAATGTGCGCACCGACCTCAGACCGGATGTCCACCGGGCAGGACGAGAGCGCCGCGAGCGCGCAGGATCTTAGGCTCGCGTCACCGCAGGAGGAGGGCTCGACCCATGGCTTTTGCCGAACTTGCTCGTACGCAGCGGACTTCACAGCAGACCACAACGGTGCCCATGTCTGAACGTGGA	65.45
14985	TGGAAGCGATTT	[Tfp pilus assembly protein PilE]	Proteobacteria	Betaproteobacteria	Oxalobacteraceae	Herminiimonas	Burkholderiales	[Herminiimonas arsenicoxydans ULPAs1]	TTCCTTCTGAAGTGACAAAAATTGGTCAGTCGCAACCAGAATTGTTACTTTTTGTGTCTTTGATTTGTAAAAAGTGCGCAATTCATTCGATATTGAGCTGGCACAGCGATTGCTCAATGGTAACCGTGGCAGAAACCTGCCCTCTACCCAAAACAGGAGAAACAAATGAAATCGCTTCCA	41.82
14987	CTCTGTATCACG	[Fe2+/Zn2+ uptake regulation proteins]	Crenarchaeota	Thermoprotei	Pyrodictiaceae	Hyperthermus	Desulfurococcales	[Hyperthermus butylicus DSM 5456]	AGCATGACGAGAGCGTTGAGCAATAATAAGTAATTCGAGTCCAGAGGTCGGCGAAAGACTGACAAACGTGGTTACGAGCTAAAGAGGCATGGGTATAGGGTTACGGCGCAGAGGCTAGCTGTTGCGCGTATAGTATTTGAGACGGTTAAGGATCACCCAAGCTTTATGCGTGATACAGAG	48.48
14998	CACGACCTCCAT	[NAD-specific glutamate dehydrogenase]	Proteobacteria	Alphaproteobacteria	Caulobacteraceae	Caulobacter	Caulobacterales	[Caulobacter crescentus CB15]	CGTTCCGTTAACGACATGTGTCGCAGAGCCAACTAGTCTGCTGTCGCATCTTCGATCTATCCACCGGGCGTGGCCAGTTAGAAAGCCGTGGCGTGCTTTTCGTACAAGCGTTGAATTTTTACCTTTATGCGGTAGTTAGATCGGAAAAATATTCGAGGAAACGGAATGATGGAGGTCGTG	48.48
15005	GGGAGTCCAAAT	[Predicted signal transduction protein containing a membrane domain, an EAL and a GGDEF domain]	Cyanobacteria	Oscillatoriophycidae	Cyanobacteriaceae	Cyanothece	Chroococcales	[Cyanothece sp. BH68, ATCC 51142]	AAATTTTTTCCCATAAAACCTTAATCATTCTCAATGTTAGTTTGAGGGTCAAAAGTGGGAATACTGAAATTGATAGTTTTTTATTTCCTCAAGTTAGCTATATGTACTTATTAAATGTATAAGTATATAAAACTTATAAAAGGAGACAATTAATTATCTGTAGTAATGATTTGGACTCCC	24.85
15007	AGAAGCCTTGCG	[Archaeal IMP cyclohydrolase]	Firmicutes	Clostridia	Ruminococcaceae	Faecalibacterium	Clostridiales	[Faecalibacterium prausnitzii L2-6]	GACAGCAGGGCGTTGTTTCAGCCTCTCCCTTTGGGAGAGGTGTCACCGAAGGTGACGGAGAGGGCAAGGACGCTGCCCGATGTAAACGGGCTTGCCCTCTCAGGCGCTTCGCGCCAACTCCCCCAAAGGGGAAGCCAAAAGCGCTCTTGATAAAGGAGAATAACAATGCGCAAGGCTTCT	58.18
15007	AGAAGCCTTGCG	[Archaeal IMP cyclohydrolase]	Firmicutes	Clostridia	Ruminococcaceae	Faecalibacterium	Clostridiales	[Faecalibacterium prausnitzii L2-6]	GACAGCAGGGCGTTGTTTCAGCCTCTCCCTTTGGGAGAGGTGTCACCGAAGGTGACGGAGAGGGCAAGGACGCTGCCCGATGTAAACGGGCTTGCCCTCTCAGGCGCTTCGCGCCAACTCCCCCAAAGGGGAAGCCAAAAGCGCTCTTGATAAAGGAGAATAACAATGCGCAAGGCTTCT	58.18
15008	GTATCGTGAACT	[Uncharacterized conserved protein]	Euryarchaeota	Halobacteria	Haloarculaceae	Haloarcula	Halobacteriales	[Haloarcula marismortui ATCC 43049]	GTAAGCAGCAGGCCACCGAGCGTGATGGCCGCGCCGGACGCGTTGATAATCCCTGTCTGAACGCCGCTCTGGAGTACGACTGACATAGCTGTGCGTTCTGCGTGGGGTGGCTTGAAAGGCACGCTCCCGGGCCTCTTTTGCCGCGGGGTCGCGTAGTGACGCTGAATGAGTTCACGATAC	63.64
15009	ACGGATAAACTG	[Glyceraldehyde-3-phosphate dehydrogenase/erythrose-4-phosphate dehydrogenase]	Chloroflexi	Chloroflexi	Herpetosiphonaceae	Herpetosiphon	Herpetosiphonales	[Herpetosiphon aurantiacus DSM 785]	CATCGCCTATAGCCAAAAGTCAATAGCCAGATACTTGACCGATTAAGCTTATAAACCTTCACCAAAGCAGAATGACAGTAAGCAGTGAATGTGCTATAGTGGTGCAGAACGGCCCAGAGCCGTGAAAGCATTCTTAATTTGGTGCGAAATAATAAGGAGTCACTTATGCAGTTTATCCGT	42.42
15009	ACGGATAAACTG	[Glyceraldehyde-3-phosphate dehydrogenase/erythrose-4-phosphate dehydrogenase]	Chloroflexi	Chloroflexi	Herpetosiphonaceae	Herpetosiphon	Herpetosiphonales	[Herpetosiphon aurantiacus DSM 785]	CATCGCCTATAGCCAAAAGTCAATAGCCAGATACTTGACCGATTAAGCTTATAAACCTTCACCAAAGCAGAATGACAGTAAGCAGTGAATGTGCTATAGTGGTGCAGAACGGCCCAGAGCCGTGAAAGCATTCTTAATTTGGTGCGAAATAATAAGGAGTCACTTATGCAGTTTATCCGT	42.42
15013	GATGATTGGTCC	[Beta-galactosidase/beta-glucuronidase]	Bacteroidetes	Bacteroidia	Porphyromonadaceae	Odoribacter	Bacteroidales	[Odoribacter splanchnicus 1651/6, DSM 20712]	TGTACATTTGTATACCAGAGAAAATGACGCTGGAATGAGGGTTTCATACAACCACTTTCAGACTATTCGTATATTTTTCTTCCTTTTTTAATTCTTTTTCTACCTCGATAGGTGTAATATTGACTATTTTTGAGCAGAATAAATTGGCATTTAATATTATAATTTATGGGACCAATCATC	29.09
15013	GATGATTGGTCC	[Beta-galactosidase/beta-glucuronidase]	Bacteroidetes	Bacteroidia	Porphyromonadaceae	Odoribacter	Bacteroidales	[Odoribacter splanchnicus 1651/6, DSM 20712]	TGTACATTTGTATACCAGAGAAAATGACGCTGGAATGAGGGTTTCATACAACCACTTTCAGACTATTCGTATATTTTTCTTCCTTTTTTAATTCTTTTTCTACCTCGATAGGTGTAATATTGACTATTTTTGAGCAGAATAAATTGGCATTTAATATTATAATTTATGGGACCAATCATC	29.09
15014	GTAGAATGCACG	[Uncharacterized protein containing double-stranded beta helix domain]	Bacteroidetes	Sphingobacteria	Sphingobacteriaceae	Pedobacter	Sphingobacteriales	[Pedobacter heparinus HIM 762-3, DSM 2366]	GCGGTATAGAAAAATGTATAACCCAACAGGAGCTGCATTTTCCCAGGCCTATGCTATTAAACACTATAAACAGCTTGTTTTCGTGAGCGGCCAGGTAAATTTTCATTGGTCTTGATGTGATGTTCTGTGCACTACAGCCAAACTGGTTTTTTGTGGGTGAATGGTATGCGTGCATTCTAC	41.82
15015	TTGCATTTGGCG	[Trypsin-like serine proteases, typically periplasmic, contain C-terminal PDZ domain]	Planctomycetes	Planctomycetacia	Pirellulaceae	Pirellula	Pirellulales	[Pirellula staleyi DSM 6068]	CACCCATCGGTGCTGCTTGATTGCTGCTGTTGCTATCTTGCAAACCTTTGAAATTGCAAAGCCCTCGCCGTTTTTTCGCTAGTTTCGCCTCGACAATTTCTGCGTTCGCGACGTAGGATGCACCATACCTGGAATGTGTAACGGCTATGGCTTAGGTGCAGATTGATGCGCCAAATGCAA	49.7
15022	ACGCCTACTAGG	[ABC-type phosphate transport system, periplasmic component]	Proteobacteria	Betaproteobacteria	Alcaligenaceae	Bordetella	Burkholderiales	[Bordetella pertussis Tohama I]	GGCGGCCATTTTATTTTGAAATATTCAGTTTCTTATGGATAAATTCAAGTTGGGTATGTGACTGTCACTATCCTGTCATTTTGGGCTTCTAAGATGCATGCGTTGGCCGAGACAGGCGCCTTGAAAGCCTGCCGGATTTCCTCAACGAGCACAGAAGGAACCCAGATGCCTAGTAGGCGT	46.06
15025	ACGCATTAGCTC	[Malate synthase]	Thermi	Deinococci	Deinococcaceae	Deinococcus	Deinococcales	[Deinococcus maricopensis LB-34, DSM 21211]	GCGCAGCGCTCGCCGTGTTCAGAGAGGCTACGTGGTGTACTTTTCCGCTCGGTATACCTCCGTGGTGGTGTACGCCGCGTTTCCGGCCCCTACGCCATTCAGCCGGGTACACCGCGCGCCTGAAACTCGGCGGCGACCACAATGCCCTCAATCAAGGGAGGGCACATGGAGCTAATGCGT	64.24
15030	CTCGGCGATTAC	[ATP-dependent exoDNAse (exonuclease V) beta subunit (contains helicase and exonuclease domains)]	Proteobacteria	Betaproteobacteria	Neisseriaceae	Neisseria	Neisseriales	[Neisseria meningitidis FAM18]	ACCAGTACGGCGTTGCCTCGCCTTAGCTCAAAGAGAACGATTCTCTAAGGTGCTGAAGCACCAAGTGAATCGGTTCCGTACTATCTGTACTGTCTGCGGCTTCGTCGCCTAATCCTGATTTTTGTTAATCCACTATACCGTCCAACCGTTTTCCGAGCGCGCACTATGGTAATCGCCGAG	50.3
15037	CATTTCCTCGCA	[Prolipoprotein diacylglyceryltransferase]	Bacteroidetes	Bacteroidia	Rikenellaceae	Alistipes	Bacteroidales	[Alistipes shahii WAL 8301]	GTGGGTCGTTTGAGAGACGGCTTTCGGACGAGAGGCGCGGGGCGTACGCCGTCTCCCTCCCCGAAAGAGGGGCGGGGTGGCAGATTCGAATGCGACGCCGGAGACGGCGACTGTGACCGCCCGAAAAGGAATCGGGGCTGAATAATAAAGAAACAACTTAAATAAATGTGCGAGGAAATG	58.79
15038	TGGAGAGTGTGA	[ABC-type nitrate/sulfonate/bicarbonate transport system, permease component]	Actinobacteria	Actinobacteria	Actinomycetaceae	Arcanobacterium	Actinomycetales	[Arcanobacterium haemolyticum CCM, DSM 20595]	GGGTCAGTGTAAGTCTGAACCGGCGGTGATAGTCCGCGACCCACGAAAGTGGTTGATTGGGTGAAATTCCCAAACCGACGGTTAAAGTCCGGATGGTAGGAGCAACATGAGTGCGCGGCTTTCGCGTACTCATGTCTTCCCCGGTGCCTACGGGGAAGGATTGTTATGTCACACTCTCCA	55.15
15045	AATGCGACGGCT	[Phosphotransferase system mannitol/fructose-specific IIA domain (Ntr-type)]	Firmicutes	Bacilli	Lactobacillaceae	Lactobacillus	Lactobacillales	[Lactobacillus rhamnosus GG, ATCC 53103]	AGATAAATTTGAAAGCGCTTTTCCCAGTGCAGCTATTTCTCATCCAGCGGAAAGACCTGCACAGCTGTCTTAAATGCATTTGGTAGGGCGCTTCTGGGGAGAATTTATATTAGCGACTACTGAACAAATCGATGAGAAGTCGCATCGAAAGAGGGTGTTCGAACAATGAGCCGTCGCATT	44.24
15047	CACCTGCGAATC	[Cytochrome bd-type quinol oxidase, subunit 1]	Firmicutes	Bacilli	Listeriaceae	Listeria	Bacillales	[Listeria monocytogenes 4b F2365]	CCTAAATCTGTGAAAAATAAGGATTACATATTATTTTATTATGCTTTGTGAATTACAGAGCAACTGAACGCGTCACTTTGGGCGATTTTTCACATGATTTTTAAGAGAGAAGCACAAATCAGGGAACGAAGCAGTAATTTTTAGCACAAAAAGGAGGAGAAAAGGATGGATTCGCAGGTG	34.55
15049	TTTCATCGCGCT	[ABC-type phosphate transport system, permease component]	Planctomycetes	Planctomycetacia	Planctomycetaceae	Planctomyces	Planctomycetales	[Planctomyces brasiliensis IFAM 1448, DSM 5305]	CGATCGCTCCACGCTCAACCCGCGAATATTGCGCACATTGCCTGTTTTGCGGGGAAAAAGTTTGGACCATGATCCAGAAGCTAGTACTCTCTTTCTGACTACTCTCTCAATCGCTCGCCGACCCTCTTTCTCACTCCCTGTCGGCTGCCCCTGGGCTTTTATGCCATGAGCGCGATGAAA	53.94
15058	TGAACATCGAAC	[Transcriptional regulators]	Actinobacteria	Actinobacteria	Bifidobacteriaceae	Bifidobacterium	Bifidobacteriales	[Bifidobacterium longum infantis ATCC 15697]	AAGCCGCTGCCGAAGGCCTTCGCCTCCGCGGGAGTCGACACTAAGAAGCTGTATTTCGTTGCCGGACTGTCGAACAGGTTCGAGAGAATGTAAATGAATGTAATATTTCGTGGTAAGCACGTGAGAATACGGCGATAGAACAGTGATGACGGGGAAGGTGCGATCATGGTTCGATGTTCA	51.52
15060	CCAAATGGTTCC	[DNA-directed RNA polymerase, sigma subunit (sigma70/sigma32)]	Proteobacteria	Betaproteobacteria	Burkholderiaceae	Burkholderia	Burkholderiales	[Burkholderia cenocepacia J2315]	GTATCCGTCGAAGACGACGCAAATCAGAGCGACGAGCAGCCCGCAGCCGCGGCTGCACCGGGCAAATCCAAGGTGCGCGATCGTCGCGCCAAGGAAAAGGCGCTGCTGAAGGAAGCGTTCGCGACGAGCACGCCGGGCACGGCCGAGGAGCTCGAAGAGCGCCGCATGGGAACCATTTGG	67.27
15073	ATTAGCTAGCCA	[UDP-3-O-[3-hydroxymyristoyl] glucosamine N-acyltransferase]	Acidobacteria	Acidobacteria	Korebacteraceae	Korebacter	Acidobacteriales	[Korebacter versatilis Ellin345]	TCGCGATCTGGGTTGCCGACGCCATCGCGGAGCGCTTCTTTCCACCCTCGGCATCGTCCGGCTACTACGAAAACTAGAACGCGAACTTGAGCCACACTCTATTCACCTCTGCCCCTCTGTGTCTCTGCGGTGAATACGATTTCCCTCCGCAAGTAGAATCATTCTATGTGGCTAGCTAAT	55.15
15079	GGACAGTGGAGT	[Chloride channel protein EriC]	Bacteroidetes	Bacteroidia	Porphyromonadaceae	Parabacteroides	Bacteroidales	[Parabacteroides distasonis ATCC 8503]	ATTCTCACGAACAAGACGGATAACCTAATCTAACTTAATTCTAATACCATGAAAAACACTATATCTTAATAACAAGGCTTTTAAAAAAAGGTTCAATGGAATGAGATTTTAAACCTCTTATTTACCTTGGTTGTTGTAACAGGAAACGAAAACAAGGTGAGTCCGATGACTCCACTGTCC	32.12
15080	GTCGGTACTGTT	[Signal transduction histidine kinase]	Bacteroidetes	Bacteroidia	Porphyromonadaceae	Parabacteroides	Bacteroidales	[Parabacteroides distasonis ATCC 8503]	TCTCTTTGTTAACCCTAGGTTGCCAAGAAAAAGAAGAAAAGAAAATCGTGCTTATCCATTCTTTTGAGCAAAAGAAAGATACCTACCCGATTTTTAATGAAACACTGAAACGAACATTCGATAAACCGGACTCCATTGAACGCTATTGTCGGATTCTCGAATCTTATGAACAGTACCGAC	36.97
15081	ATCTGAGCCTAA	[Membrane-bound serine protease (ClpP class)]	Planctomycetes	Planctomycetacia	Planctomycetaceae	Planctomyces	Planctomycetales	[Planctomyces brasiliensis IFAM 1448, DSM 5305]	ACTGCGATTGTTCCTGCGATTATTCGCTGAGAGCGAAATCGGCATAAGTGATACGTTTATGGCGTTGCAAGCTGGCAGCCTGTGGGCCGCTTGTCGCTCACTAACCGCCCAGCGGTCGAGCAAATGAATCGAGACGCCCTTCCCTGATTGGCCCCGGGAGTGATGATGTTAGGCTCAGAT	56.36
15089	TGAAGTGTAGCC	[Imidazoleglycerol-phosphate dehydratase]	Verrucomicrobia	Verrucomicrobiae	Verrucomicrobiaceae	Akkermansia	Verrucomicrobiales	[Akkermansia muciniphila ATCC BAA-835]	TCGCGCAATTCGTTGTCAGAGATTCCTGAGGTTTTTCTGTCGGAGCGGGGCCGGAGGCGTGTTCCTTTGACGGTCTGCATGTTTTTGCGGGGAGAAGAGGGCAAATCTTTCCCCATGCGATATTTCCTGCTTTCTTCCGCCGCGTCTTCAGTATAGAAGTGTTGCATGGGCTACACTTCA	52.73
15092	GTAGTCGGTCGT	[Citrate synthase]	Firmicutes	Bacilli	Bacillaceae	Bacillus	Bacillales	[Bacillus subtilis subtilis 168]	TTTGTTATGTTCTTTCAAAAGCAAAGGGTTTTAGTTCCAGCAGCCAGTAAAATGTAAGCATTTTCTTTTTGGGGGAGAGAAATACTTGCATCGTGCTTTTTAAGTAAGCCTCATGTTTTTACAACACTCTTAAAGGGGAAATTTATTGAAAAGGAGATGTTATATATGACGACCGACTAC	33.33
15099	CCCTTGTTCTAC	[Septum formation initiator]	Actinobacteria	Actinobacteria	Bifidobacteriaceae	Gardnerella	Bifidobacteriales	[Gardnerella vaginalis 317, ATCC 14019]	AGAATTTTGAGTATGATTTTGTGACCAGCTCCTATATATGGATAGCTGGTCACAATTTTTGTATTTTGGCGTGTATTTTGTTCATATTGTGTAATAATGATTTTTTAGGCTAAAAGTAAATATAAGGTGTATTTACACGTCGAATATTTAAAGTAACTTAGAAGTATGGTAGAACAAGGG	28.48
15100	CAGAACATCCTT	[Polyribonucleotide nucleotidyltransferase (polynucleotide phosphorylase)]	Proteobacteria	Betaproteobacteria	Oxalobacteraceae	Herminiimonas	Burkholderiales	[Herminiimonas arsenicoxydans ULPAs1]	TCTGATGCGGGCATTTTGTCTTTTTGAAGTTTGTTGTTCGCAATGAAGTACTCAGTAACTCTCGGTAAGTAAGCAATAAAAGCGACGCCTGATTTGTTGTGTCGTTTGTGGTGAGGTGAACGACAGCACCTGAAAATCTGTCGGTAAAATTAGAAAGGAACACCCATGAAGGATGTTCTG	42.42
15101	TACGTGCCTCTC	[4-diphosphocytidyl-2C-methyl-D-erythritol 2-phosphate synthase]	Firmicutes	Bacilli	Lactobacillaceae	Lactobacillus	Lactobacillales	[Lactobacillus casei ATCC 334]	TGTGAGTTGCATCGAGGTCTTTTGCTGTTTTTCATTTCGGATACGGAAACAGCAAGTCACGCATCGTTACGCGATTTTTACCGTGTATCGGTGAAAATCAGCGCATAAAACAGTATACTAAAAATAACTATACGGTCGATGCATACAACGGGGCTTGCGGTGATAATGGAGAGGCACGTA	42.42
15101	TACGTGCCTCTC	[4-diphosphocytidyl-2C-methyl-D-erythritol 2-phosphate synthase]	Firmicutes	Bacilli	Lactobacillaceae	Lactobacillus	Lactobacillales	[Lactobacillus casei ATCC 334]	TGTGAGTTGCATCGAGGTCTTTTGCTGTTTTTCATTTCGGATACGGAAACAGCAAGTCACGCATCGTTACGCGATTTTTACCGTGTATCGGTGAAAATCAGCGCATAAAACAGTATACTAAAAATAACTATACGGTCGATGCATACAACGGGGCTTGCGGTGATAATGGAGAGGCACGTA	42.42
15103	TGCTCCAACAGA	[Amidases related to nicotinamidase]	Firmicutes	Bacilli	Lactobacillaceae	Lactobacillus	Lactobacillales	[Lactobacillus reuteri F275, JCM 1112]	TATCTAATGAAACGCTCATAGTGCTAGTACGTAATAAAAAGCAAAATCTGTCATCACACTTTGCTAAAGAAGTATGACAGGGAAAGTAAAGAATATAAGTAGAAAGATCCACATTTTAACGTTACGGGATTTTTTTGAACCATTAATTATTAATAAGGAGACTATATGTCTGTTGGAGCA	30.3
15115	GGCTCTTTCTCT	[Uncharacterized protein related to the periplasmic component of the Tol biopolymer transport system]	Firmicutes	Bacilli	Bacillaceae	Bacillus	Bacillales	[Bacillus cellulosilyticus N-4, DSM 2522]	TATCCGTTGCAAGCTATCACTTGTTGAAAACTTTGATCGACGGATGTGTATGGTAAGTTTTTTAAAGAAATATTATTCAAGTGTAAATATTGATAATGACTATTAGAAGATAGAAAACAATCGGAGTAACGAAATAGTAAAAATAACATAACAGAAGGTGAAAATATGAGAGAAAGAGCC	28.48
15117	ACTCGTGATTCG	[Uncharacterized conserved protein]	Chlorobi	Chlorobia	Chlorobiaceae	Chloroherpeton	Chlorobiales	[Chloroherpeton thalassium ATCC 35110]	ACAAGCGGTTTAGGCGATTGCCTCTCGTGAAGTTGGGCAAGCTTCTAATTTGAAAAAGCATGTAAAAGATTCTCAATCTAAAAAAGGGCTTTAAAAAAAGTAGATCTCGCCAAAGCGTTTTGAAGCCCGTGGCCGTTAAAATCATAGCGTTTTGAAAAACACATTATGCGAATCACGAGT	38.79
15123	TTCGTTCCGTAA	[Transposase and inactivated derivatives]	Firmicutes	Bacilli	Bacillaceae	Geobacillus	Bacillales	[Geobacillus sp. Y412MC52]	GGGACAAAAAACAGACTCTCTGTTTTTTCGTTTCTTTGGCTCTTCACCACAAGTTGTACTTGAGATTTTAAGATAGGTATGCATAGGGAAAATAGAGGGTACAAAAAATGCGAATTTTCCTGTATGGTAAAGGTGACCAAACCAAACCATTGGAGGAAAATTCGCATGTTACGGAACGAA	38.18
15123	TTCGTTCCGTAA	[Transposase and inactivated derivatives]	Firmicutes	Bacilli	Bacillaceae	Geobacillus	Bacillales	[Geobacillus sp. Y412MC52]	GGGACAAAAAACAGACTCTCTGTTTTTTCGTTTCTTTGGCTCTTCACCACAAGTTGTACTTGAGATTTTAAGATAGGTATGCATAGGGAAAATAGAGGGTACAAAAAATGCGAATTTTCCTGTATGGTAAAGGTGACCAAACCAAACCATTGGAGGAAAATTCGCATGTTACGGAACGAA	38.18
15124	CCGAGGTTCTAG	[Deoxyxylulose-5-phosphate synthase]	Firmicutes	Bacilli	Lactobacillaceae	Lactobacillus	Lactobacillales	[Lactobacillus plantarum WCFS1]	GTCTCAACAAGCCCCCCAATCTTGTGACCATGGTAACCTAATGACGCCTGACAACTTGTCGGCGTCATTTTTTATGATATTTTTGAAACAAAACACTTGTCTTAGAGTGGCTCTAAGGTGCTAATCTATAAAAGTATTCATGAATGAGAAAGTGAGCGATAGATAATGCTAGAACCTCGG	38.79
15140	TCCAATCTTGCA	[DNA-directed RNA polymerase specialized sigma subunit, sigma24 homolog]	Actinobacteria	Actinobacteria	Coriobacteriaceae	Eggerthella	Coriobacteriales	[Eggerthella lenta VPI 0255, DSM 2243]	TCCCGCACCGAATGCGCCCGTGCGGGCCGTGCTTTTCGCGCCTTCGTCCCACGCGCTTCTCATGCCCGTATGCTTCGCTTTCGGAGGCGTACTATATGGTTTCAAGAACTTTGCAACATTTTCCATGGCGTCGGCATGTTTGGGGTAAGGAGGCGATTGGAAACCATGTGCAAGATTGGA	56.97
15140	TCCAATCTTGCA	[DNA-directed RNA polymerase specialized sigma subunit, sigma24 homolog]	Actinobacteria	Actinobacteria	Coriobacteriaceae	Eggerthella	Coriobacteriales	[Eggerthella lenta VPI 0255, DSM 2243]	TCCCGCACCGAATGCGCCCGTGCGGGCCGTGCTTTTCGCGCCTTCGTCCCACGCGCTTCTCATGCCCGTATGCTTCGCTTTCGGAGGCGTACTATATGGTTTCAAGAACTTTGCAACATTTTCCATGGCGTCGGCATGTTTGGGGTAAGGAGGCGATTGGAAACCATGTGCAAGATTGGA	56.97
15142	GGTCCCTGTTTG	[Predicted methyltransferases]	Bacteroidetes	Cytophagia	Cytophagaceae	Leadbetterella	Cytophagales	[Leadbetterella byssophila 4M15, DSM 17132]	ATAGGATAATTTTATCCCGAAAAAGGCAAAATTAGTATGTGTTAAATAGTAATATATTGATATCTAAATAGTTGCTAACACCACACATGTGCATAAGTTTTAAGACATTTCGAGTGAATTCCCGGTAAAATTGCCGGGAAAGATTTTTTTTAATAGCTAGTAATCATGCAAACAGGGACC	29.7
15142	GGTCCCTGTTTG	[Predicted methyltransferases]	Bacteroidetes	Cytophagia	Cytophagaceae	Leadbetterella	Cytophagales	[Leadbetterella byssophila 4M15, DSM 17132]	ATAGGATAATTTTATCCCGAAAAAGGCAAAATTAGTATGTGTTAAATAGTAATATATTGATATCTAAATAGTTGCTAACACCACACATGTGCATAAGTTTTAAGACATTTCGAGTGAATTCCCGGTAAAATTGCCGGGAAAGATTTTTTTTAATAGCTAGTAATCATGCAAACAGGGACC	29.7
15145	CCGTAAACACGC	[Acyl-CoA synthetases (AMP-forming)/AMP-acid ligases II]	Actinobacteria	Actinobacteria	Pseudonocardiaceae	Saccharomonospora	Actinomycetales	[Saccharomonospora viridis P101, DSM 43017]	TCCGCGGGCTGTGGGATGCCGACGTCGGACCGCGCCGGCGCGTGCTGTTCGTTTGTACCCACAGCCCGGTGTGCGCCGGAGCGGTTTGTGCGGGCGGACCAATGGCTTTACTCCACCCGGTCCGTACTCCTTGTTCGGTCCGGGACGGCTTCGTACCGTCGAGTGATGGCGTGTTTACGG	67.88
15166	AGTTGGACAATG	[ATPases with chaperone activity, ATP-binding subunit]	Firmicutes	Clostridia	Ruminococcaceae	Faecalibacterium	Clostridiales	[Faecalibacterium prausnitzii L2-6]	ATTTTTGCAAACTTTTTGTGAATCCGAGGCTCTTACGGGTTTTGCCTATTGACATTGCAGCGTGTTTGGAGTATATTTTTAGCAGTCGATGAGCTAGAGTGCTAAAACAACATTCCGGCCCACCGCCTGAATCTCAACTTCCGGTACGAATGGAGGCTTGACTTTATGCATTGTCCAACT	44.24
15182	CCAAGGGTGTTT	[Sulfate permease and related transporters (MFS superfamily)]	Bacteroidetes	Bacteroidia	Porphyromonadaceae	Porphyromonas	Bacteroidales	[Porphyromonas gingivalis TDC60]	ACGAAGTACTGCTTCCGGACTACATATAGCTAACAGACTGCAAATGTCGAAGATCAGACTGTAGGCATCCCGCTCTGAATCGGGTAAAAAGCTTTGTCTCAGTGAGTAAATCCCTACCTTTGTGGCGTGCAAGGCTTTTGCTGCACGGATAATCTCGTTTTTCTCATGAAACACCCTTGG	46.06
15184	AATATGCACCGG	[Na+/phosphate symporter]	Proteobacteria	Gammaproteobacteria	Enterobacteriaceae	Shigella	Enterobacteriales	[Shigella flexneri 2a 2457T]	GTCTCTTTATTAATATGAAACACTTATACTGGAAACAGGCTGGAATAATCTTAGCCGGAAAAACGAATGTCAAAAGGCACAGTAAAGATGCCAGTCAGCGTGTTTCCGGTCCTTTGGTCATTCAATTGCTTCAGGAACATATAACGATAAGGAGAATCTGAACTCATGCCGGTGCATATT	39.39
15185	TCGATCCCTAAA	[Transposase and inactivated derivatives]	Firmicutes	Bacilli	Staphylococcaceae	Staphylococcus	Bacillales	[Staphylococcus epidermidis ATCC 12228]	ACGACAAGAATAGGTAAACCGTATTATAAAACGGACAATTTATTACAAAGACAATTTAAAGCGAGTTGTCCAATGGAAGTATTAACAACCGATATTACTTATTTACCATTTGGTCATTCTATGTTGTATTTATCTTCGATAATGGATATTTATAACGGAGAAATTATGTTTAGGGATCGA	29.09
15186	CAGATTGCTTAC	[Signal transduction histidine kinase]	Acidobacteria	Acidobacteria	Acidobacteriaceae	Acidobacterium	Acidobacteriales	[Acidobacterium capsulatum ATCC 51196]	TCATACCAAGCAGTTCCCGGCGGATTCGTCGCGGCGCGGCCCGGCATCGGTTAACATCGCTGCATGCAGGTCTCCTCCATTCCCATGCCTGAGTTCGTGCCGGTGGACCCCACACCGGTGCCGGAGCTGGTCGCCGCGTTGAAGCGTGTGAGCGCGCTGCAAGGCATGGTAAGCAATCTG	66.06
15190	GCTCGAGAAACC	[Predicted ATP-dependent endonuclease of the OLD family]	Chloroflexi	Chloroflexi	Herpetosiphonaceae	Herpetosiphon	Herpetosiphonales	[Herpetosiphon aurantiacus DSM 785]	GTAGCGAATCAGTACGCAGCGGCATCCAGCAAATTCACAGTCAAACACACTATAGCGATACAACGAGTAAAAAGGGGCTTTGGTCGGTTTTGCTGCATGGCTGTGGTATGATACACAGCACCGTTTGTCCCAGCACTGAAGCAGCACAGGCTAGCAGGAGGGTGTATGGGTTTCTCGAGC	50.91
15190	GCTCGAGAAACC	[Predicted ATP-dependent endonuclease of the OLD family]	Chloroflexi	Chloroflexi	Herpetosiphonaceae	Herpetosiphon	Herpetosiphonales	[Herpetosiphon aurantiacus DSM 785]	GTAGCGAATCAGTACGCAGCGGCATCCAGCAAATTCACAGTCAAACACACTATAGCGATACAACGAGTAAAAAGGGGCTTTGGTCGGTTTTGCTGCATGGCTGTGGTATGATACACAGCACCGTTTGTCCCAGCACTGAAGCAGCACAGGCTAGCAGGAGGGTGTATGGGTTTCTCGAGC	50.91
15194	GCAATTCGGCAG	[Hemolysin-coregulated protein (uncharacterized)]	Proteobacteria	Gammaproteobacteria	Pseudomonadaceae	Pseudomonas	Pseudomonadales	[Pseudomonas aeruginosa PAO1]	TGCGCAATTTTCAGTGTTCTTCCCATGAGAATCGCCAGCGAATTTTTGGTTTCCCCCAATAACGCCTTGATGGAAAAGAGTTTCAAGACCAGTGGCACAGTTCTTGTCTAGCACCGGTGACCCCGGCATATCGCCTGGGCACTTTCAACGACAAGGAACGTATCCATGCTGCCGAATTGC	49.7
15196	ACACTCATACCA	[Outer membrane protein]	Proteobacteria	Gammaproteobacteria	Shewanellaceae	Shewanella	Alteromonadales	[Shewanella oneidensis MR-1]	TAAGCCTTTTTATTTATCCCCAAAGCATCGATTTTTGGCCTTTACGGCCTAGCTCGCGCTAGCGCATTGAGCTTAATCGACATTTTGCCTAAGGGATGCATTCGATTGGTACTTATACGCCTATTGCGTGGGACCAATCCTATTTCGATATTGTTAGGAATTGCGATGTGGTATGAGTGT	43.64
15198	CAAGCGGTGATA	[Acyl-CoA synthetase (NDP forming)]	Euryarchaeota	Thermococci	Thermococcaceae	Thermococcus	Thermococcales	[Thermococcus kodakarensis KOD1]	TAAAGACCCCCTACTTAAAAAGAAAAAAGAGCGGCCCCCATTTTATAAAATCGGTCCACTGGTGAACCTTTAAATCCATCAGCGCTCGAATTTTTCTCTGCGCAACATTTTTATACATTCTCGTGGAATTTTTACTCGAAAGTTGCTTTCTCAGGAGGGATAGGCATGTATCACCGCTTG	40.61
15203	GAAGCAGTAATC	[Pyrimidine operon attenuation protein/uracil phosphoribosyltransferase]	Firmicutes	Bacilli	Bacillaceae	Bacillus	Bacillales	[Bacillus cellulosilyticus N-4, DSM 2522]	AGTGAGGCTGAAAAGGGACAGACATTTCCTAGGGGAAGTGTACCTAATTTACGTATGTCTACGTATTTTTACCCTCTTACTGCTAAGTAAGAGGGTTTTTTATGCCATAAATACATAAGGAATCCTTGTTAATAAAATGATGCCACTTTGAAAAGAGGGATTTAAATGGATTACTGCTTC	35.76
15207	ATGTACCCTTAG	[Arabinose efflux permease]	Proteobacteria	Gammaproteobacteria	Enterobacteriaceae	Escherichia	Enterobacteriales	[Escherichia coli O157:H7 Sakai (EHEC)]	CGTTTAATCTATGATGATATAACTCAATTATTTTCATGCACTTAAATCATAACTAAGATAAATATTAGTGTAAGCGATTACACTGATGTGATTTGCTTCACATCTTTTTACGTCGTACTCACCTATCTTAATTCACAATAAAAAATAACCATATTGGAGGGCATCATGCTAAGGGTACAT	29.7
15211	AGTACCAGTAGG	[Predicted divalent heavy-metal cations transporter]	Proteobacteria	Betaproteobacteria	Nitrosomonadaceae	Nitrosomonas	Nitrosomonadales	[Nitrosomonas eutropha C91]	ATGGGAGCATGTGAAGTAACACGCCTGTTTTACAGTTCCTGAGCATGGATTTACCTAAAAGATCTTGACGAATTTTCTTCCTTACTAATGCTCGATTGCACATAATCCGTGAGCGATATAGTGTGCCTGTTCTGCATATTTCTGACCCATCTGGAAACATAATTTATGCCTACTGGTACT	40
15215	TGTGGCAAAGCC	[Nitrogen regulatory protein PII]	Proteobacteria	Gammaproteobacteria	Enterobacteriaceae	Salmonella	Enterobacteriales	[Salmonella enterica enterica sv Typhi Ty2]	TGCGTTTTTCTTTCCCTGCTTCGTTTTTGGGGCGCGTCAATATAAAGACGCGCCGCTAACCGCGCTTTTCCTCGCTCGCCAGCTTCTGGCACATCCTTTGCAATATCCATCCTGAAGAGTCCATGCGCGGCGGCAGCCGTTACCTAATTCTGACTGGAGGGTTCTATGGGCTTTGCCACA	53.94
15215	TGTGGCAAAGCC	[Nitrogen regulatory protein PII]	Proteobacteria	Gammaproteobacteria	Enterobacteriaceae	Salmonella	Enterobacteriales	[Salmonella enterica enterica sv Typhi Ty2]	TGCGTTTTTCTTTCCCTGCTTCGTTTTTGGGGCGCGTCAATATAAAGACGCGCCGCTAACCGCGCTTTTCCTCGCTCGCCAGCTTCTGGCACATCCTTTGCAATATCCATCCTGAAGAGTCCATGCGCGGCGGCAGCCGTTACCTAATTCTGACTGGAGGGTTCTATGGGCTTTGCCACA	53.94
15216	TGTTGCCGCATA	[Gamma-aminobutyrate permease and related permeases]	Proteobacteria	Gammaproteobacteria	Enterobacteriaceae	Shigella	Enterobacteriales	[Shigella flexneri 2a 2457T]	ATGACACTCACTTTAAACATAAAATTAACATTAGATCTAAATCTTAGTATTCATCCCGCGTATTGTTACCTAATATCGATGAGTCCCGATACAGATTCGTCGTATCATAGACTGACTAAAGGCCGTAGAGCCTGAACAACACAGACAGGTACAGGAAGAAAAAACATGTATGCGGCAACA	37.58
15216	TGTTGCCGCATA	[Gamma-aminobutyrate permease and related permeases]	Proteobacteria	Gammaproteobacteria	Enterobacteriaceae	Shigella	Enterobacteriales	[Shigella flexneri 2a 2457T]	ATGACACTCACTTTAAACATAAAATTAACATTAGATCTAAATCTTAGTATTCATCCCGCGTATTGTTACCTAATATCGATGAGTCCCGATACAGATTCGTCGTATCATAGACTGACTAAAGGCCGTAGAGCCTGAACAACACAGACAGGTACAGGAAGAAAAAACATGTATGCGGCAACA	37.58
15220	TCTCCCTGAGAT	[Transcriptional regulator/sugar kinase]	Proteobacteria	Alphaproteobacteria	Sphingomonadaceae	Zymomonas	Sphingomonadales	[Zymomonas mobilis mobilis ZM4]	ACTTAGTTATAATCCTACCAGTTGGACGAATCGCAGACGGTCGATTTCGATTTATTCAAAAGGCCTTTTGGCACAGAAGAAAAATCGAGGTCATCGTCATAATTTAAAGCGAATGGACAGCATATACCTCCGTATTACGGGGGGATTTTGTGAGTGGTGAGAATAATGATCTCAGGGAGA	41.21
15224	TGCAAGCGATAG	[ABC-type multidrug transport system, ATPase and permease components]	Cyanobacteria	Oscillatoriophycidae	Cyanobacteriaceae	Cyanothece	Chroococcales	[Cyanothece sp. BH68, ATCC 51142]	GCTTAACTAAATTTTAATCAAAATATGGTATTCACATTTAATATCTGAGCAGTAAGTAATAGAACTTTGTACATTGTGACAGGTAAGACAACTAAACTTATTAAAGTCTGCTTGTACTATAGTATTCACGACTTTAAATTTAAACCCCACATAAATCATTGACTTATGCTATCGCTTGCA	27.88
15226	GATAACGCGAGA	[Acetyl-CoA acetyltransferase]	Bacteroidetes	Cytophagia	Flammeovirgaceae	Marivirga	Cytophagales	[Marivirga tractuosa H-43, DSM 4126]	CCCAAATGATGGATGATGATGAATTGGGCGGATTGCAAATGCAATCTGCCCTTTCTCTTTAAAGTTTAATAAAAACAAAAAGCTACCAACCCGCTTAACATTTTGCCCAGCCATTTTCAGCTTGAATTTAAAAAGCTTAATTTCGCTTTCGGAAAATTTATGGAAATGTCTCGCGTTATC	35.76
15228	TCTAGGACTCAC	[Flagellar basal body protein]	Planctomycetes	Planctomycetacia	Pirellulaceae	Pirellula	Pirellulales	[Pirellula staleyi DSM 6068]	ACTAGAGAACCTCGGTAGCTGAGCGTGAGTAAAACAGCCTTGTTAAATGGAGTAAGTTGCGAAACAAACGTGATTTACGAAGTGAAGAATCGAGCGTACTAGCAGTGATAGCATTCAAGTTTTTTTCGTTCGGCACAACGCTTGCTTCGATCTTGAGGTGAACTGATGGTGAGTCCTAGA	43.64
15232	CGAGGTATACGA	[Cyclopropane fatty acid synthase and related methyltransferases]	Actinobacteria	Actinobacteria	Streptomycetaceae	Streptomyces	Actinomycetales	[Streptomyces avermitilis MA-4680]	CCGTGGTGCGGGAGGCCCCTTCGGCGTTCCCGCGCAGGCGAAAGAAGCATGGTCGCTACATCTATTTTGCTCACTCGTAACGCGAAAGGGGGACTGCGCGCGGCTTCCGCCGGTGTTTACGTGGTGTTGGACGTTCCGGGATCTACCGTCACGGAGGTGTGCGCCATGTCGTATACCTCG	63.64
15234	TAGTGAGGGATT	[2-polyprenylphenol hydroxylase and related flavodoxin oxidoreductases]	Bacteroidetes	Bacteroidia	Rikenellaceae	Alistipes	Bacteroidales	[Alistipes shahii WAL 8301]	GAGCCGTCAACGGAATGCGGACTAAAAGCGCGAGAAACGGGGCCGGTTTGCTTGCAAACCCGCGAATAGGCGCCCGTTTCCAGCGTTAGGTCGCATGAAGTAGGCGAAGGTGATCGTCGGCCGGTTTTGTGGCACTTTTGCCGGATCAAAAGTGCTGAAAAAATTATGAATCCCTCACTA	54.55
15237	TCTATACACCGG	[Uncharacterized protein conserved in bacteria]	Proteobacteria	Betaproteobacteria	Rhodocyclaceae	Candidatus Accumulibacter	Rhodocyclales	[Candidatus Accumulibacter phosphatis Type IIA UW-1]	GGCGCGCCTGTGTGTGTACTGCTCATCGGTGACCAATCTCGGTCGGCCATCATAAGAATGTTCGATTGACTGTTGTGCCGACGCTGTGGATACTCGGGACGATGCGGTTGAACTGCATATCCGTATCAATTCCATTCCCCATTTTGGTAGACAAGGAGGACACGCATGCCGGTGTATAGA	52.73
15237	TCTATACACCGG	[Uncharacterized protein conserved in bacteria]	Proteobacteria	Betaproteobacteria	Rhodocyclaceae	Candidatus Accumulibacter	Rhodocyclales	[Candidatus Accumulibacter phosphatis Type IIA UW-1]	GGCGCGCCTGTGTGTGTACTGCTCATCGGTGACCAATCTCGGTCGGCCATCATAAGAATGTTCGATTGACTGTTGTGCCGACGCTGTGGATACTCGGGACGATGCGGTTGAACTGCATATCCGTATCAATTCCATTCCCCATTTTGGTAGACAAGGAGGACACGCATGCCGGTGTATAGA	52.73
15239	AGCCGTATGACG	[Sugar phosphate permease]	Actinobacteria	Actinobacteria	Coriobacteriaceae	Eggerthella	Coriobacteriales	[Eggerthella lenta VPI 0255, DSM 2243]	TCGCCGCCGCTTGCGGGTCGCTTTCGTTCTCTGCTGCTCGCTGACCGAGCGAGGCGCTACGCCCGCCATCGGTCGGCTTCGGCGGCATCGGTTCCGTGATTGAATGGCGCATCTTTTAACCGAAAACGCTCGAAGGCCTGGCGGCCCCAGAGCGGAGAAGGGAGTATGCGTCATACGGCT	64.85
15252	AACAACGGTCTG	[Electron transfer flavoprotein, beta subunit]	Proteobacteria	Gammaproteobacteria	Moraxellaceae	Acinetobacter	Pseudomonadales	[Acinetobacter baumannii ATCC 17978]	AAAAATTTTAATCGAAGAGTTAATATACTTTTCTCAACATTTACTTTTGCTAGAACAGCCGAGGATTACATGAAGGCTCTTGTTGCTGTAAAACGTGTGGTTGATGCCAACGTTAAAGTTCGTGTTAAGCCGGACAATAGTGGGGTTGACCTTACCAACGTTAAAATGCAGACCGTTGTT	37.58
15256	ACGACCGTGGAA	[Alpha-glucosidases, family 31 of glycosyl hydrolases]	Firmicutes	Bacilli	Enterococcaceae	Enterococcus	Lactobacillales	[Enterococcus faecalis V583]	AAGGATGTGTTTATGAAGGGGTTACTGAAACTGACTTTCTAACAGTCTCAGTAAACTAAGAAAATCGTTATGACTTTTCATCTGGATAAAACTTTGTTGGGTTTTGGATTTTGTGAGTAATTTTGTCGGAACTATTCTATGGGGAGCAATTTTAAGGAGGAAAAAATGTTCCACGGTCGT	33.94
15257	ATAATGACGGGA	[D-serine dehydratase]	Firmicutes	Bacilli	Lactobacillaceae	Lactobacillus	Lactobacillales	[Lactobacillus plantarum WCFS1]	TATATCGACTTATCGGCATTTGTGCTGATCGTGGTGACGTTTCAGTATGTTACCTAGTCTCGGAAGGTCGGAATAGGCTGAACGTATGTAGACGGCCATCGAAAACTGATAATTTTAACTCACGATACGTAATATGATGCAATTAAATGAAAAGGACCTGAAAGTATGTCCCGTCATTAT	40
15261	GCGGATTATGAT	[DnaJ-class molecular chaperone with C-terminal Zn finger domain]	Planctomycetes	Planctomycetacia	Planctomycetaceae	Planctomyces	Planctomycetales	[Planctomyces brasiliensis IFAM 1448, DSM 5305]	CTCGACAGAGAGCTACGCTCGAAACGAAGTATTCGTGGTCGAGCAGCCAACTCTTTCTTTGCGATTCCCTCCGGTTGTTTGCTCGAAGCAAGTCGGGGAAGTTCACCGTTCCGTCGGCCACGGCGGGCAACTTGCCCCGGGCACGGATACGGGGAGAACGGGACAATGATCATAATCCGC	59.39
15261	GCGGATTATGAT	[DnaJ-class molecular chaperone with C-terminal Zn finger domain]	Planctomycetes	Planctomycetacia	Planctomycetaceae	Planctomyces	Planctomycetales	[Planctomyces brasiliensis IFAM 1448, DSM 5305]	CTCGACAGAGAGCTACGCTCGAAACGAAGTATTCGTGGTCGAGCAGCCAACTCTTTCTTTGCGATTCCCTCCGGTTGTTTGCTCGAAGCAAGTCGGGGAAGTTCACCGTTCCGTCGGCCACGGCGGGCAACTTGCCCCGGGCACGGATACGGGGAGAACGGGACAATGATCATAATCCGC	59.39
15263	CTGGTTAAGCCA	[Predicted restriction endonuclease]	Bacteroidetes	Sphingobacteria	Rhodothermaceae	Salinibacter	Sphingobacteriales	[Salinibacter ruber M31, DSM 13855]	CCCTCTCGTCCCGCCGTGGAGCGGGACGCGGCGAAATCGGTGCGCATCAATGGGAATTCTGTTCTCCAGCTGCCGAAGTCTTGCACGTCCCCTCCCACCTCTGCTATGCTTTGAACAGAGATGGTGATTTTCTCTTTCGTGGGCCGTGTATAATCCTTTCGTCCGATGTGGCTTAACCAG	56.97
15263	CTGGTTAAGCCA	[Predicted restriction endonuclease]	Bacteroidetes	Sphingobacteria	Rhodothermaceae	Salinibacter	Sphingobacteriales	[Salinibacter ruber M31, DSM 13855]	CCCTCTCGTCCCGCCGTGGAGCGGGACGCGGCGAAATCGGTGCGCATCAATGGGAATTCTGTTCTCCAGCTGCCGAAGTCTTGCACGTCCCCTCCCACCTCTGCTATGCTTTGAACAGAGATGGTGATTTTCTCTTTCGTGGGCCGTGTATAATCCTTTCGTCCGATGTGGCTTAACCAG	56.97
15264	CTTAGGGTGGTT	[Amino acid transporters]	Proteobacteria	Gammaproteobacteria	Enterobacteriaceae	Salmonella	Enterobacteriales	[Salmonella enterica enterica sv Typhi Ty2]	ATTCAAAAAAATCAATCTATCAGTTTTTTCATGTTTGTGTTTATTTCACTTTTTCTTTAGGACTTATCTCAACCCATTCGTTAATCTTGTCGACAGTTGAACGGGCACGCAGCATATATGAAGCATAAGCCCGGTTCTTAAAAATACAGCTCAGGAGAAATGAACATGAACCACCCTAAG	35.15
15266	AGGCCAGAAACG	[Aspartate-semialdehyde dehydrogenase]	Acidobacteria	Acidobacteria	Acidobacteriaceae	Acidobacterium	Acidobacteriales	[Acidobacterium capsulatum ATCC 51196]	CGCTTGCGGTGGAAGGATCGCAAGAATCGCGGGTCACAGAAAAGGCATCGCCGATTACACTATTAGCCATAGATAGCCCACAAGCGCTCGTTGTCTCCGTCGATGGCGTGGCGAAGCTGTCAAGTAACAGCGGTGCAATTCTCTTCAGGCAGGACCCTACACTCGATGCGTTTCTGGCCT	55.15
15266	AGGCCAGAAACG	[Aspartate-semialdehyde dehydrogenase]	Acidobacteria	Acidobacteria	Acidobacteriaceae	Acidobacterium	Acidobacteriales	[Acidobacterium capsulatum ATCC 51196]	CGCTTGCGGTGGAAGGATCGCAAGAATCGCGGGTCACAGAAAAGGCATCGCCGATTACACTATTAGCCATAGATAGCCCACAAGCGCTCGTTGTCTCCGTCGATGGCGTGGCGAAGCTGTCAAGTAACAGCGGTGCAATTCTCTTCAGGCAGGACCCTACACTCGATGCGTTTCTGGCCT	55.15
15270	GGTAGCTACAAT	[Preprotein translocase subunit SecD]	Chlamydiae	Chlamydiae	Chlamydiaceae	Chlamydia	Chlamydiales	[Chlamydia trachomatis L2b/UCH-1/proctitis]	GACGTCAAAAAATGGGGGAGACTCCGGGCTCCTTCTCTTGTCATTGAGAGGGCTTTCTTTTGTCAACATATATGTTTTGAAGAGCCTAGATCTTCCTTCCCGTTGCTTGAGCGTTGGGCTAAGTAGCTGCATTCGCAGAATTCACGAATAACGAAGAGCCTCATAATGATTGTAGCTACC	46.06
15282	GCAATAGGCACA	[Uncharacterized conserved protein]	Firmicutes	Bacilli	Streptococcaceae	Streptococcus	Lactobacillales	[Streptococcus thermophilus LMG 18311]	CAGTATGGTCTACCATACACCTAATGTGTGACTCTCAACACCAAATTAAATACAAGTGGCTCTGGTGTAGGACGCTTTGTAAAAGCAGTTGGACGGTCAATGGTTTCGGGTGAAAGTACCTTTATTACCTAGGTATTTGCCCAGTCTAATAATGCTTACCTAGCAATGTGTGCCTATTGC	41.82
15291	ACTATAAGGGAG	[ABC-type amino acid transport/signal transduction systems, periplasmic component/domain]	Actinobacteria	Actinobacteria	Bifidobacteriaceae	Bifidobacterium	Bifidobacteriales	[Bifidobacterium longum infantis ATCC 15697]	TTACGCGCCAGATTGCGCGGCTCTAGCCGGCCATAAGCAATGGAGATAACCAGCATCCGAGAATATCACTGTTTTGTAGTAACCCAATAGCCATACAATTGGCGCGCATGCATCAAGCACGACTTTGAACCGTGTGCATGACGAACACTTGAGGAGAGGAAGCCCATGCTCCCTTATAGT	50.91
15296	TGGCGATTCATC	[Transcription elongation factor]	Firmicutes	Clostridia	Clostridiaceae	Clostridium	Clostridiales	[Clostridium perfringens ATCC 13124]	AGTGTATTCTATCTTATATAATATATAGTTTGACATAATAATCTTTAGGAATTATAATAATTTGAATAATTAGGCTTAATAATCTTAAAGTTTTTATGAATTGTATATTAACAGGTTAAGTTTAAATATGATATTATAATAATATGTTCAAAGGGGAGAAAGAAAATGGATGAATCGCCA	18.79
15302	GGTGGAAATAGC	[Superfamily II DNA and RNA helicases]	Firmicutes	Bacilli	Lactobacillaceae	Lactobacillus	Lactobacillales	[Lactobacillus casei ATCC 334]	TGCAAGACTTGGCCGAATCTCGGCACTTGTTTTTTTATAGTGAGCATGATACTATTGTTCGGATATGTTTTTTTGTCATTTACTGAAAATGCACGTGATGCCCGCGGATTCCTTTGAAAACACGCTTGGGTAAACGCGTGCAGGAATTCTCAAGGAGGAACTCATATGGCTATTTCCACC	42.42
15302	GGTGGAAATAGC	[Superfamily II DNA and RNA helicases]	Firmicutes	Bacilli	Lactobacillaceae	Lactobacillus	Lactobacillales	[Lactobacillus casei ATCC 334]	TGCAAGACTTGGCCGAATCTCGGCACTTGTTTTTTTATAGTGAGCATGATACTATTGTTCGGATATGTTTTTTTGTCATTTACTGAAAATGCACGTGATGCCCGCGGATTCCTTTGAAAACACGCTTGGGTAAACGCGTGCAGGAATTCTCAAGGAGGAACTCATATGGCTATTTCCACC	42.42
15305	ACGTGTCTGTAC	[GTPases - translation elongation factors]	Spirochaetes	Spirochaetes	Spirochaetaceae	Spirochaeta	Spirochaetales	[Spirochaeta smaragdinae SEBR 4228, DSM 11293]	GGACGGCTGGATCGACCGTTTCGACCTCTGGAATCCTTCCTTAATTGAACTCATCTTTTTAAACATTCGGGTTTCCCGAACGATCGGTCTCATGTGTGGCTTCCATTTATTTAGGAGCTATATAATTAAATTTTATTGTGTGTGGAGAAACACAAGGAGGAACGGATGGTACAGACACGT	42.42
15319	AATAGCACGTGC	[Acyl carrier protein]	Proteobacteria	Alphaproteobacteria	Methylobacteriaceae	Methylobacterium	Rhizobiales	[Methylobacterium populi BJ001]	TGCCCGCGCTCCACCGCTTCGTGTAAGGGGTCGCGATCTTTTCAGTAGCGCCATCGGGAACCGGCGGCGAAGCGGGGCCGCGGACCGGCTCGGGCGCCATGGGGGCGTGCCGCGTGAGGGGTCGGCGACGCCGGACATGAAGAATCGAGAAAGCGGCCAGCCCTAATGGCACGTGCTATT	70.3
15340	GATGTACTCGTC	[Superfamily II DNA and RNA helicases]	Proteobacteria	Betaproteobacteria	Burkholderiaceae	Burkholderia	Burkholderiales	[Burkholderia mallei ATCC 23344]	GCATCCGATGCGCGCCGCACCCAAAAACAGCTTCTAACGAAATTGTTGTCCGCACGTCGTCGACATGCGGACAATCGCCACGTTTCCCGATTTGCTCGATGAATCCGTCGACTTGGGTATGCGCGATTGGCGCGGCGTTCGACCCACTGTGTTTCAAGGATTGACATGGACGAGTACATC	55.76
15340	GATGTACTCGTC	[Superfamily II DNA and RNA helicases]	Proteobacteria	Betaproteobacteria	Burkholderiaceae	Burkholderia	Burkholderiales	[Burkholderia mallei ATCC 23344]	GCATCCGATGCGCGCCGCACCCAAAAACAGCTTCTAACGAAATTGTTGTCCGCACGTCGTCGACATGCGGACAATCGCCACGTTTCCCGATTTGCTCGATGAATCCGTCGACTTGGGTATGCGCGATTGGCGCGGCGTTCGACCCACTGTGTTTCAAGGATTGACATGGACGAGTACATC	55.76
15342	AGTCTTGCAGGA	[UDP-N-acetylglucosamine enolpyruvyl transferase]	Actinobacteria	Actinobacteria	Coriobacteriaceae	Eggerthella	Coriobacteriales	[Eggerthella lenta VPI 0255, DSM 2243]	GTACCAGCAGCTATCGGCCCTTCTGCTTTCGTTGTGATGATGGTGGGCGCGCAGCCTCCCTGTTCTTATAATGGTGGGTACCGCGAAGGGCGCCTCGGACGGCGTCCGCCACCCAATGAAACCAACGCCCGGACCCTCGTCGTCGCGGGCGCGGAGGATGCTTCCATGTCCTGCAAGACT	64.24
15343	GATGCGCCGTAA	[Undecaprenyl pyrophosphate synthase]	Proteobacteria	Gammaproteobacteria	Enterobacteriaceae	Escherichia	Enterobacteriales	[Escherichia coli O157:H7 Sakai (EHEC)]	GTCGCGCTATTTGTTAGCGTAGGGCTTCAGTGATATAGTCTGCGCCATCTGATCGTAAGTAGTTGGCTTTATAAGGTCAGGTATGCCGTGGTTTTACACGGCTTTTTTTTGTATAGGCTTCAGTATTCCTGAGTACCGTAAACCCTGTCAGGGAATAAAAAACGCATGTTACGGCGCATC	44.24
15344	AAGTGGTGGAAC	[Translation elongation factor Ts]	Planctomycetes	Planctomycetacia	Pirellulaceae	Pirellula	Pirellulales	[Pirellula staleyi DSM 6068]	CTTTCGCAGGTCGCGCCGCGTCGAAGTGCTCGCCAAAATCGCTAAAATGCGGTCGCGACGAGCTTCTTCCCCCACAACATCCACTTGCTACTGCGAAGTTCCAGCGCCACTTGGCGACCACTTCCAGAGCCCACGCAATACACCACATTTCAGGAGAAATTAGAGATGGTTCCACCACTT	55.76
15345	GGGTCTGTCTAA	[Triosephosphate isomerase]	Planctomycetes	Planctomycetacia	Planctomycetaceae	Planctomyces	Planctomycetales	[Planctomyces brasiliensis IFAM 1448, DSM 5305]	GCTGCTGACTTAAAATTGACATTCCTATCGCGAGTACTGGCGTCAACGCCGGCCGGTTGACAGGCCTTCCTGAAACATCGGCCTCAGGTCGTTTCAATAGCCGCGACTCGGTCGAGTGAAACCGCTCGATATCAATCAACACACCAAACGCTTTCGGAGTTTTCGATGTTAGACAGACCC	52.73
15347	TGTTAAGCAGCA	[DNA polymerase III, alpha subunit (gram-positive type)]	Firmicutes	Clostridia	Ruminococcaceae	Ruminococcus	Clostridiales	[Ruminococcus sp. 18P13]	TGCATCGTCAATGGTCCGGGAGAAGCTCGTGAGGCTGATATCGGCGTGGCAGGCGGCGACGGCTGCGCCGTGATCTTCAAAAAGGATCAGTGCCTGCGCAAGATTCCGGAATCGGAGATCGTGCCGGAACTGTTAAAGGAAATCGAAAAGCTGTAAGGTGATTGCATGTGCTGCTTAACA	55.15
15347	TGTTAAGCAGCA	[DNA polymerase III, alpha subunit (gram-positive type)]	Firmicutes	Clostridia	Ruminococcaceae	Ruminococcus	Clostridiales	[Ruminococcus sp. 18P13]	TGCATCGTCAATGGTCCGGGAGAAGCTCGTGAGGCTGATATCGGCGTGGCAGGCGGCGACGGCTGCGCCGTGATCTTCAAAAAGGATCAGTGCCTGCGCAAGATTCCGGAATCGGAGATCGTGCCGGAACTGTTAAAGGAAATCGAAAAGCTGTAAGGTGATTGCATGTGCTGCTTAACA	55.15
15354	ATGTCCCAGATC	[Sugar kinases, ribokinase family]	Proteobacteria	Alphaproteobacteria	Beijerinckiaceae	Beijerinckia	Rhizobiales	[Beijerinckia indica indica ATCC 9039]	GAATTTTAGCGTTCGAGCCCCATGCGAGAATATGTTCGAAGGCCATTCTCGAAAGCGGTCGATCCGATCGCGACCGTGCGGGCGGTCTATTCTCCTTCTTGACCCGGGCCATTGCCGATGCGAGAGCCAAGTTCGTTTCGAATGTCTCCCGGATCGGATGAATAGATGGATCTGGGACAT	55.15
15357	ACTGAATACCCG	[Cu/Zn superoxide dismutase]	Proteobacteria	Alphaproteobacteria	Brucellaceae	Brucella	Rhizobiales	[Brucella melitensis ATCC 23457]	TGTGTGGTCGCAAAATATATCATGTGAATCATCGATAATTTCGGGGTGGAGACATAGTTTTTTTAATGCTAATTTAGCAATTGCTGTAACTATTTTAATACAGTATCCAGGGGGAATGGCCTTACGGTTTCTCTGGAACTGTTCTAACTATATTCAGGAGAAGTGATGCGGGTATTCAGT	36.97
15369	CACGGGATAAGT	[Topoisomerase IA]	Bacteroidetes	Sphingobacteria	Rhodothermaceae	Salinibacter	Sphingobacteriales	[Salinibacter ruber M31, DSM 13855]	CATCCGGGTCGCCGTGCCGGATTCAAAACACATCGATCACAAAGTCCCTCGGAACGACCGTCCCGTAGCGAGCGTGATCTACCGGCGCTCTTTTCCCAACGGGTCGCCGTGTCATCTCGCCGTCGACCGCCTGCCTCTTTGTCACCTCCGAATATTCTAGTTTCTATGACTTATCCCGTG	58.18
15376	CCCATTGCTGCT	[Thioredoxin domain-containing protein]	Actinobacteria	Actinobacteria	Bifidobacteriaceae	Bifidobacterium	Bifidobacteriales	[Bifidobacterium longum infantis ATCC 15697]	GCATAATGGTGCCGTTTGGGGTCACATCGTGGTGGGCGTTTTGCTACGTGGTGGGAATTTCACCGCGTAGTGGAAGAATCACTACGTGGTGGGAATCGGCATTACAATCAATGTCAGCAAATGTGATTGTTGTTGTACGCGAATCGCGTGGAATCGGGAGGCATTATGAGCAGCAATGGG	50.3
15376	CCCATTGCTGCT	[Thioredoxin domain-containing protein]	Actinobacteria	Actinobacteria	Bifidobacteriaceae	Bifidobacterium	Bifidobacteriales	[Bifidobacterium longum infantis ATCC 15697]	GCATAATGGTGCCGTTTGGGGTCACATCGTGGTGGGCGTTTTGCTACGTGGTGGGAATTTCACCGCGTAGTGGAAGAATCACTACGTGGTGGGAATCGGCATTACAATCAATGTCAGCAAATGTGATTGTTGTTGTACGCGAATCGCGTGGAATCGGGAGGCATTATGAGCAGCAATGGG	50.3
15379	GTCAGAACACGT	[FOG: EAL domain]	Actinobacteria	Actinobacteria	Coriobacteriaceae	Eggerthella	Coriobacteriales	[Eggerthella lenta VPI 0255, DSM 2243]	CCCGCACGGGGCTCTTCCTTTTTTCCGGCTATGTTTTCGAGGCGTTGGCGTCCCGAAGAGGGATGGTCTCGGACAATGCGAGAGGTTCGGATTCGAGAGTGGTATGATAAGGGGGAAATCGTTGTGCGCCGACGGGCTGCGGCGCAAAGATGAAGGAGAGCGCTCATGACGTGTTCTGAC	58.79
15383	GTAGCCTATCCT	[Response regulator of the LytR/AlgR family]	Gemmatimonadetes	Gemmatimonadetes	Gemmatimonadaceae	Gemmatimonas	Gemmatimonadales	[Gemmatimonas aurantiaca T-27T]	TCGGTGAGGGGCACGGGATTTCTACGGAAATCTCGTGCCTCTCGTTTTTCTCACCGATGCAACGTCCGGGAGTGGTGAGGCGTAAGTCCTTAGGGCAAGGGCAATCCCCGTCCGGTCCCACGCGATGCGTCAGCATTGACCCCGCTCTGGTCTTCCCCCCGTCACATGAGGATAGGCTAC	61.21
15384	GTATCTGGTACC	[O-acetylhomoserine sulfhydrylase]	Acidobacteria	Acidobacteria	Korebacteraceae	Korebacter	Acidobacteriales	[Korebacter versatilis Ellin345]	ACCATGGCCATGTGTATGCACATGTGTGCCCGGCCGCGGGTTCAAGGAGCGACGGACTAACAGCCAGTTCTGAAGTCTAAGTTCCTAAACCCACGGTCCCCCGGATCGTGGGTTTTTGCTTTTGCAGCGTTGGCCAAAAATTTCTCTAGACGACAGGAGCACCCAATGGGTACCAGATAC	54.55
15399	GAGCAGTGTCGT	[Glutamine amidotransferase]	Planctomycetes	Planctomycetacia	Pirellulaceae	Pirellula	Pirellulales	[Pirellula staleyi DSM 6068]	TCCAGTCCATGGCCCCGGCCAAAACGCCCGGGGCTGCTAAAACGGCGTGATTTCGACGCCTCACGCCGCAGGAGTTTCTAGTTATAATCATCAGCTTGAACTTCCGCTCAACGACACACAGCTGACGACCATCTCGACAGCCGCTCCACCCGCAAAGACTGCTCCATGACGACACTGCTC	58.18
15399	GAGCAGTGTCGT	[Glutamine amidotransferase]	Planctomycetes	Planctomycetacia	Pirellulaceae	Pirellula	Pirellulales	[Pirellula staleyi DSM 6068]	TCCAGTCCATGGCCCCGGCCAAAACGCCCGGGGCTGCTAAAACGGCGTGATTTCGACGCCTCACGCCGCAGGAGTTTCTAGTTATAATCATCAGCTTGAACTTCCGCTCAACGACACACAGCTGACGACCATCTCGACAGCCGCTCCACCCGCAAAGACTGCTCCATGACGACACTGCTC	58.18
15401	AAATGCATCCTC	[Transposase and inactivated derivatives]	Proteobacteria	Gammaproteobacteria	Shewanellaceae	Shewanella	Alteromonadales	[Shewanella oneidensis MR-1]	ACTCTGTGTTGGCTGCCAAAGTAAGTCGGATAAAAGACAAAAAGAGGTAAGCAAGGTTCATCGCCGTGCCAGTACTAGGGTCTGTTGATCTTTCGAGAGTGATTTTTAGACAGCATGCCAAGACGTTATAATTTGCTTCGCCAAAAGTAACCATAACCTCAAGCCATGGAGGATGCATTT	43.64
15404	AGTCAGGACAGT	[Panthothenate kinase]	Firmicutes	Bacilli	Alicyclobacillaceae	Alicyclobacillus	Bacillales	[Alicyclobacillus acidocaldarius acidocaldarius 104-IA, DSM 446]	GCGCCGGTGACATACGCTACATCGCGGGGCACGGCCGCACGGCGTTCCTTTTCTTTGACTGATTGAACATTGTATACTGTCGTTGGCCCGGCGAGACAGGCCGGGCTTTATGTGTTCATGACGGACTCATCCATCCGCTTCGAGACAGATTGCGGGGGGCGAATGATGACTGTCCTGACT	58.18
15405	CTTCTGCTCAAT	[Cystathionine beta-lyases/cystathionine gamma-synthases]	Firmicutes	Bacilli	Bacillaceae	Bacillus	Bacillales	[Bacillus anthracis Ames Ancestor A2084]	TTGTTTTATGCATATAAATTTTGGAAATGAACAAGAAGGAATTTAAAACGATATAAAAGAAGAGATAGAAACACAAATAAAACGCTTACATAAAATGAAGTAAAACGTTCATCAAATTTTTAATGATGAATATGCGGCAATAAAAACATAAAAGGGGATGTTTTTATGATTGAGCAGAAG	24.85
15409	CCATACGCACAC	[3-phosphoglycerate kinase]	Verrucomicrobia	Opitutae	Puniceicoccaceae	Coraliomargarita	Puniceicoccales	[Coraliomargarita akajimensis DSM 45221]	CGGCAGGTTTCCCACCAAGGATTCACTGATCGCGGCGGCCTTTTTCTTTTTATTGTCCAGTGTTCAGCACTGTTGAGAATTCGAAACCCGACTAAGCTTGAAGGGCGAAGACGGGTTGCTCGCAAATCACACCTTCACTCTTACTTTCACACATTACTTTTAATTATGGTGTGCGTATGG	46.06
15413	GCGGTTTAAGCA	[Uncharacterized protein conserved in bacteria]	Proteobacteria	Gammaproteobacteria	Enterobacteriaceae	Escherichia	Enterobacteriales	[Escherichia coli O157:H7 Sakai (EHEC)]	GACACCCGTTTCTCTGAAGTAAAATCCCAGACTAAATCATCACATAACCATGACATTTTTCTGATATTCCCCGGTAACGCCAGATGTCGACTCACTTATTTCATCCGCCCGACATGTTGTACATGCAATATGTGCGGATTATTATTCATTTTCACGGAGGTTGCTATGTGCTTAAACCGC	41.82
15415	AGAGAAGAGCGG	[Glyceraldehyde-3-phosphate dehydrogenase/erythrose-4-phosphate dehydrogenase]	Proteobacteria	Gammaproteobacteria	Ferrimonadaceae	Ferrimonas	Alteromonadales	[Ferrimonas balearica PAT, DSM 9799]	GTGGCGTACAACATTCCGGCTCACCCAACCCCGCCGCACTGTACTAGGGTTTACAACGCTGGCTGGCCGAACCGCGCTGGTTTAATTACCAACATTTTGACCAAAAACACTTGACCGGCCGCGCCTTTATTGTAATTTTACTACATATCGACAAGGCATTACGGAATGCCGCTCTTCTCT	50.3
15415	AGAGAAGAGCGG	[Glyceraldehyde-3-phosphate dehydrogenase/erythrose-4-phosphate dehydrogenase]	Proteobacteria	Gammaproteobacteria	Ferrimonadaceae	Ferrimonas	Alteromonadales	[Ferrimonas balearica PAT, DSM 9799]	GTGGCGTACAACATTCCGGCTCACCCAACCCCGCCGCACTGTACTAGGGTTTACAACGCTGGCTGGCCGAACCGCGCTGGTTTAATTACCAACATTTTGACCAAAAACACTTGACCGGCCGCGCCTTTATTGTAATTTTACTACATATCGACAAGGCATTACGGAATGCCGCTCTTCTCT	50.3
15423	ACTATCACCAAG	[Uridylate kinase]	Proteobacteria	Betaproteobacteria	Neisseriaceae	Neisseria	Neisseriales	[Neisseria gonorrhoeae FA 1090]	TTTTTGAGAAAACCGTTTACGGTACCTATTTTAAGACGACCGAATATAAAGGCCGTCTGAAAACAAAACAATAATAGAACGACACACCATATCATTGTAATCCGACCATTTGAAATTCAGACGTCCCAACTCCGACCGACGACATTCAAGAAAGCAAGGTATCCCATGCTTGGTGATAGT	40
15424	TACGGTGCCTGA	[Nucleotidyltransferase/DNA polymerase involved in DNA repair]	Proteobacteria	Betaproteobacteria	Nitrosomonadaceae	Nitrosomonas	Nitrosomonadales	[Nitrosomonas eutropha C91]	GGAAATACATCAGGCCTCAAACGAATACCATTAAACTACTTTCTCTTACAATATCATACCGTCAAATTTCGCCAGTACAGCTTGGGCAGCCGGCCCGATTATTTTCACAGCCAGTGATTACAGCTTTTTTATACACTGGAATCTGCTCAAAAACATTCTTGCTTCATGTCAGGCACCGTA	40.61
15427	GTAGTCGTTGCA	[Multidrug resistance efflux pump]	Planctomycetes	Planctomycetacia	Pirellulaceae	Pirellula	Pirellulales	[Pirellula staleyi DSM 6068]	AATACTGGGAGAGTAGCGATTGAATCAGCACCGACTTGCCAGTAGGAATAGTCGTTTCGACGATGATTATCTACCTAGCGAGTCTTGGAGCAGTCTCGATCTCCGCTCTCCCCGCCAGAATTTGTCCCCGCCCGCTTGCTCGACGACTCATAAAGGGTCCCAACCATGTGCAACGACTAC	53.33
15436	TACTTGTTCCCT	[Arabinose efflux permease]	Actinobacteria	Actinobacteria	Bifidobacteriaceae	Bifidobacterium	Bifidobacteriales	[Bifidobacterium breve ACS-071-V-Sch8b]	ACCATAGCCATCAACTTACGCAAAGCCGCGAATCGTTTGCCGTATATGAATGCGGAACAGATGGCGGCTTTTCCTTTACGCCCGGACTCATCGGTGTCCCCGCGTCTTGACACAAGCATGGGGCCGGATCGCCCACACATGCCGTTACCAACAGAAGGAAATGCTATGAGGGAACAAGTA	54.55
15437	ACAGCGTAGCGT	[Protein chain release factor B]	Verrucomicrobia	Opitutae	Puniceicoccaceae	Coraliomargarita	Puniceicoccales	[Coraliomargarita akajimensis DSM 45221]	GCCCTTGTGATCTGGCTGTGTATAGATGTGTTGGGCAGTAATGCGTTCCTGAGCTGTATGTTCGGGCCTGCCGGAGCGTGATCGGGGTGCCAAGCATTGATCCTTGTGCCGTAATTTTACAACTTTGGGCTTTAATCGTTCGGCTACTGTGATTGCACTGCTGGGATGACGCTACGCTGT	52.12
15442	GACTGTTGTCCA	[Thymidine kinase]	Bacteroidetes	Bacteroidia	Porphyromonadaceae	Odoribacter	Bacteroidales	[Odoribacter splanchnicus 1651/6, DSM 20712]	TCCCGATCGTTCGTTTCAGCGACCGTAAAAAGCATCCGTTGGAACCATTGGCTTTATAAATTCCCCTATTCCGGCAACTTAGCAGATGCCGGTAAATTTTGACAGAAAGAACCGTCCCGGAATCCCTTAATTTTATACTTTTGCACGACTAAAAATGAATCAGGGATGTGGACAACAGTC	43.03
15442	GACTGTTGTCCA	[Thymidine kinase]	Bacteroidetes	Bacteroidia	Porphyromonadaceae	Odoribacter	Bacteroidales	[Odoribacter splanchnicus 1651/6, DSM 20712]	TCCCGATCGTTCGTTTCAGCGACCGTAAAAAGCATCCGTTGGAACCATTGGCTTTATAAATTCCCCTATTCCGGCAACTTAGCAGATGCCGGTAAATTTTGACAGAAAGAACCGTCCCGGAATCCCTTAATTTTATACTTTTGCACGACTAAAAATGAATCAGGGATGTGGACAACAGTC	43.03
15443	CAACGTGACGTT	[DNA-directed RNA polymerase specialized sigma subunit, sigma24 homolog]	Actinobacteria	Actinobacteria	Propionibacteriaceae	Propionibacterium	Actinomycetales	[Propionibacterium acnes 6609]	CTTGGAATCCTCACGGTCGGACAACAACAGGGCAAGTCCGTTCGACAGCCACCACACGCTCGCCCCGAGGCAGCCACATAAGGCTCTACCCTTTACCGGCGCACAATTTAGGTTATTCTCTAAACCAACGACGGCAGACCAAAGCACCACGGGAAGGAGCGCTCCATGAACGTCACGTTG	57.58
15446	ATCAGCCATGAC	[Non-ribosomal peptide synthetase modules and related proteins]	Firmicutes	Bacilli	Streptococcaceae	Streptococcus	Lactobacillales	[Streptococcus pyogenes M1, GAS SF370]	AAGGTAAAGTATGATAAAAAACAAATCAAGAATGAGAGGAATTGCTGTTTTTATTGGCAAGACAATTTTATTTTATCTGATTTTAATGTTGCTGGTCTATTTCTTTGGTTATCTAGGACATGGTCAAAGTAACTTTATTTATAATGAATTTTAGGAGATTGACTGATGGTCATGGCTGAT	27.88
15452	CAATCCGACCGA	[ATP-dependent exoDNAse (exonuclease V), alpha subunit - helicase superfamily I member]	Chlamydiae	Chlamydiae	Chlamydiaceae	Chlamydophila	Chlamydiales	[Chlamydophila felis Fe/C-56]	GTTTTTCAGTCTCCAAAATATTGGAGAAGAGTAGCTGGCGTTGCCCTAGGAGGCAAGCAAATTGAAAAAAGTCACACCCCCGAATCTCATAAGTTGTGATTGTGGGAACACGTCAGTTCATTCTCCTACGACACTCGTCCCCCGAAAGTAGATTTTAAGAATTCTATGTCGGTCGGATTG	43.64
15454	GTAAGGGTATGG	[Putative homoserine kinase type II (protein kinase fold)]	Firmicutes	Clostridia	Peptococcaceae	Desulfotomaculum	Clostridiales	[Desulfotomaculum acetoxidans 5575, DSM 771]	TGTAATCGGGCACAATGGCAATTGCCTCACCCTGTTAAAGCTATTATGTCCGAGAGCGGACTCAATTATGAGTTAATAAAGTTATCTTCATTTTTTAACAAATTTAAACCTCCAGTAATAGATTAATATGAGGGTGTGGTGTTATCAAACAGGAGGGTTTGTATAATGCCATACCCTTAC	35.76
15456	GAATGGACATAC	[Urocanate hydratase]	Thermotogae	Thermotogae	Thermotogaceae	Fervidobacterium	Thermotogales	[Fervidobacterium nodosum Rt17-B1]	ACCTCGTGTTTTCAAACTCGAGGTTATTTTTTGTTCTTTAATAACTATGCTTTTGATTTCTTTTAGATTCACAAACTTTTGAAAAATGAAAATAACCAAGTTAGTGTTATAATTAAATTGTTATTCCTGAATATCTTAAGTAATTGCCAAACGGGGGGATGATTTATGGTATGTCCATTC	27.88
15456	GAATGGACATAC	[Urocanate hydratase]	Thermotogae	Thermotogae	Thermotogaceae	Fervidobacterium	Thermotogales	[Fervidobacterium nodosum Rt17-B1]	ACCTCGTGTTTTCAAACTCGAGGTTATTTTTTGTTCTTTAATAACTATGCTTTTGATTTCTTTTAGATTCACAAACTTTTGAAAAATGAAAATAACCAAGTTAGTGTTATAATTAAATTGTTATTCCTGAATATCTTAAGTAATTGCCAAACGGGGGGATGATTTATGGTATGTCCATTC	27.88
15458	CATACTGACGAT	[Sphingosine kinase and enzymes related to eukaryotic diacylglycerol kinase]	Firmicutes	Bacilli	Lactobacillaceae	Lactobacillus	Lactobacillales	[Lactobacillus casei ATCC 334]	AATCCTGTTATCGCCTTGCTAGGTGCTGGACCGACACTTTGCTGGTTTGTAGTCATCTGCCTCTTCAAAAAATGTTCGTTTGATGACAATAAGGTCGTCACTGTTCCATTGTTTTTCGCCTTATTTTCGGTATAATTGAGTGCGTGTCTATTAGGAGGAAAGCTGATGATCGTCAGTATG	42.42
15458	CATACTGACGAT	[Sphingosine kinase and enzymes related to eukaryotic diacylglycerol kinase]	Firmicutes	Bacilli	Lactobacillaceae	Lactobacillus	Lactobacillales	[Lactobacillus casei ATCC 334]	AATCCTGTTATCGCCTTGCTAGGTGCTGGACCGACACTTTGCTGGTTTGTAGTCATCTGCCTCTTCAAAAAATGTTCGTTTGATGACAATAAGGTCGTCACTGTTCCATTGTTTTTCGCCTTATTTTCGGTATAATTGAGTGCGTGTCTATTAGGAGGAAAGCTGATGATCGTCAGTATG	42.42
15459	GTAGTTCAGCCT	[Arsenate reductase and related proteins, glutaredoxin family]	Firmicutes	Bacilli	Lactobacillaceae	Lactobacillus	Lactobacillales	[Lactobacillus plantarum WCFS1]	TGAAATCGGTTTATTCAATAGAAAAAATACATATATCGAATAATTGTATTTTAGATTATTAGTTTTAAATAAATTAATTTTGTTAAACCTATTCACAATTAAAAGTGAGTAGCGTATAATGAATTATGTTATAAAATTGATTAACGATGCCAAGGAGGACCCAGGATGAGGCTGAACTAC	24.24
15466	GATAACGAGTCC	[2-polyprenyl-6-methoxyphenol hydroxylase and related FAD-dependent oxidoreductases]	Cyanobacteria	Synechococcophycidae	Acaryochloridaceae	Acaryochloris	Synechococcales	[Acaryochloris marina MBIC11017]	ACAAGAGGCTTCTAATCCTACATCAGTAGAACAAAATTATTGAATTGGAACAGCGCCAAAAAGCACAAAGGATAGCCTGTTAGCAGCACCTGAAGGTCAAATCTCGCCTCGTTTTAATCACACGAATCAAGCACGGGAGTGCCACCGATGGCGCTGTAAGATGAAATGGGACTCGTTATC	44.85
15476	TGTATGGGTCGT	[Sugar phosphate permease]	Proteobacteria	Deltaproteobacteria	Geobacteraceae	Geobacter	Desulfuromonadales	[Geobacter sp. FRC-32]	TGAGGCCCCGACCAACGGCATGGTGGAGAGATAGTAAACGGGAAGTTCCGTCAGACGGAGCTTCCCGTTTTTTTGTTCCTTAGGCAGGTCATCGATTGCCGGATGGCTTTTTCATGGTAAACATGATACGTTTCCTTCTCACTCAACTTGAGGCTGGTGCCCATCATGACGACCCATACA	50.91
15476	TGTATGGGTCGT	[Sugar phosphate permease]	Proteobacteria	Deltaproteobacteria	Geobacteraceae	Geobacter	Desulfuromonadales	[Geobacter sp. FRC-32]	TGAGGCCCCGACCAACGGCATGGTGGAGAGATAGTAAACGGGAAGTTCCGTCAGACGGAGCTTCCCGTTTTTTTGTTCCTTAGGCAGGTCATCGATTGCCGGATGGCTTTTTCATGGTAAACATGATACGTTTCCTTCTCACTCAACTTGAGGCTGGTGCCCATCATGACGACCCATACA	50.91
15477	TCCGTGGTGTAG	[Glutamate-1-semialdehyde aminotransferase]	Crenarchaeota	Thermoprotei	Pyrodictiaceae	Hyperthermus	Desulfurococcales	[Hyperthermus butylicus DSM 5456]	GCTAGCCCCTACTCGTCCGTGGGGCTCAGACCCGTGACCCACTCCTCACCCGAGACTAGCCGTTGGGGCCTCCAACAACCTATTAGCAGTGACTGTCCTCGTGGATATTCGGCGTTCACAGTATAAGGGACCTAAGCGGCTCCTGAATGTTTGAGGGCTCCCGCTATGCTACACCACGGA	58.79
15480	TCCTAAACGTCT	[Sphingosine kinase and enzymes related to eukaryotic diacylglycerol kinase]	Firmicutes	Bacilli	Lactobacillaceae	Lactobacillus	Lactobacillales	[Lactobacillus rhamnosus GG, ATCC 53103]	ATTGCAACCGATTGACGGCGGTCCGTGGTACACCATTGGGCCGCCGTTTTTCGGGTATTGGTCAGGTTAAGCATGCTTAGAATGTGATGACCTTAGACCACGTGAAAAGAACCCGCAAGTCAGTTGGATTTGGAATTGGCTTGTGCATTGAAGGAGCAGAGAGTCATGAGACGTTTAGGA	49.7
15482	ACTGAAGAGACA	[Outer membrane receptor for ferrienterochelin and colicins]	Bacteroidetes	Sphingobacteria	Sphingobacteriaceae	Pedobacter	Sphingobacteriales	[Pedobacter heparinus HIM 762-3, DSM 2366]	CTTAACCGCTTATATGGATAGCCATAAGAAAGGAGTGCAGCGAACACCCCTTTCTAAATCTGCTACCATTCCGGTAAAACCGGCCGAACAATTAATTATTCATGATTCATTGCGCTTGCCCTGAGGTCTTAAATCAACAGCAATCGCATAAACACAGACAATCAAATGTGTCTCTTCAGT	41.82
15487	TCCAATCAACGG	[Subtilisin-like serine proteases]	Actinobacteria	Actinobacteria	Streptosporangiaceae	Streptosporangium	Actinomycetales	[Streptosporangium roseum DSM 43021]	GACCGTCAGGCCGCAGGCGCGGGTCCCGTCGTGAGATCGGGCCCCGGGATCTTGAGGTGTCGCATTGGCGACATGTCGCATTTTTGGCAGGCCGAAACCCGTGACGTGAGAGAGTCCCGTCGCCCACTCTCGTGATCAGCAGTACCGAATCACGGAAGGCCCCTCATGCCGTTGATTGGA	64.24
15493	GTTGTTTAGCCA	[ATPases of the AAA+ class]	Chrysiogenetes	Chrysiogenetes	Chrysiogenaceae	Desulfurispirillum	Chrysiogenales	[Desulfurispirillum indicum S5]	GCAAGGTGCTCGCGGAGCGTGGAATGAAGCATACTCCCCGTACGTTGCAATGACGCGCGACAGCGGGCAACACCGCAGATGGGGGTTTTTCAGCAGCCTGCTAAGCGACACATCCTGTCGCCGCCCTATGCCATTATGCCCCCACAAACACTTCAGGAGGGCGACATGTGGCTAAACAAC	60
15494	CCATACGCTGAT	[Thiamine pyrophosphate-requiring enzymes [acetolactate synthase, pyruvate dehydrogenase (cytochrome), glyoxylate carboligase, phosphonopyruvate decarboxylase]]	Proteobacteria	Gammaproteobacteria	Enterobacteriaceae	Escherichia	Enterobacteriales	[Escherichia coli O157:H7 Sakai (EHEC)]	TATCATTTTTATCCTTCGTAATGGAGGATTTTATCGTTTCTTTTCACCTTTCCTCCTGTTTATTCTTATTACCCGGCGTTTATGTCTCTGGCTGCCAATTGCTTAAGCAAGATCGGACGGTTAATGTGTTTTACACATTTTTTCCGTCAAACAGTGAGGCAGGCCATGATCAGCGTATGG	40
15495	GCAAGCAATTCG	[Transcriptional regulator containing PAS, AAA-type ATPase, and DNA-binding domains]	Firmicutes	Bacilli	Bacillaceae	Geobacillus	Bacillales	[Geobacillus sp. Y412MC52]	GTTTCCAAATTAAGGTGCTGGGGACACCTATTTTACATAATTTTCAAAAAGGGATATAAGAGAAAAAATAGAAGTTGTCTTTGAAGTATAAGCAAAAATTATGCGATCAATTCACTTATTAACCTGACAAGAAAGGAGGAGTAAATTATCAAGGCCAGGATAGCTATGCGAATTGCTTGC	32.73
15497	TCGGACTGGTAA	[Thiamine pyrophosphate-requiring enzymes [acetolactate synthase, pyruvate dehydrogenase (cytochrome), glyoxylate carboligase, phosphonopyruvate decarboxylase]]	Proteobacteria	Gammaproteobacteria	Enterobacteriaceae	Shigella	Enterobacteriales	[Shigella flexneri 2a 2457T]	ATTCTGAATGTGTGGACTCTCTATTTTAGGATTAATTAAAAAAATAGAGAAATTGCTGTAAGTTGTGGGATTCAGCCGATTTATTATCAATTTAATCCTTCGTAATGGAGGATTTTATCGTTTCTTTTCACCTTTCCTCCTGTTTATTCTTATTACCCTGCGTTTATGTTACCAGTCCGA	32.12
15498	AAGTGTCGACAA	[Long-chain acyl-CoA synthetases (AMP-forming)]	Proteobacteria	Gammaproteobacteria	Enterobacteriaceae	Yersinia	Enterobacteriales	[Yersinia pestis Medievalis Harbin 35]	GTGTTTTTCATCAAAACCTTACCTCTTATATGGAATATTATTTGCCATAGCGCACAGAGTGAGTAGACTGCGCGAAAAAAAAGTGAACACCTGTACGCTGAATGTTGTCGTACAAATCTTGCAACACACTTTAATGGATATTTCACCAGCGAGCGGTAATTCTTTATGTTGTCGACACTT	38.79
15502	CGACGAGATGAC	[Rhs family protein]	Bacteroidetes	Flavobacteria	Flavobacteriaceae	Cellulophaga	Flavobacteriales	[Cellulophaga algicola IC166, DSM 14237]	AGTTTTTATTCTTGATCGATATTTTCTCCTTCTAGCGCTCGTTTGTAACTAGTACCTTATGTAGTAAGTCCTAAAAAACTAGGCAGGCGAACCGCAAAAATTGATCAACCTAAATTTGGCAGTCAAGGTACAATTACCCGTTTTATTTGGGATGGCAATGTACCCATGGTCATCTCGTCG	38.18
15510	CGAACACGGTAA	[Thiamine pyrophosphate-requiring enzymes [acetolactate synthase, pyruvate dehydrogenase (cytochrome), glyoxylate carboligase, phosphonopyruvate decarboxylase]]	Proteobacteria	Gammaproteobacteria	Enterobacteriaceae	Salmonella	Enterobacteriales	[Salmonella enterica enterica sv Typhi Ty2]	CCTGGTGTGATTCAGACGGAGTATTTCTCCATTTCTTCTCTTCTTGCCTCCTGATTATTCTAACCTTCCCCATCTTTACGTCATTCCACCCAATTGCCAGGCGTGATAGCGAGCGGTTAAGGTGTCCGTCAAACCGTAATGACAGGTATAAAGTGGAGGCAAGCCATGTTACCGTGTTCG	47.88
15512	CAAGGTCAACAA	[CTP synthase (UTP-ammonia lyase)]	Cyanobacteria	Synechococcophycidae	Merismopediaceae	Synechocystis	Synechococcales	[Synechocystis sp. PCC 6803]	TATGCCATGTTGGCGGTTCCCAGAGAAAAATTAATGGCTTTACACGATCAACCAATCTTGCTAGCAAGTTAGGCAGTACTCAATTGGAGGTTAGGTTTAGTTATTGGCTGGTATCTCCGGTAAAATGGGCGGGGATTTAAGCGCACTTTGTAGGGAGTTTGGCCAATGTTGTTGACCTTG	44.85
15520	TGACCTGGGATG	[Acetyl-CoA hydrolase]	Proteobacteria	Gammaproteobacteria	Moraxellaceae	Acinetobacter	Pseudomonadales	[Acinetobacter baumannii ATCC 17978]	AGACCTTAGCCTAACACCTATGCACTTTTCATTTTTTCATAGCTAAAATCCGGTATGTTTTGACAATATTGAGGATGTCCAATGTCTTTAAGTCGTATTCGCCTAGCTTCTCTTCATGACAAGGTCATCAGTGCTGAACAAGCTGCGCAATTCATCGAAAATGGAATGCATCCCAGGTCA	39.39
15520	TGACCTGGGATG	[Acetyl-CoA hydrolase]	Proteobacteria	Gammaproteobacteria	Moraxellaceae	Acinetobacter	Pseudomonadales	[Acinetobacter baumannii ATCC 17978]	AGACCTTAGCCTAACACCTATGCACTTTTCATTTTTTCATAGCTAAAATCCGGTATGTTTTGACAATATTGAGGATGTCCAATGTCTTTAAGTCGTATTCGCCTAGCTTCTCTTCATGACAAGGTCATCAGTGCTGAACAAGCTGCGCAATTCATCGAAAATGGAATGCATCCCAGGTCA	39.39
15523	ATCAACGCAGCC	[Molecular chaperone (small heat shock protein)]	Bacteroidetes	Bacteroidia	Bacteroidaceae	Bacteroides	Bacteroidales	[Bacteroides thetaiotaomicron VPI-5482]	GCAAGAGTCGGGATACCCCCCTCTGCGGAAAGCAGCGAACCGAAATTCAAGAGTGAATAAACCGAATGTTTAACTAAAAGATAGGAGACTAAGATTATGATGCCTGTTAGAAGAACTCAAAGTTGGTTACCAAGTATTTTTAACGATTTCTTTGATAACGATTGGATGGGCTGCGTTGAT	39.39
15525	AGGCAGTTTCAG	[Nucleoside-diphosphate-sugar epimerases]	Chlorobi	Chlorobia	Chlorobiaceae	Chloroherpeton	Chlorobiales	[Chloroherpeton thalassium ATCC 35110]	AGAATTGGAAAGAGCAATTATTCTGAGAATGGCAGATGATTTTTCAAGCAAGGGCGGACACATAGGTTCGCCCCTACAAATCAACCCAAAATGGCAATGTAGGGGCAGACCTGCGCGTCTGCCCTCGATTTGGTATTGAAAAAAAGCGAAAACACTAACGATAAAATGCTGAAACTGCCT	43.64
15527	GAGGACATGCTG	[Indolepyruvate ferredoxin oxidoreductase, alpha and beta subunits]	Proteobacteria	Deltaproteobacteria	Desulfovibrionaceae	Desulfovibrio	Desulfovibrionales	[Desulfovibrio vulgaris vulgaris DP4]	GCTTTCTGCGCGGAAAGCTTGACACCCTTGGGGCCGAAAGCTATCAGCAGGAACAAGTGCTGAACGTGCCCCTGACATGCGAAGCGACATTACTCCTGACATGTCAGGGTGATATCATGAAAAGGGGGCGCATAGGCGCTCACAACAAAACGCCCGGAGGAAGACATGCAGCATGTCCTC	55.15
15527	GAGGACATGCTG	[Indolepyruvate ferredoxin oxidoreductase, alpha and beta subunits]	Proteobacteria	Deltaproteobacteria	Desulfovibrionaceae	Desulfovibrio	Desulfovibrionales	[Desulfovibrio vulgaris vulgaris DP4]	GCTTTCTGCGCGGAAAGCTTGACACCCTTGGGGCCGAAAGCTATCAGCAGGAACAAGTGCTGAACGTGCCCCTGACATGCGAAGCGACATTACTCCTGACATGTCAGGGTGATATCATGAAAAGGGGGCGCATAGGCGCTCACAACAAAACGCCCGGAGGAAGACATGCAGCATGTCCTC	55.15
15529	GGCAAGCAACAG	[Molybdopterin-guanine dinucleotide biosynthesis protein]	Proteobacteria	Deltaproteobacteria	Desulfovibrionaceae	Desulfovibrio	Desulfovibrionales	[Desulfovibrio vulgaris vulgaris DP4]	GCGGGGACGGGCGACCCTTGTGTGGCGGTGCGAAGACAGGCTATCGTGCATCAGCCTCCCGAGGACCCGTTGCGACCAGCAGCGTTGCGTGGCTGAAGCCAGCCCCGACCGGACAAGCCCGGCAGCTGACTTCATCGCGGCACGACCGGAGGATGTCCGGCACTCATGCTGTTGCTTGCC	68.48
15531	CCTTGATGAGCC	[Predicted membrane protein]	Firmicutes	Bacilli	Lactobacillaceae	Lactobacillus	Lactobacillales	[Lactobacillus rhamnosus GG, ATCC 53103]	GCGAACGCGCTATGGGCGTAAACCAGAACATAAGCGGTCTCAGACGTATGGCCGGTCTTTGGCCATTGCGCCCAAGGTCCTTACACGCAGATCCTTGCGCCGGGGAGCGTGTTATGGAGAATAAGTAATACATAACCAAGCTTAAGTAAGGGAGCGGTAAACGGTATGGGCTCATCAAGG	52.73
15532	CTTACTTTCGAC	[Ribosomal protein S1]	Bacteroidetes	Cytophagia	Flammeovirgaceae	Marivirga	Cytophagales	[Marivirga tractuosa H-43, DSM 4126]	TGTTTTTATTATCTGAGTGCCAACATATTGTGACTTTCCAAATAAATCGTACCTTTGCAATCCGTTCGAGTGAATGGGCTTATCTGAGTAGATAAGTATTTGTAAACCAAAACGATGGCAATCTTGGCTCGGATTGACATTGTAATTAAAGAGCCCTGACACATTATGGTCGAAAGTAAG	36.97
15535	TATCAGCCTCTT	[Oxyanion-translocating ATPase]	Proteobacteria	Deltaproteobacteria	Myxococcaceae	Myxococcus	Myxococcales	[Myxococcus xanthus DK 1622]	ACTTTTGACCTCCGGACGGGGGATTCTTGGGGGGTCTCCCACCCACAGGGAGTGCCCGGCCGTACATGTTCCACGCCTCGGGCAACTCCAGCGGCGCCAATCTATTCGGGCGCCCCGGAGTGTGCATCGGGTGCCGCGGGGGGGCACAAGGAAGGCCACAACGCAATGAAGAGGCTGATA	67.27
15536	GCACCGGTCAAT	[Uncharacterized conserved small protein]	Proteobacteria	Gammaproteobacteria	Pseudomonadaceae	Pseudomonas	Pseudomonadales	[Pseudomonas putida KT2440]	GCGATGGGCTGCGCAGCAGCCCCAACCACCCCAAGCAGAAGCAATTCTCTGATCACCAGCACAGCTCAAAAACAGACACACTCTCCAACACAAACGCTTTGACTCGCCAACCAATCCACACTACGATTTATCGCAAATTTTAGATATTTCTGCCGAGGCAAGCCGATGATTGACCGGTGC	50.91
15538	TAGCCTGACAGA	[Fe-S oxidoreductase]	Cyanobacteria	Synechococcophycidae	Synechococcaceae	Synechococcus	Synechococcales	[Synechococcus elongatus PCC 6301]	ACATGTCCTCCGTGATTACTGCTCCCTCAAGACGAGCAGCGATCGCGGAGGACAACCCTTTGTGGTGGAGATCGCACGTCGGGTCTTTAGCGACCTGATCGACTTCAGCCAAGCCCAAGCAGGTGAAATGCCACAATTGAACGGTTGTTGCGCTGTCGCGCCGCTATGTCTGTCAGGCTA	56.97
15541	AGCGAGCGTTGA	[Ribosomal protein L13]	Proteobacteria	Gammaproteobacteria	Enterobacteriaceae	Yersinia	Enterobacteriales	[Yersinia pestis Medievalis Harbin 35]	GCGACCCCACGTTACAACAAAGTTTTTTTCCCAAAAACTTTGATAGTGCCAGCATTGGCTATTCGAAGGGGTAGGTTTGCTGGACTGATGGTCGTGTGAGCCTCAACTGTTTTTGAACGTTTGGGTGTTCACCAACGTGTAACTTATTAATTGGGTAAGCTTTTAATGTCAACGCTCGCT	43.03
15544	GCATGGTGAAAG	[Response regulator containing CheY-like receiver, AAA-type ATPase, and DNA-binding domains]	Proteobacteria	Deltaproteobacteria	Geobacteraceae	Geobacter	Desulfuromonadales	[Geobacter sp. FRC-32]	CATCCTTTCTGCTGTAGTGAAATTGTACACCTCCCATTGGTCCATTACCGCCCCAGCTTTTCCTTTTGAATTTCAACTAATCGATCCTTAAGGGTTTATAGATTAAATCTCCTGTGAGGCATGGTCTGTGCTCTGCCTTCTTGCACTTTTTTAAGCGGAGGCTATATGCTTTCACCATGC	43.03
15549	GGTCATCAACGA	[Protein required for attachment to host cells]	Proteobacteria	Alphaproteobacteria	Rhizobiaceae	Agrobacterium	Rhizobiales	[Agrobacterium tumefaciens C58-UWash]	GAAGGCCATCAAGCATTTGACTGGGATGACTGATCAAGGCGATACGCCAAGGCTGGATTTTTGTCGGGCCGACTGCGGAACGGATGGTCTGTAGCGAGGTTATTCTCTGACAGAAACAAGCAGGGTCGGTCATCTGGGCTCGAGCTGCTCACCAAGGAGATCAACATGTCGTTGATGACC	53.94
15553	CATAAACGGGCT	[Permeases of the drug/metabolite transporter (DMT) superfamily]	Actinobacteria	Actinobacteria	Bifidobacteriaceae	Bifidobacterium	Bifidobacteriales	[Bifidobacterium breve ACS-071-V-Sch8b]	AACATAGCCAATACGAATGCCGGATAGGGTGTATGCCCTACCCGGCATTTTGCTGTTTTGAGCACCCTGTTTTGCCATGTTCTTATTCCGGTCGTGTGCCGTTCTGCCACTGTACATATCCGATGGGTAGAGTGACTTCGAAACGAGGCAAGAGAGGACATGCATATGAGCCCGTTTATG	49.7
15563	CCTAGACGTATC	[Alanine dehydrogenase]	Proteobacteria	Deltaproteobacteria	Desulfovibrionaceae	Desulfovibrio	Desulfovibrionales	[Desulfovibrio vulgaris vulgaris DP4]	CCGTCCCGCGCCGGTCGGCTGGCGGGCATCACGTGCGTAGCGTTGGCAAGGCCTTTGCTATCGTGGTGATGATGGCAGATGGTCTGTCATGGGCAACACTACGAGGCAGGGCACCCGTTCCGCGCAACGGGGCGCCGCAATCGGTCAATGTCACGGAGGCACAGCATGGATACGTCTAGG	65.45
15565	TATAGAGTGGAG	[Glucose/sorbosone dehydrogenases]	Proteobacteria	Deltaproteobacteria	Geobacteraceae	Geobacter	Desulfuromonadales	[Geobacter sp. FRC-32]	CGACAAACCCTCCGTGATGACCGTACCGCCGGGCCGACGGCCATATCTTGTTGTCCTCCATTCTTCCATGACAGAATACCCCACCAGCAGCCATTGCATCCTTAACCGGGAAGGTTAGAATTATCTTGGGACCGGCCAGAACCGACATGACAATCAGGGGGGGCGATGCTCCACTCTATA	56.36
15565	TATAGAGTGGAG	[Glucose/sorbosone dehydrogenases]	Proteobacteria	Deltaproteobacteria	Geobacteraceae	Geobacter	Desulfuromonadales	[Geobacter sp. FRC-32]	CGACAAACCCTCCGTGATGACCGTACCGCCGGGCCGACGGCCATATCTTGTTGTCCTCCATTCTTCCATGACAGAATACCCCACCAGCAGCCATTGCATCCTTAACCGGGAAGGTTAGAATTATCTTGGGACCGGCCAGAACCGACATGACAATCAGGGGGGGCGATGCTCCACTCTATA	56.36
15568	AAGGTACGCTAT	[NAD-dependent aldehyde dehydrogenases]	Euryarchaeota	Halobacteria	Haloarculaceae	Haloarcula	Halobacteriales	[Haloarcula marismortui ATCC 43049]	ATCCGAGTTGGACCGGTGACGCTGGTTACACTGGCGACGGTGCGTGTTATTCAGCATTGCCGCCGTGACACACCGACATCAGCCGGTCGTTCCATACCGTCAAACGACGCGGCACAGCGAAGCATGGGAAACGCGTAAGTATTGGGAATGAGATGAATTAAACGTATGATAGCGTACCTT	54.55
15570	CTGAAGTTGCAC	[ABC-type uncharacterized transport system, permease component]	Firmicutes	Bacilli	Lactobacillaceae	Lactobacillus	Lactobacillales	[Lactobacillus casei ATCC 334]	CCGGGCTGACTCGCGCTTCTACCATAACGCGCTCACCAGCCCAGAAGCCTGCGTGTAAGGACCTCGGTCGCAATGGTCAAAGAGCGACCATCACGCCCAAGGCCGCTTACACTCCGCTTTCTACCCGGGCTGGCTCGCGCTCACTTAACAAAGGAGCTTTTCATTATGGTGCAACTTCAG	58.79
15572	CCACCTACGTGT	[cAMP-binding proteins - catabolite gene activator and regulatory subunit of cAMP-dependent protein kinases]	Proteobacteria	Alphaproteobacteria	Methylobacteriaceae	Methylobacterium	Rhizobiales	[Methylobacterium populi BJ001]	CCGCAAGTGACGCGCAAGTGCTCCTGCGGATTGAGTCGAGGCGAAGCCGCTCTGCATCCCTACGTAGTCCTCCTTAAGCAGGCCCACTTAAGAGAGTGACCGGAATATCGCCGCCGCCGCGGCGCGCCCACTCTCGCCCCATCGAGACGGATGAGGAGCGCAGCGATGACACGTAGGTGG	64.85
15573	GGTATCTGAAAG	[Methyl-accepting chemotaxis protein]	Proteobacteria	Alphaproteobacteria	Methylobacteriaceae	Methylobacterium	Rhizobiales	[Methylobacterium populi BJ001]	GATTGCATCATTTTTAATCTGCCAATAGCGTATGTTAAGAGCACAGAAAGAGATAGCTGAGAGAACCGGTTCAGCAATTATTCCAGTGACGGCGGCAGCATGAAGACCGGTATTCGTACGCGTCTCTACGGCGGATTTTCTGCGCTTGTCGTATTATCCTGCGGCATGCTTTCAGATACC	47.88
15573	GGTATCTGAAAG	[Methyl-accepting chemotaxis protein]	Proteobacteria	Alphaproteobacteria	Methylobacteriaceae	Methylobacterium	Rhizobiales	[Methylobacterium populi BJ001]	GATTGCATCATTTTTAATCTGCCAATAGCGTATGTTAAGAGCACAGAAAGAGATAGCTGAGAGAACCGGTTCAGCAATTATTCCAGTGACGGCGGCAGCATGAAGACCGGTATTCGTACGCGTCTCTACGGCGGATTTTCTGCGCTTGTCGTATTATCCTGCGGCATGCTTTCAGATACC	47.88
15575	ATAGAGGTGACT	[Outer membrane receptor for ferric coprogen and ferric-rhodotorulic acid]	Proteobacteria	Gammaproteobacteria	Pseudomonadaceae	Pseudomonas	Pseudomonadales	[Pseudomonas putida KT2440]	GAAGCAGGGCGCGGCATCGATGTTGGCATCGAGTGCAGCCTGCACAGCCTACACCGTGGAGCCTGATGGTGTACCCGTTGTGATCCCCTTCGAGCTCGTGGACAGTGCCCAAGTCAGGACGTATCCAACAATGCAACGTTATAGCGTGAAAAACGGAGACTTTACATGAGTCACCTCTAT	55.76
15576	GTAGTATCGGAG	[Signal transduction histidine kinase]	Proteobacteria	Gammaproteobacteria	Pseudomonadaceae	Pseudomonas	Pseudomonadales	[Pseudomonas putida KT2440]	TTTTAATTTGGAATGTTTCTGCTGGCCAAGTTTTTGCAGCGAAGTTTGTGAAGCGCGACACGCGACAAATGGCAGCTGCGACTGCCCAGGTGGATTGCTACCCAGTGGCTGCTGCCATTGGCCTTGATGCAGTTCTGAACGTACGCCCTGCGCGGGAACCACGCGATGCTCCGATACTAC	55.15
15582	CATGGATAGGCA	[Fatty-acid desaturase]	Acidobacteria	Acidobacteria	Acidobacteriaceae	Acidobacterium	Acidobacteriales	[Acidobacterium capsulatum ATCC 51196]	GATAGCTCCAGACTTCCGTATGCCTGCATTCGCAGGCGCTCTGGAGAGTATCACCACAGCCGAGACGAGATCTGTTGCACGCCATCTGATCCACGTTCTTTGCTGGATCAGAGGAATATGTCCAAATCTTTCGTCGAAGAATCCCCCACAGTCAGCACGCAGCAGATGTGCCTATCCATG	53.33
15583	GTCTCCACTGTT	[Choline-glycine betaine transporter]	Firmicutes	Bacilli	Bacillaceae	Bacillus	Bacillales	[Bacillus cellulosilyticus N-4, DSM 2522]	AACAAATGGTGTCTCTCAACCAACCTCATACGGAACACCATTTGTTTTTATTGTCTTATTATACTTCCCCTAAAAAAAAGACGTTTTTTTTACAACTCAAATGGATAAAGAAGCATATACTGCTTATTTGTTTCTTAAAATCGATCTCTATTATTGGAGGCAACTATGAACAGTGGAGAC	31.52
15589	ACGCTTGATAGA	[NADH:ubiquinone oxidoreductase subunit 3 (chain A)]	Chlorobi	Chlorobia	Chlorobiaceae	Chlorobium	Chlorobiales	[Chlorobium phaeobacteroides DSM 266]	TTCTGTATGAATTTTCAGGGCATAGGGGTGGGAGCGATGCCTATCTATGGAAGAAGGTTTTTCCTGATCAGAAAAATAATTTTTATATTGGCGCTCCTGAATCAGATTCGGCTTTTTTTGTAGTGGTTTTTGTCATGAATCCGTGAGTAACTCAAACAGCAGCAGATGTCTATCAAGCGT	40
15590	TCCGTCGAATGC	[Pectate lyase]	Bacteroidetes	Cytophagia	Cytophagaceae	Cytophaga	Cytophagales	[Cytophaga hutchinsonii ATCC 33406]	TTTTTATATCCCTTTCCGAAATTGAATTAATCCACTTTTATAAAAAAATATTGAAAATTCCGTTACCTCGGTCATAGCTCTGGTGTATTTAAATAGAATGAAGTTTTAAAACCGAATATTCATACACTAAAAAAATATACTTCTCACACTAATAAGAGACCGACGATGGCATTCGACGGA	28.48
15595	GCTACAGGTTAT	[Transglutaminase-like enzymes, putative cysteine proteases]	Bacteroidetes	Bacteroidia	Porphyromonadaceae	Odoribacter	Bacteroidales	[Odoribacter splanchnicus 1651/6, DSM 20712]	CGGATGAAAAGAACGATTACTTTTCATCCGGTAATTTTTTATACCCCTATCGCAAACAGAAGCAGGCATTAACTCAAATTTCAATCGTACTTTCGGAACTATTTTTTCAAAAACCAAAAAAAGATTACTATTTTTGGAAAAATGTGTTAACCAAATTTCCAGCTTATGATAACCTGTAGC	31.52
15600	GACAAATGCGTG	[Transposase and inactivated derivatives]	Proteobacteria	Gammaproteobacteria	Enterobacteriaceae	Shigella	Enterobacteriales	[Shigella flexneri 2a 2457T]	TACTGGAAAAACCGTCCTGAAAAACCAGACGGCAGACGGGCTGTATTACGCAGTCAGGTACTTGAGCTACATGGCATCAGCCACGGTTCGGCCGGAGCAAGAAGCATCGCCACAATGGCAACCCGGAGAGGCTACCAGATGGGACGCTGGCTTGCTGGCAGGCTCATGCACGCATTTGTC	57.58
15603	AGGCAATTCTAC	[Translation initiation factor 3 (IF-3)]	Proteobacteria	Gammaproteobacteria	Enterobacteriaceae	Yersinia	Enterobacteriales	[Yersinia pestis Medievalis Harbin 35]	AATCGCATCAACAAAGAGATTCGCGCCACAGAAGTTCGCTTAACAGGCGTCGATGGTGAACAGATTGGTATTGTCAGTCTGAATGAAGCTCTTGAAAAAGCCGAGGAAGCTGGTGTTGATTTAGTAGAAATCAGTCCGAATGCCGAGCCGCCAGTTTGTCGTATAATGGTAGAATTGCCT	46.06
15609	TCCGTATGCCCT	[ABC-type antimicrobial peptide transport system, permease component]	Bacteroidetes	Sphingobacteria	Chitinophagaceae	Chitinophaga	Sphingobacteriales	[Chitinophaga pinensis UQM 2034, DSM 2588]	GATAGCAAGAGCGGATGGGCAACCATCCGCTTTTTTTTTGAAACCGGACAGATTTGTACCGAAACCGGACAATAGATGGTTTTTAAGATATTGATATTCAGTTGTATTTTGAGTGGCATTCTTTTGGGGCCTTTCCCGGTAGATGTCATATAAAAGCGAGCAAACATGAGGGCATACGGA	41.21
15611	CGTGAGCATGGA	[Cytochrome bd-type quinol oxidase, subunit 1]	Proteobacteria	Gammaproteobacteria	Enterobacteriaceae	Citrobacter	Enterobacteriales	[Citrobacter rodentium ICC168]	TTGAGATTTTTATTAACATATTTGTAACCTTTCACCCTTTCTGTTTGCGTTCTGCAAAAGCGGCGAAGGTGGAAGCGCGCAAATTAATTTGTATTGGGGCATGCGTGTGACCCTTTCTGACGGGGTTCACTCTCGGAGTCTTCATGCGATGAGCAAGGAGTCAAGATGTCCATGCTCACG	45.45
15612	ACGCGAGAAGTC	[Transcriptional regulator]	Actinobacteria	Actinobacteria	Corynebacteriaceae	Corynebacterium	Actinomycetales	[Corynebacterium glutamicum Kalinowski ATCC 13032]	TTTCATGGCCAAGACTTCTAAAAGTTCGACCTCGCAGGATCGCTTCTAAGGGCCTTTAGCGGACCAACCTAGGCCGATACCCATGTGGAAATCTCGACGTCTTAAATGGACGATTGGAGCTAAAACCACGAACAGCTGGGATTTTCCACGATAGGATTGGGTCTCATGGACTTCTCGCGT	49.09
15616	GTGATCTATTGC	[Site-specific recombinase XerD]	Chloroflexi	Chloroflexi	Herpetosiphonaceae	Herpetosiphon	Herpetosiphonales	[Herpetosiphon aurantiacus DSM 785]	ACTCCCAACCTCTAGGCTTCGATTCTGCCCGAAGAATATCCCGATCCCCGCCAACCGATCCCCAATCCCCAACAATCAATCATCTTTGACATAAGCAATTCTTGGTGCTACCATAGGCGCTGCGGGGAATTTTGGAAACGCATATCCCGACGTTGGAGGGTGCTCATGGCAATAGATCAC	52.12
15616	GTGATCTATTGC	[Site-specific recombinase XerD]	Chloroflexi	Chloroflexi	Herpetosiphonaceae	Herpetosiphon	Herpetosiphonales	[Herpetosiphon aurantiacus DSM 785]	ACTCCCAACCTCTAGGCTTCGATTCTGCCCGAAGAATATCCCGATCCCCGCCAACCGATCCCCAATCCCCAACAATCAATCATCTTTGACATAAGCAATTCTTGGTGCTACCATAGGCGCTGCGGGGAATTTTGGAAACGCATATCCCGACGTTGGAGGGTGCTCATGGCAATAGATCAC	52.12
15617	GGAAAGGAGACC	[Putative NADPH-quinone reductase (modulator of drug activity B)]	Proteobacteria	Betaproteobacteria	Neisseriaceae	Neisseria	Neisseriales	[Neisseria meningitidis FAM18]	TCCCACGAAAGTGGGAATCCGGGAACTTAACGTTACAGTGATTTATCGGAAACGGCTGAAACCGAATGAATTGGATTCCCGCCTGCGCGGGAATGACGAATCCATCCGTACGGAAACCTGCACCACGTCATTCCCACTAACCTACATTCCGTCATTCCCACGAAAATGGGTCTCCTTTCC	50.3
15619	TGGGAAGGTGAT	[Diadenosine tetraphosphate (Ap4A) hydrolase and other HIT family hydrolases]	Proteobacteria	Alphaproteobacteria	Rhodobacteraceae	Rhodobacter	Rhodobacterales	[Rhodobacter sphaeroides 2.4.1]	AACGGGCCCCCTGCGCGACATGGCCCCTGTGGGGCCACAGAACGGTGCGCGCATCGGGAGGGGAAGGCGCGGAGGACGGAGCGTTGAGCGCTCGCTCATGACCCTCTTGCACAGGCGCGCCCGATCCGGGAGGCTCCTCTGCGACAGATCCCTGAACGACTGAAGATGATCACCTTCCCA	69.09
15621	TGCCTGACTAAT	[Predicted membrane protein]	Proteobacteria	Betaproteobacteria	Comamonadaceae	Acidovorax	Burkholderiales	[Acidovorax avenae subsp. avenae ATCC 19860]	AGCGAAGCGGCCCTGGCCAGGCGTCCCGTCGCAGGCAGTACATCAGGTACGACAGGACGGAACAACAACGCAAGGGGGGGCGTGTTGGTGGCTCTAAACCGCCAAGCCCGTACGGGCAACAGTTCCTTACGCCCCGCCGGGCGGCGGGCGGGCTATTCTCCGGGCATGATTAGTCAGGCA	67.88
15622	GATTGGTGTTCC	[Membrane-fusion protein]	Proteobacteria	Alphaproteobacteria	Rhizobiaceae	Agrobacterium	Rhizobiales	[Agrobacterium tumefaciens C58-UWash]	TCGAGCCCCTGCGTGGCAAGGCGATGCAGCCGTGGCATTGTCGCCGCCATTACAAAAGTTTAAGGTGATTTCGCAGCGCATTGGGTGTCTTGTGGGGGAAAGCTGCTCCCAAGGCTTGCCGCACATGTTCGGGAAACATGTACTCTCATTACGCGGAATCGTCAGATGGGAACACCAATC	55.76
15623	GTATGGACGGAC	[Protein involved in ribonucleotide reduction]	Firmicutes	Bacilli	Bacillaceae	Bacillus	Bacillales	[Bacillus anthracis Ames Ancestor A2084]	TAGTCATTGTATTGAAAAAAATCGACGGTCTTGTCGAAAAGTAAAAGTTAAAAAAAGAAAGAATTTATACATATATCTTGTGTCTTATTTTGAAACGTAATACAATATATAGAGAAATCAAGAAACAACATACAGAGAGTATAGATTGAAAAGGGAGGGTCGGAAATGGTCCGTCCATAC	28.48
15633	TCTACGGGTAAG	[Transketolase]	Gemmatimonadetes	Gemmatimonadetes	Gemmatimonadaceae	Gemmatimonas	Gemmatimonadales	[Gemmatimonas aurantiaca T-27T]	GGGCCGTTTCCGAAGCGGACCTTGGCTAGATTTGGGGGCTGCGGCGCGTCGGGATTCGATGGCGAATCTCGCGCGCCCACCCCGAATCGGCCCCACTGTGGGGCCTTTGCCTGATCCCTCCGGAGCGCTTTCGTGTCCGCGTCACCCTCTGCGTCTTCTGCTGGTATGCTTACCCGTAGA	66.67
15640	AAGGTACTCTTG	[Metal-dependent hydrolase]	Proteobacteria	Gammaproteobacteria	Xanthomonadaceae	Xanthomonas	Xanthomonadales	[Xanthomonas campestris pv campestris ATCC 33913]	TAGATCGGCTGCGTCTAAATCACCGCCAAACAGCAGACAGATCGAGCAAGCGAGCCGATCCATCTCATCCGCACAGGTGCTGACTCAAAGGAGGCCGAGCGGTCGCTGGCGCAACTGCCAACCGTGCCCTCACACATGCACTGAACACGCCATCGGCACAATCGAATGCAAGAGTACCTT	58.79
15641	TATGGCGACCCT	[Phenylacetic acid-responsive transcriptional repressor]	Proteobacteria	Gammaproteobacteria	Moraxellaceae	Acinetobacter	Pseudomonadales	[Acinetobacter baumannii ATCC 17978]	AAAAAAATGTAATATTGTGGTAAGCTTTATTCTGATGTTTAGAGCGCTCACAAATTTTAAATTTTTCGATCTGGAAATGAGATGACTACACAGAAAATTAATGCACGTACTTTAATTACAGATCTGTTACTGGCTTCAGAAGGTAAAATAATTTCAATTAAAGAAATGAGGGTCGCCATA	28.48
15642	CTCTCTGGGAGT	[Imidazolonepropionase and related amidohydrolases]	Bacteroidetes	Sphingobacteria	Chitinophagaceae	Chitinophaga	Sphingobacteriales	[Chitinophaga pinensis UQM 2034, DSM 2588]	AACCAATGACTTTCTTGTTACCGACAAATACTGTCTTCCACGTGAATATCATTTTCAAGCAAATAAGAATTAATGATCTCTCAGAACGCGTTATAAGACTTCCCGTATCGAAGAGCAAAGGTTTGCATAATGTCTCTACCCAATAATACTAATAATAAAACTCAAATGACTCCCAGAGAG	33.94
15649	ACCATGATGGCA	[ABC-type sugar transport systems, permease components]	Proteobacteria	Alphaproteobacteria	Rhizobiaceae	Rhizobium	Rhizobiales	[Rhizobium leguminosarum bv. viciae 3841]	AACCCTCTCCCCGTAAACGGGGCGAGGGGACGTGCCATACGAGAGGCTGGTGGGGAACCGAGAGGTTGCCGCATATCCCCTTCGCCCCGTTTACGGGGAGAAGGTGGCGGCAGCCGGATGAGGGGCGGGTCGCCGCTTGCTTTTGTCGCAAATGAGGCTCCTGATATGTGCCATCATGGT	64.24
15653	AAAGGTCATACC	[Uridine kinase]	Proteobacteria	Gammaproteobacteria	Enterobacteriaceae	Yersinia	Enterobacteriales	[Yersinia pestis Medievalis Harbin 35]	TTAAATAGCCAGAGATTGCCTCCTTCCTTGGTATTATTCTTCTGTGTGGCCGCCAAAGCCTTGCCTTAGCACTGGTATCACACCTGCTAACTCCTTATAATTGCCGCTCGAAGCACTTCGTGTGCTTTGTCTCCCTTCACACTTCGTAATCAGGTCTTTAATTTTATGGGTATGACCTTT	44.85
15655	CAGAACAGAGAT	[ABC-type multidrug transport system, ATPase and permease components]	Cyanobacteria	Synechococcophycidae	Acaryochloridaceae	Acaryochloris	Synechococcales	[Acaryochloris marina MBIC11017]	TAATCTGTCGGTTGGTCTTTCTGAGGTTTCGAACTTATGAGCGGCATAGCAGATTCGTTTAACCCAGACTTTTGTTTAAGGGCGGTTATATCGATCCTCTCCCTCGCTGAGCTTTGCTTACAGGGTTAGGATAGTTTCGCACTACGCATTGTCAAATGGCAATTTATGATCTCTGTTCTG	44.24
15666	TCGACTAAGAGC	[ABC-type tungstate transport system, permease component]	Synergistetes	Synergistia	Synergistaceae	Thermanaerovibrio	Synergistales	[Thermanaerovibrio acidaminovorans DSM 6589]	ATGGGGCGGGACCGAAGGGCCCTGGGGGAAACCCCTGGGCCTCCCGCGTTTGGAAAGGAGGGCCCGAATCGTCCGTGCGAGACGGTTTTGAGGAGGCCGGCGCCCGCTGAGGGGTCGGCCTCGTTCAGTTGGGTCCTCGGAAGACTGATCAAGGAGGAATCGTCAATGGCTCTTAGTCGA	66.06
15666	TCGACTAAGAGC	[ABC-type tungstate transport system, permease component]	Synergistetes	Synergistia	Synergistaceae	Thermanaerovibrio	Synergistales	[Thermanaerovibrio acidaminovorans DSM 6589]	ATGGGGCGGGACCGAAGGGCCCTGGGGGAAACCCCTGGGCCTCCCGCGTTTGGAAAGGAGGGCCCGAATCGTCCGTGCGAGACGGTTTTGAGGAGGCCGGCGCCCGCTGAGGGGTCGGCCTCGTTCAGTTGGGTCCTCGGAAGACTGATCAAGGAGGAATCGTCAATGGCTCTTAGTCGA	66.06
15667	GTCCGTAATCTT	[Superfamily I DNA and RNA helicases]	Proteobacteria	Alphaproteobacteria	Rhizobiaceae	Agrobacterium	Rhizobiales	[Agrobacterium tumefaciens C58-UWash]	TTCACCGTTTGACCTCTTTACCTATTGTCTTTGTGCTTCGATGGTAGGTTTTAAGTAGTGTAAATTGGCTTCGAAATCTCTTTTCAAACATGCCCATAAAGGTTCGGTAAATGTGGCCAGCGCTTGCAAGGTGCCTTGTTCCCAAATAGACAATCCAGATGTTGAATGAAGATTACGGAC	41.82
15672	GACTACACGACG	[Chromosome segregation ATPases]	Proteobacteria	Betaproteobacteria	Oxalobacteraceae	Herminiimonas	Burkholderiales	[Herminiimonas arsenicoxydans ULPAs1]	GAAGCCGATACCCAGCTCGGAATTATCGCGATTGGTCGCGCCAAGGCAGAGCAACTGGCCCGCAAACGTACCGTAGAACAAATCGCCGAAGAAGCCGCATTGAAAGCGCAGGCTGCCGAAGCAGCTGAAAAACTGGCGCAGGCAACAGAAAAAACGCGTCTGCACATGCGTCGTGTAGTC	56.36
15680	TCGATTGCTGTC	[ABC-type multidrug transport system, ATPase and permease components]	Bacteroidetes	Sphingobacteria	Rhodothermaceae	Salinibacter	Sphingobacteriales	[Salinibacter ruber M31, DSM 13855]	CTGATGGTGGCCGCCCTGACCGAACTGCGGCCCGTAAAGCTCTTGTCGAAAAACTGAATCGCCTAGAGGGCGGCAGAACGCCAATGGGCGCAGGGCCTCTCCGGGTCGTGTGCCGGATCGCCGCCGCCCCGTTTCCGCCTCTGTCTTCGCTTCCGCTGTACGTCTATGGACAGCAATCGA	64.85
15687	CATAGACGAGCG	[Uncharacterized conserved protein]	Cyanobacteria	Synechococcophycidae	Synechococcaceae	Synechococcus	Synechococcales	[Synechococcus elongatus PCC 6301]	TCTAGCGGCGCTTTAGCCTCGCAGTTGTCGGATCTAACACTCGCTGCGATCGCCCTTGATCCCCTGCCCCCCCGCGGAGGAGTCGGATTGTGTCACAGTGAAGCAGGCCCTAGCTGCTAGCGATCGCTTGCTGAGACTGGAAACTTAGCGCTGAGCCAGCCCAAGATGCGCTCGTCTATG	60.61
15690	CACAGCCAGACA	[Predicted acyltransferases]	Verrucomicrobia	Verrucomicrobiae	Verrucomicrobiaceae	Akkermansia	Verrucomicrobiales	[Akkermansia muciniphila ATCC BAA-835]	TAAGACAGGCAACGCCTGTTGAAAGAATCTGCCGGGAAGAAGGGTATTTGCTTAGGCAGCTCAACAACTGCGCCTCCGGAGAACCTGCATCTACCGGAAAGGCGGAAAATGAGCAGCCGTTTTTTCACATTAAAACAAAAACAGCATCGAACAACAGCTTCTCTCATGTGTCTGGCTGTG	47.88
15690	CACAGCCAGACA	[Predicted acyltransferases]	Verrucomicrobia	Verrucomicrobiae	Verrucomicrobiaceae	Akkermansia	Verrucomicrobiales	[Akkermansia muciniphila ATCC BAA-835]	TAAGACAGGCAACGCCTGTTGAAAGAATCTGCCGGGAAGAAGGGTATTTGCTTAGGCAGCTCAACAACTGCGCCTCCGGAGAACCTGCATCTACCGGAAAGGCGGAAAATGAGCAGCCGTTTTTTCACATTAAAACAAAAACAGCATCGAACAACAGCTTCTCTCATGTGTCTGGCTGTG	47.88
15703	CCGTAGTAGAAG	[Outer membrane cobalamin receptor protein]	Gemmatimonadetes	Gemmatimonadetes	Gemmatimonadaceae	Gemmatimonas	Gemmatimonadales	[Gemmatimonas aurantiaca T-27T]	GCCCAGGTGGCTGGTGAAGTCCGTGGGCGAGTCACCGAAGAAGGCACCGGACGCCCGGTGGCCGATGCGCGCATCGAACTGGAAGGCGTGAGCACCAGCGCCCGTACCAATGCCGACGGCACCTACCTCGTGCGCAGTCTCGAGCCACGGGTGTATGTGGTCCGTATGCTTCTACTACGG	67.27
15712	ACCTTGGTTGGT	[Bacterial nucleoid DNA-binding protein]	Cyanobacteria	Synechococcophycidae	Merismopediaceae	Synechocystis	Synechococcales	[Synechocystis sp. PCC 6803]	AATAAGGCAGTGAAACAGCCAGTCTGCGGGGATTTCAGGGGTTTTTAATGCCAAATTTCTGTGTCTATCCGGGCTGTGGAGCCTCCCGATGACCCTGTTATGGGGAGAAAATGCCTAAAAAATGAGTCTATTCCAACAAACTCACTCTCAAGGAGATTTTTTCAGATGACCAACCAAGGT	44.85
15718	TAACAGTTGGAC	[DNA-directed RNA polymerase, beta' subunit/160 kD subunit]	Acidobacteria	Acidobacteria	Acidobacteriaceae	Acidobacterium	Acidobacteriales	[Acidobacterium capsulatum ATCC 51196]	TTAGCTCGGAGCTGGCAGCAATAGCAGCGTGAATGAGTTTACGAGCGCGGCAGATGGATCGCCCGCTGCAATGAAACAAGTAGCAACCGCGGCTAAGAGCTAAAAGCTAATAGCTAACAGCTAGCCGCAAGGAGGAACACCTTGTACCGTTCCAGCCCATTTGAAATGGTCCAACTGTTA	52.12
15720	CCATCTTCTTTG	[Ribosomal protein L10]	Firmicutes	Bacilli	Paenibacillaceae	Brevibacillus	Bacillales	[Brevibacillus brevis NBRC 100599]	AGACAGAAGGTGCGGTGCTTGTGAGAGTAACGCTTAATACCCCTCCGAGGCGTGTAATGTACGAATGAGGAAACGCTGTTTCCTTTGACGATATAGCATTATGCCCTCGTGAGTCTGCGAGGGCATTCTTCATTTTCTAGGATTAGAGCACGGGAGGTGTAATCAATGCAAAGAAGATGG	47.88
15721	CAGAAGCGTTGC	[Ribosomal protein S12]	Proteobacteria	Betaproteobacteria	Burkholderiaceae	Burkholderia	Burkholderiales	[Burkholderia cenocepacia J2315]	ACTTAGTTGGCATTTCCGGAATATCATGCTGGGTTCCGGTATTCGGTGGGCCGAGTCGCGTTCAATAGTTCGCGCCCGATTCGCCGGTTCGGAAGTCAACTGTGCGTCGATTCTCGCTTTGCCCGAAATCGGCGTGCAGATTTTGTTCAATTTCAGGAATAAACAATGGCAACGCTTCTG	50.91
15726	CCCAACTTCCTT	[DNA-directed RNA polymerase, beta subunit/140 kD subunit]	Proteobacteria	Deltaproteobacteria	Desulfobulbaceae	Desulfobulbus	Desulfobacterales	[Desulfobulbus propionicus 1pr3, DSM 2032]	GGCAAATCATCTCATCAGGCAACGCTATAGGGCTAAAAGCCCCGTAGCGTTCCTGTGTTTGTAGGTATTTCCAATCTTCTAGTCGGATCGCGTTTAGTTTTATATCGTTATTTCGTGTAATTATTAAACTGTGATCTGTTTCACGCGGAATGTTTCGAGGGAACCATGAAGGAAGTTGGG	42.42
15727	TCCTGATAGAGC	[Uncharacterized protein conserved in bacteria]	Proteobacteria	Deltaproteobacteria	Desulfovibrionaceae	Desulfovibrio	Desulfovibrionales	[Desulfovibrio vulgaris vulgaris DP4]	GGCAGGGGCGTCAGACACACGGCGGAACGCCTGCACCGTTCAGGGGCACTCCCTGAAGGTTCAGGAAGACACGCCGGGCGACGCGCATGAAGACACTCCGGGGACTCGTTTCCCGGAACATGGCAGACCTTCAACATTGCACGGTTCTTGCTTGCGAAACCCGTGATGGCTCTATCAGGA	62.42
15730	CGAGGTTAGAGG	[Nitroreductase]	Crenarchaeota	Thermoprotei	Pyrodictiaceae	Hyperthermus	Desulfurococcales	[Hyperthermus butylicus DSM 5456]	ACAGCCAGCCTTGGGAGTTCGTGGTGGTCACGGACAGGTCACTGCTGGACAAACTCGCCAACATACATAAGTGGGCCTTGCCCTCAAGAGGGCTCCGCTGGGCATAGTGGTTGTCTGTGACAAGACCAAGTCCCCGTCTTACATGCTGGACTGGCCAACGTAACCATGCCTCTAACCTCG	56.97
15731	GATGATGCCAAC	[Transcriptional accessory protein]	Proteobacteria	Betaproteobacteria	Neisseriaceae	Neisseria	Neisseriales	[Neisseria gonorrhoeae FA 1090]	GTGAAATCTAAGCGGTTATCAGATGATGTTTGGCGACGTTGGTGTGATGTGAAGCTAGATAACAATCTGCTCAACGACAAACGTAAATCTTACTTGGCATATCATCGAGAACTTATGCTACAAGAAGACCAAGAATTTCATATTTAGGCAGTTAACCGCGAGCGCATGGTTGGCATCATC	41.21
15738	TTGACCATTGTC	[Ribulose-5-phosphate 4-epimerase and related epimerases and aldolases]	Proteobacteria	Gammaproteobacteria	Enterobacteriaceae	Shigella	Enterobacteriales	[Shigella flexneri 2a 2457T]	TCCTGGTTTGTCCAGGGAATGATCAAAGCCACCACCGATGCCTAGCTGAAAGGCTGGGACGAGCGCAACGGCGGCAACCTGACGCTGCGCCTGGATGACGCCGATATCGCGCTTTATCACGACAACTTCCACCCACAACCGCGCTATATTCCGCTCAGCCAACCCATGGACAATGGTCAA	58.79
15744	ACAAACATGAGG	[Protein chain release factor A]	Spirochaetes	Spirochaetes	Treponemaceae	Treponema	Spirochaetales	[Treponema denticola ATTC 35405]	GCGAAAAATAGCTTTGTTTTTTGGCTGCCGGTGGTTTCACGCTAGCGACGTTTTGCCGTGAGGCAAAACTTGAAGCTTAAAAAATGTACCTCTCTGTACATTTTTTAAGCGGTATACATTTTTCTTAAAAACTGTTATACTCTCCCCTCAATACAAGGAATTTTTATGCCTCATGTTTGT	37.58
15744	ACAAACATGAGG	[Protein chain release factor A]	Spirochaetes	Spirochaetes	Treponemaceae	Treponema	Spirochaetales	[Treponema denticola ATTC 35405]	GCGAAAAATAGCTTTGTTTTTTGGCTGCCGGTGGTTTCACGCTAGCGACGTTTTGCCGTGAGGCAAAACTTGAAGCTTAAAAAATGTACCTCTCTGTACATTTTTTAAGCGGTATACATTTTTCTTAAAAACTGTTATACTCTCCCCTCAATACAAGGAATTTTTATGCCTCATGTTTGT	37.58
15745	ATGCCACAAGCA	[Ribosomal protein L10]	Firmicutes	Clostridia	Halobacteroidaceae	Acetohalobium	Halanaerobiales	[Acetohalobium arabaticum Z-7288, DSM 5501]	TGTGGGTTGAAAGTTGAAAATTGAATATTAAATTATAGCTGTAGACAGTAGGTGCCAGAAAGGCTTAAATCTGCCTGCCGAGGCTGGAGATAGATGAAGTTATTAGACTGTATAGTCTCCGGCTGTCTGCGGAGGCTTTTTTTAGTTGTAAAAGGAGGTGGAAGGATGTGCTTGTGGCAT	41.82
15749	TTGCTCCTCGAA	[Ribosomal protein L10]	Synergistetes	Synergistia	Synergistaceae	Aminobacterium	Synergistales	[Aminobacterium colombiense ALA-1, DSM 12261]	ACCTGACAAACCAGAGACAGTGGGCGCGTTTAACGCCTAATGAATTCATATCACCCACCGAGGTTTGGAGAAAGACCCATAGAGTAGCCGTATAAGCTGCTTTCTTTGTGTACTTATCTCCCGGCCTTGATGGTTGGGAGATTTTTTTTGGGAGGAGGTGAACTCATGTTCGAGGAGCAA	47.27
15758	TGAGGAGTCTAC	[Predicted dioxygenase]	Proteobacteria	Deltaproteobacteria	Desulfovibrionaceae	Desulfovibrio	Desulfovibrionales	[Desulfovibrio vulgaris vulgaris DP4]	CCGACGGTCGTGCCAAAGGTCCGGAGACAACCATACCTTCAGCCCGCCGCACGATGTACGTGATGCCGCATACGGCATTGCCTCCGGCACCGCATTTCGGGTAACAGAGGGGCATGGCACCCTGTCACGCCCCTCACCCGTGGGGCTAGCCCTGTGGGAGGCTCCATGGTAGACTCCTCA	65.45
15760	TTCAAGGAACCG	[Formyltetrahydrofolate synthetase]	Firmicutes	Clostridia	Ruminococcaceae	Faecalibacterium	Clostridiales	[Faecalibacterium prausnitzii L2-6]	CTTGTGCTGATGTGCTATTTTATAGATGTTAGTTGACCCTTTTGCTGACGGATCTTGTGGAGCACCACAGTGCAGAAGGGGAGAGAAGCTTTCATGCCGACCGTCTGGGCAGCCTTGCGTCGTGGTGCGCAAAGCTGCCCTTTTTGTTTAAGGAGGATGCTGAATATGCGGTTCCTTGAA	50.3
15761	TTGGTCCTTTGG	[Ribosomal protein L10]	Proteobacteria	Gammaproteobacteria	Ferrimonadaceae	Ferrimonas	Alteromonadales	[Ferrimonas balearica PAT, DSM 9799]	AGACCGCAGGTGAAGCCCCGGCTTCTTAATTTCCTGCGTAGACGGTGATGGACCTGAAGAAGATTTTTAATCTTCTGGAACTCCCCGCCGTATGGAATCCCCCAGTTCTCTGGGGTTGTTAAGTTTCTAGGCGTAAGCCTAGGTGGAATCCAGGAGTGAAGCCCAATGCCAAAGGACCAA	51.52
15763	ACCTTCATCGAC	[Ribosomal protein L10]	Firmicutes	Bacilli	Bacillaceae	Geobacillus	Bacillales	[Geobacillus sp. Y412MC52]	TTAATTTCCTACCGAGGTATGTGGACGATAGAACAGCGCGCCCTGCGTCGGGGACGAGCGGCGGTGCGTTGAACGACACCTCCATGTCTACGCGGCATGGAGGTTTTTTATTGAGCAGACGGTATAAGTGGTATTCTCTCATTTTCCTTACAGGAGGTGCAGGACATGGTCGATGAAGGT	52.73
15767	CCACGATCGAAG	[Na+/glutamate symporter]	Proteobacteria	Betaproteobacteria	Neisseriaceae	Neisseria	Neisseriales	[Neisseria gonorrhoeae FA 1090]	AGTACAGATAGTACGGCAAGGCGAGTCAACGATGTACTGGTTTAAATTTAATCCACTATAAAAAACGGCGATTCTTTGACAAGCCTTAACTATTCCCCTAATATCTTCGCGCTTGCGTCCCCTTCGGGCGGATATAAAGAAAAACATTTTAGGAGGTCAAACGATATGCTTCGATCGTGG	41.21
15767	CCACGATCGAAG	[Na+/glutamate symporter]	Proteobacteria	Betaproteobacteria	Neisseriaceae	Neisseria	Neisseriales	[Neisseria gonorrhoeae FA 1090]	AGTACAGATAGTACGGCAAGGCGAGTCAACGATGTACTGGTTTAAATTTAATCCACTATAAAAAACGGCGATTCTTTGACAAGCCTTAACTATTCCCCTAATATCTTCGCGCTTGCGTCCCCTTCGGGCGGATATAAAGAAAAACATTTTAGGAGGTCAAACGATATGCTTCGATCGTGG	41.21
15768	CTGAGAGGACAT	[Preprotein translocase subunit SecE]	Planctomycetes	Planctomycetacia	Pirellulaceae	Pirellula	Pirellulales	[Pirellula staleyi DSM 6068]	CGGTATGAGTTCGGTTAGTGCTCGCTCAGCTAAACCCTGAGCAAGCTGTTGTTGATCAGGTCGCGATCGAGGCGGTGATTTACAGTCGAGCGTCCTCAAGTCGGTTTTTCCGGCGCATATCAGGGTAGGTGTGCTATGGGGTCGCAAGGAGCACGGGCAGAACACATGATGTCCTCTCAG	55.76
15769	GAGTGGCATACC	[Predicted permeases]	Proteobacteria	Gammaproteobacteria	Pseudomonadaceae	Pseudomonas	Pseudomonadales	[Pseudomonas syringae pv. syringae B728a]	CGTGCGACGCTCTGTGTCCGATCCTGAGCAAGCGGCGCGGCACAGATGTCGTGAATCAGTCGAACCTGTGTATAACATCGAGCGCTCCAGCGTGAGTACGATCAAAACCATCAACTGCATCACCCCACAATAAAACCGGAATTTTCTGTATTAAAGGGACGCTCCATGGGTATGCCACTC	52.12
15775	TGGAGGGAGATT	[DNA-directed RNA polymerase, beta subunit/140 kD subunit]	Proteobacteria	Gammaproteobacteria	Enterobacteriaceae	Yersinia	Enterobacteriales	[Yersinia pestis Medievalis Harbin 35]	CGGGTAGCTCGGTAGTCAAGGTAACGCGATGAAATGGTTTAAGAGTGATAGAAAAGAGTATTCCGGGAAGTGTTTCGACTTCTCGATCAAAATAATAGTGTTGCATGACCTGTCCTAGTTTAGGGCGGACAGAGTGGGTCACTGATCAGCGAGCTGAGGAACCCTATGAATCTCCCTCCA	47.27
15784	CATTTGAGTTCG	[Phosphohistidine phosphatase SixA]	Proteobacteria	Gammaproteobacteria	Enterobacteriaceae	Citrobacter	Enterobacteriales	[Citrobacter rodentium ICC168]	GTCAAATTGTAAACACGGATTGACTATACTTACGCCATTGAGGTAAAAAACAGCGTTTCATTCGGTGAACGGATAAGGCACAATGCCGGCCACCGCATTTCAGCCACCGGTTGTTCCGGTTCTGGCTGTCGTGCGGGTGATTCTGGTTAACAAAAGCGGTGCAATATGCGAACTCAAATG	48.48
15793	AATACGTGATCC	[Prephenate dehydratase]	Bacteroidetes	Sphingobacteria	Sphingobacteriaceae	Pedobacter	Sphingobacteriales	[Pedobacter heparinus HIM 762-3, DSM 2366]	TATCACTACATATTGGTTTGGTTACTTTTACTACTTTAGTAAGAGCCGGGACTAATATGCACTGATATCAGCAAGATAAATGTATAAGAAAAGTCCCGGCCCAACGCCGGGACTTTTTTTTGTTTTTAACGAAACCAGAACCATAAAAAGGGAAAAAACAAATTCATGGGATCACGTATT	35.76
15797	TGCGCAGAATAT	[Mg/Co/Ni transporter MgtE (contains CBS domain)]	Firmicutes	Clostridia	Peptococcaceae	Syntrophobotulus	Clostridiales	[Syntrophobotulus glycolicus FlGlyR, DSM 8271]	GGTTAGCAGGTTTTGCCGAAAAAACAAGGCATAACCTAACGCAATTTCACGCCTTGAAGTGCCAAAACTTGAACGGGCATCAGTGAAGCCATCTCTCTTTACCTGTTCAAACAGGTAAAGTTTTTTTATGTTTGATGATTCCGCATCGGAGAGGGGGGTTGGATAATGATATTCTGCGCA	43.64
15797	TGCGCAGAATAT	[Mg/Co/Ni transporter MgtE (contains CBS domain)]	Firmicutes	Clostridia	Peptococcaceae	Syntrophobotulus	Clostridiales	[Syntrophobotulus glycolicus FlGlyR, DSM 8271]	GGTTAGCAGGTTTTGCCGAAAAAACAAGGCATAACCTAACGCAATTTCACGCCTTGAAGTGCCAAAACTTGAACGGGCATCAGTGAAGCCATCTCTCTTTACCTGTTCAAACAGGTAAAGTTTTTTTATGTTTGATGATTCCGCATCGGAGAGGGGGGTTGGATAATGATATTCTGCGCA	43.64
15801	ATTGTTCCGTAC	[Inorganic pyrophosphatase]	Actinobacteria	Actinobacteria	Bifidobacteriaceae	Bifidobacterium	Bifidobacteriales	[Bifidobacterium adolescentis ATCC 15703]	AATCACAATCGGCCAAAAAGATGTTGACCAGCGAGCGCATCACGCCTTATCTCCCCAGCACTGAGCACCATTCATATAGGTATCCGGAAAATGGTGCCGATATGGCGCGAAAGCGGGTATTCTAAGTAACGAACTACTGCTGATCATTCGATCAAGGAGAAAACAATGGTACGGAACAAT	47.27
15801	ATTGTTCCGTAC	[Inorganic pyrophosphatase]	Actinobacteria	Actinobacteria	Bifidobacteriaceae	Bifidobacterium	Bifidobacteriales	[Bifidobacterium adolescentis ATCC 15703]	AATCACAATCGGCCAAAAAGATGTTGACCAGCGAGCGCATCACGCCTTATCTCCCCAGCACTGAGCACCATTCATATAGGTATCCGGAAAATGGTGCCGATATGGCGCGAAAGCGGGTATTCTAAGTAACGAACTACTGCTGATCATTCGATCAAGGAGAAAACAATGGTACGGAACAAT	47.27
15808	GGTCCTTATGAT	[Acetylornithine deacetylase/Succinyl-diaminopimelate desuccinylase and related deacylases]	Acidobacteria	Acidobacteria	Korebacteraceae	Korebacter	Acidobacteriales	[Korebacter versatilis Ellin345]	TGCTGCATCGCATCGATCACATCGAGCAGCGCCATTCGGAAGCGACGCCGACGGACGATTCGTCGAACCTTGTTGTGTTGCATCCGTCGGGAGCGCACCGGTAGTCGATTCGGCGCCGCGCAAAGCTGTTCACTCGCGTAATGGTGTCGTATATTCGTTCGCGACATGATCATAAGGACC	58.79
15808	GGTCCTTATGAT	[Acetylornithine deacetylase/Succinyl-diaminopimelate desuccinylase and related deacylases]	Acidobacteria	Acidobacteria	Korebacteraceae	Korebacter	Acidobacteriales	[Korebacter versatilis Ellin345]	TGCTGCATCGCATCGATCACATCGAGCAGCGCCATTCGGAAGCGACGCCGACGGACGATTCGTCGAACCTTGTTGTGTTGCATCCGTCGGGAGCGCACCGGTAGTCGATTCGGCGCCGCGCAAAGCTGTTCACTCGCGTAATGGTGTCGTATATTCGTTCGCGACATGATCATAAGGACC	58.79
15823	CTTGCTCCAAAG	[Parvulin-like peptidyl-prolyl isomerase]	Proteobacteria	Betaproteobacteria	Burkholderiaceae	Burkholderia	Burkholderiales	[Burkholderia cenocepacia J2315]	TTGCGCCCGCTGGCGGGTGCGTGAAGAAGCCCGTCTCTCGTGCCGGCTTTTTCATTTCTCGTGTCCCGTTGTCGCATCCCGCTCGCGCACGGTACGTCTGCGTTTTTTCCCGTCCCACCCCGTATGTTGTAATATCGGACGTTTTGTCCAATTTTCCCGTCACGCATGCTTTGGAGCAAG	58.18
15824	GTATAGAGCCCG	[Transposase and inactivated derivatives]	Proteobacteria	Betaproteobacteria	Burkholderiaceae	Burkholderia	Burkholderiales	[Burkholderia cenocepacia J2315]	CCATGTTGCGACGACAACTGGTTGGCCCAGTAGTAGCTGGCGTTGACCTCGGTCGGCAGTAAGCACGAGACCAGTACCGTCTGTGAACGCTCGGTGACGAGTGCCATGATGTCCTGTGAAGGACACGAATGACCGGTCGTGTCCACGATAGGAGTTGTGGACAGAATGCGGGCTCTATAC	56.97
15825	TGATCGAGTCAG	[Integrase]	Proteobacteria	Gammaproteobacteria	Enterobacteriaceae	Citrobacter	Enterobacteriales	[Citrobacter rodentium ICC168]	TTTTTCGTTTCAGAACGCCACAATTTAAGCGTTCTACCTACAAATCAATTCTACCGAACTCAACCAGATTCCCCCCACATCAACCCCATTGTGTGGGTATAATTGCGGGTATACCCCAGTTCGACAGAATTTGTACCCTCTTTAACGCATTCAGAAGGCTGTACTATGCTGACTCGATCA	43.64
15833	CATCCGTAAGTA	[Predicted metal-sulfur cluster biosynthetic enzyme]	Crenarchaeota	Thermoprotei	Pyrodictiaceae	Hyperthermus	Desulfurococcales	[Hyperthermus butylicus DSM 5456]	GGACTTAGGACTGGCTCCAAACCCATGCTGATTGTTGGGATAGCATTCACGCTTGCATCGCCGTTTACAGCATATGCAGTCACGTTGAAGCTCTGGCCACCAAGGAGGACGGGACGCTAAAATAGGTCCCTATGTTACGGCTGTTTAAATGGAGGTGTATCACTCATGTACTTACGGATG	50.3
15839	CATGAGACAGGT	[Predicted hydrolases or acyltransferases (alpha/beta hydrolase superfamily)]	Proteobacteria	Alphaproteobacteria	Rhizobiaceae	Rhizobium	Rhizobiales	[Rhizobium leguminosarum bv. viciae 3841]	TCGGTAGATAATTTTATGAGTGGAACAAGCTGCGACACCGATCGGCACGCAATAAGGTTGCGCAAAATTGTGCAGTGATTTGCGTCCGGGAATGCCCTGCCCTCGCCCGTCTTCCCTTTGTCAGCGATATGATGGATAAGGCCCGCTTCGGTCTCAGGTGCGTCCATGACCTGTCTCATG	53.94
15840	CTCAAACCTCCT	[DNA or RNA helicases of superfamily II]	Firmicutes	Clostridia	Ruminococcaceae	Ruminococcus	Clostridiales	[Ruminococcus sp. 18P13]	TAGGACGATGTGGAAGACCGCATCCGTCAGCAGTTACAGACGGCGCATATCCCGCACCACACCGAATGGAGCGATGTTGCTGTTTTTGCCGATGGCAGGACGTATTTCCGTGACAGTGATTTCCACGCCTATCTCAAAAAGCAGGGCGTTGAGCGTATGACGCCGATGAGGAGGTTTGAG	54.55
15844	TCGATTGAGACG	[Uncharacterized protein conserved in bacteria]	Cyanobacteria	Synechococcophycidae	Synechococcaceae	Thermosynechococcus	Synechococcales	[Thermosynechococcus elongatus BP-1]	TTTGTGCATAGGTTCCCTTTTAGTCACGAAACTAAGATTGTTAAAACACGAGGAATACTATCTGGCATTTACGTTTCTGACCTGTCGCGGCGACAATACCACGGCACTTCAGAAGGGTTTTGCAACTCATACATTGACATTTACTAGGAGCAATAGTGAGTCGTTATGCGTCTCAATCGA	41.82
15845	TTTGACGGACTC	[Shikimate 5-dehydrogenase]	Proteobacteria	Gammaproteobacteria	Enterobacteriaceae	Yersinia	Enterobacteriales	[Yersinia pestis Medievalis Harbin 35]	ATTCATATCTAAATCAATTAAATTGATGTTTCCCTCTACCTGTAGTTTTTAATATCCTCTTTTTAGTCCATAATTTTTACCACAACAAGCATTTCATCGTCTGTTGTGCTCTCGCGCTACAATGGGAGCCAGTGGGCGGACGCGATTGACATCAAGGTGAAGAAGATGGAGTCCGTCAAA	39.39
15847	AAACGCTACTTG	[Transcriptional regulators]	Bacteroidetes	Bacteroidia	Bacteroidaceae	Bacteroides	Bacteroidales	[Bacteroides vulgatus ATCC 8482]	TTTCTTTGTAGGTGAATCACCGTTTACAGCATTGATATGGCAGAATCGAGACGTACTTCATTGAAAGATTTGGCACAGATATTAGGTGTATCCATACCTACAGTATCCCGTGCCTTGAAAAATAGTCCCGAAATCAGTCGGGAACTTTGTATTAAAGCTCAAAAAATGCAAGTAGCGTTT	38.79
15848	CTCAAGTACAGC	[Isocitrate/isopropylmalate dehydrogenase]	Actinobacteria	Actinobacteria	Bifidobacteriaceae	Bifidobacterium	Bifidobacteriales	[Bifidobacterium adolescentis ATCC 15703]	ACATTCATGTCTGTCCATCGCTTTGTTGGGCATTGCGCCCATTGCGTTCTTTGTGCCTATCGAAACAAACGGATATCCGCCCGCCGTACGTGGGGCATGGGACGGGTGTCCATTTGCTGAGCGGGTTTGGTCCGCCTGATGAATCACTGACTAGAGTCGCGAGCTATGGCTGTACTTGAG	55.15
15849	TATGGGTCCGTC	[Ribosomal protein L11]	Proteobacteria	Alphaproteobacteria	Brucellaceae	Brucella	Rhizobiales	[Brucella melitensis ATCC 23457]	CCGGTGGATGGGGTGGGAGTGGTGGAAGGGAAGGCGGCTTAGCCGGTCGTCGATCTCCGCACCACCGAACTGCCCGCCAGTCCGTCTGGCGTCAGTCGAGAGCCGGTATTTCCGGCATTAATCGAGAAAGCCGGATATCCGGCAAAGTTAAAAAGGCAGAAAGCAATGGACGGACCCATA	59.39
15850	TACATCAAGGCC	[Ribosomal protein S10]	Proteobacteria	Betaproteobacteria	Burkholderiaceae	Burkholderia	Burkholderiales	[Burkholderia cenocepacia J2315]	GGCCGAGAAACACGCCACACTGCTCCGGAATTTCGTGTAGAATCGCGGGCTTAGCAGTGGAAGTACCGTCCGGAACCTGATGCTTCGCTCCCCGCTGGTGTCATGTTTCACGTTCTTTTAGTGTCCGGCGATGCAATATCGCCTCGCTCTTTTCAAGGAATTGTCATGGGCCTTGATGTA	53.94
15856	GCAGAGCAATAC	[Uncharacterized membrane protein]	Chloroflexi	Chloroflexi	Herpetosiphonaceae	Herpetosiphon	Herpetosiphonales	[Herpetosiphon aurantiacus DSM 785]	TTCACACGAAAAATGGGGTGAGGGAACCCAATCTGATGATTTAGCGTTCATGCTATTCAGTTGAAGTCTAAATCGAAACGTTCAACAGTTCGGCGTTTGCTGGCGCAAGCTGTTCATGGAGAGGTTCCCGATGCCATTGGCATTTGGCCTTGCTAGGATGAAGTTATGGTATTGCTCTGC	46.67
15859	GAGAATCCACCT	[Gamma-glutamyltransferase]	Proteobacteria	Betaproteobacteria	Nitrosomonadaceae	Nitrosomonas	Nitrosomonadales	[Nitrosomonas eutropha C91]	GTTGTGAAATTATAAAATCTGCAACTTAGCCAAACAATTGTGAATTACCGGGCAGCGTGCTTTCTCGTGGGAGAGCATGCTGTCTATCATAACCACTACCCGCCATCCCATTGCGTGGATTGCCGGCTGCATTGAGCAGCATGGGATTAAAAAAGGAGTATCCATATGAGGTGGATTCTC	46.06
15864	GAGGACTCGAAG	[Transcriptional regulator]	Actinobacteria	Actinobacteria	Micromonosporaceae	Salinispora	Actinomycetales	[Salinispora arenicola CNS-205]	ATCCCGGCTCCTGATCGTTGACCGATTTGTCGCGTCCGCATTCAGCGGAAAGTGATCGTTTTGTCACTAGCGGTCGCTGGAGATCCTGGCAGTCACCACCCGAACAGGCGTTTCGTACCGGTCCTGCATTTCATATGGTGTAAGTCCCCGGCTGCGGAGGTGGTTATGCTTCGAGTCCTC	56.97
15869	AGGAGGAAGCAC	[Ribosomal protein S12]	Firmicutes	Clostridia	Halobacteroidaceae	Acetohalobium	Halanaerobiales	[Acetohalobium arabaticum Z-7288, DSM 5501]	TAAAATACGTAAGTGTGTTATGGTACTAAGTTAATTCTGGATTTTCTGATGATAGATTCTTTCTAGTGACTAGTGAGAGGTTGTTAGGTATTGAGAAGAGGTGGGGGTGCCCACCTCTTCTTTAAGGAATGATACTTGTTTAAATCTGCGGAAGGGGGTGTAGCAATGGTGCTTCCTCCT	39.39
15873	AATCCTATCGAG	[Ribosomal protein L10]	Firmicutes	Bacilli	Alicyclobacillaceae	Alicyclobacillus	Bacillales	[Alicyclobacillus acidocaldarius acidocaldarius 104-IA, DSM 446]	GAAAGGCCGTAGACAGCAGGTCTGCCCTCCTAGGGCAGTGAAAGTTGCCTGCCGAGGCGTTTCCCGCACCGATGTGCAACAGGCATGTCGACTTTGGTGGGCGCCTCGCGTCGTCGAGGCGCCTTTCGCTGTGTAAAGGTCACATTTTGCGGGGAGGTGGGCCGTATGCTCGATAGGATT	61.82
15873	AATCCTATCGAG	[Ribosomal protein L10]	Firmicutes	Bacilli	Alicyclobacillaceae	Alicyclobacillus	Bacillales	[Alicyclobacillus acidocaldarius acidocaldarius 104-IA, DSM 446]	GAAAGGCCGTAGACAGCAGGTCTGCCCTCCTAGGGCAGTGAAAGTTGCCTGCCGAGGCGTTTCCCGCACCGATGTGCAACAGGCATGTCGACTTTGGTGGGCGCCTCGCGTCGTCGAGGCGCCTTTCGCTGTGTAAAGGTCACATTTTGCGGGGAGGTGGGCCGTATGCTCGATAGGATT	61.82
15877	CAGAACAAACGG	[Subtilisin-like serine proteases]	Actinobacteria	Actinobacteria	Dermabacteraceae	Brachybacterium	Actinomycetales	[Brachybacterium faecium 6-10, DSM 4810]	CGTGACCTCCGAGGGATGACGATCAGCTGAAAGTCCGCTGAATCCTCCTTAAGCTGAGCGCGCCTATGTCGTGAATCACCCCCGGGGGTCCCTGTGCCGCTTCGGCCGCTACGTCGTCTCGCCGCGCTGTCCGGCGCCGTGCTGATCGGGACCCTCGGTCTCTGCATGCCGTTTGTTCTG	66.06
15878	AGTGGCAATTGC	[Predicted helicase]	Chlamydiae	Chlamydiae	Chlamydiaceae	Chlamydia	Chlamydiales	[Chlamydia muridarum MoPn / Nigg]	TAGGGGATAGGTGGTAAAACTTCTTTAGAGTAGTTGCGTTCTCCCCATAATTTAGTAGTCAAGATAGTTGAATCGAAAACTCTACCGTTGAAGCAGCGGGAAAACGAGGTTTTCCAGCTAATTTGCTCCAAAATGATGGAGTTTCTGCATTAATGATATAGAATTATGGCAATTGCCACT	38.18
15878	AGTGGCAATTGC	[Predicted helicase]	Chlamydiae	Chlamydiae	Chlamydiaceae	Chlamydia	Chlamydiales	[Chlamydia muridarum MoPn / Nigg]	TAGGGGATAGGTGGTAAAACTTCTTTAGAGTAGTTGCGTTCTCCCCATAATTTAGTAGTCAAGATAGTTGAATCGAAAACTCTACCGTTGAAGCAGCGGGAAAACGAGGTTTTCCAGCTAATTTGCTCCAAAATGATGGAGTTTCTGCATTAATGATATAGAATTATGGCAATTGCCACT	38.18
15882	TTGGTACTTCCC	[Ribosomal protein S12]	Deferribacteres	Deferribacteres	Deferribacteraceae	Denitrovibrio	Deferribacterales	[Denitrovibrio acetiphilus N2460, DSM 12809]	GCAACTCTGCATAGTGTTTCCGGCAGGAATACACAGTGGATTGCAAATATCAATATAATACTTGACAATACTTGCTTGTATTGGTAGATTACATGCTCTTTCGCCCTAGAGATGGGAGGATTACGTCTTGTCTCAGGGTAAAAGAAATATAAAGGAGGTGCGACGATGGGGAAGTACCAA	41.21
15882	TTGGTACTTCCC	[Ribosomal protein S12]	Deferribacteres	Deferribacteres	Deferribacteraceae	Denitrovibrio	Deferribacterales	[Denitrovibrio acetiphilus N2460, DSM 12809]	GCAACTCTGCATAGTGTTTCCGGCAGGAATACACAGTGGATTGCAAATATCAATATAATACTTGACAATACTTGCTTGTATTGGTAGATTACATGCTCTTTCGCCCTAGAGATGGGAGGATTACGTCTTGTCTCAGGGTAAAAGAAATATAAAGGAGGTGCGACGATGGGGAAGTACCAA	41.21
15884	GTCGTCCCAGTA	[tRNA nucleotidyltransferase/poly(A) polymerase]	Proteobacteria	Deltaproteobacteria	Desulfovibrionaceae	Desulfovibrio	Desulfovibrionales	[Desulfovibrio vulgaris vulgaris DP4]	CGTGGCAGGACGGGTTGCGTCCCCCTGCCGCCCTTGACATTTCGCCCCGCACTTGTGATGCAGACCCGTAGCGGAATATCCCGATGCGGCGCGCCGTGCGCGCCGCTCACCTGTTTTGCACAGCCGCCCTGCCAGCCGGGGCTTCATAAAGATCAGGAGGAACGGATGTACTGGGACGAC	66.06
15892	CGCAGTCAATCG	[cAMP-binding proteins - catabolite gene activator and regulatory subunit of cAMP-dependent protein kinases]	Bacteroidetes	Bacteroidia	Porphyromonadaceae	Porphyromonas	Bacteroidales	[Porphyromonas gingivalis TDC60]	GGTTATTCCGACTTTCAGACTTATTTTTGCAATATACAAGGATGGAAGATATTGATAGAGAAGCACTTTTCCCTCTATTCTTCGCCGGATCTCATAATAATAGTTCTACGGCCTTTCTTCCTCGTTGTACGGATTTGACCAAATAGACATTCTCTGAACACTTATATGCGATTGACTGCG	37.58
15902	GAGTCCCATCCT	[Cysteine synthase]	Proteobacteria	Alphaproteobacteria	Sphingomonadaceae	Zymomonas	Sphingomonadales	[Zymomonas mobilis mobilis ZM4]	CTCACGGTGGGGCGTTTTTATTTTATAGAAAAGAATTTCCTGACACACTGATAGTAAAGTTTAATTGTCAGACCGTTCGCGCCTTCCTTATAAAAGAAAAGACGCGCCCTACATATAAATGAACAGATTATTCTGCCTAGACAATCATTTTTAAGGACAGGAAAAATGAGGATGGGACTC	36.97
15903	GTAGCTCATGGA	[Ribosomal protein S12]	Acidobacteria	Acidobacteria	Acidobacteriaceae	Acidobacterium	Acidobacteriales	[Acidobacterium capsulatum ATCC 51196]	GTCCTGATTCTCGTCTGAGAAGGTAAGGAAGCAGACGCGAAGCAGAATCAGGGCTTCGTGCGGGCATGGGCCGCCTCCAAGGGTGGCCGGGAGAACCGCGCGACTCGAGGATGCTGCGCGCCTGACAGGTTTGAGCAGGTTTTAGGACAGGTAAGGAGTTTCAGTATGTCCATGAGCTAC	59.39
15904	CGCACATAGAGC	[Ribosomal protein S10]	Actinobacteria	Actinobacteria	Actinomycetaceae	Arcanobacterium	Actinomycetales	[Arcanobacterium haemolyticum CCM, DSM 20595]	GTTGTATCCAGACGTTAAGAACTTGGCCGAAGTGCAAAAGTATTTCGGTACATAAGGCCGGTTCACTGAAAAATCTCATAGGGCTTGACGTTGTTGATTGCTTAACCGCGACACGCCCGAATGCGGGTTTCAGTGTTCCGCGGTAGAAGAGAGGGAGACGACGCCATGGCTCTATGTGCG	50.3
15918	TGCTTCTATCTC	[Uncharacterized protein required for formate dehydrogenase activity]	Firmicutes	Bacilli	Staphylococcaceae	Staphylococcus	Bacillales	[Staphylococcus epidermidis ATCC 12228]	TATGATGACGCAATTACAGGATGCAAGTATTATTTTCAAACAAATGGGTGGTCTCCATAATGCTGCCATCAGTGATGGAAAAAATTTTTTGAACATCGCTACGAAATCTGACGTCATAACGCTCTTGATAAATTATACAGTTATTGTATTCAACGACATATACCGATGGAGATAGAAGCA	35.15
15920	TAAGGTCTGTGT	[Ribosomal protein S10]	Firmicutes	Clostridia	Syntrophomonadaceae	Syntrophothermus	Clostridiales	[Syntrophothermus lipocalidus DSM 12680]	AACCAGGAGCATGTCCCCGGTTAGGAGAAGGTAAGGCTTTTGCCGTATAGCGGGGGATGTGCTGCCTGGTAGCAAACCAGGCCGAAGGGTGTTTGTGACGTTTGCCTATTAACACGCCCGGATGCGTGGAATAGGAGTTACCTGTATAAGGAGGTAAAGCAAGAAATGACACAGACCTTA	52.12
15934	CGTTGGTACACA	[Ribosomal protein L5]	Firmicutes	Clostridia	Ruminococcaceae	Ruminococcus	Clostridiales	[Ruminococcus sp. 18P13]	ACGCATGCAAGGTACAGGTCGTTTGCCCCAAGTGCGGCAAGCCCACCCGTGTTGGCCACGGTTTCGAGACCAAGACCAATGGCGCCGGCGTAGAGAAGAAGCTGCCGATCCGTATCTGCAAGAATAAAGACTGCGGCCACCATTTCTGATAGGAGGAGAACGAGAATGTGTGTACCAACG	56.36
15940	ATTCGAAGCCAT	[Ribosomal protein S13]	Proteobacteria	Alphaproteobacteria	Caulobacteraceae	Caulobacter	Caulobacterales	[Caulobacter crescentus CB15]	GAATTCGGGGGATGTCTCCCGGATTCAGTTGTTGACGGAAGCGAAACGATCCCTATAACGGGGCGCTTCCGCGAAAGGGCGCGATCCGTGCGCGCCGGTTTGGGTCTCTGATCCGGCCGGGCGCGCCGTTCGCGTCTTTAGTGCGTGACTAGGAGAACATTAGACATGATGGCTTCGAAT	60.61
15946	GTAGGGTGAAGT	[Ribosomal protein L14]	Proteobacteria	Betaproteobacteria	Hydrogenophilaceae	Thiobacillus	Hydrogenophilales	[Thiobacillus denitrificans ATCC 25259]	ACGAACCCGGTATAGTGCCGGGTTTTCCGGTTGGTGAGCCGGTAGGTGTGTTCCCGGTTCGCTGACTCAACATTCCGCTCTGGCGGAATTTCTCCCGAACGGGTTCCAAAACTGGCCGCCGCTGTGTTTGATTAACGCGTGGTGGATAAAGTTGGAGGCAATTAAATGACTTCACCCTAC	54.55
15949	GCAGTATGCTGT	[Flavodoxins]	Bacteroidetes	Bacteroidia	Bacteroidaceae	Bacteroides	Bacteroidales	[Bacteroides fragilis NCTC 9343]	CGAAAGGTCTGTTGTTCAAGTTCCGTCCGGATATCTTGCAAAATCCGTAATCGTGTTACACTTATCCGTAATTTGTATACGGTAGATTTTGTTGTAACGGCATACTTTTGCATAGTGAATGTAGAGTACTAAATATTATTAGAATTAGATCAAGGAGAAAGAGTTATGACAGCATACTGC	35.15
15950	CGAACTTAGCAG	[Ribosomal protein L14]	Proteobacteria	Betaproteobacteria	Burkholderiaceae	Burkholderia	Burkholderiales	[Burkholderia cenocepacia J2315]	GAAGCGGACTGGCGCCTGCCTGTCCGAAAGATTCACCGAATTGCGATGGCGGGTTTCGTTTGCCGTCGCTGCTGTTCCAACCCAAGCAGCCGATTGGCTGACGGGACCAAGACTGACCGAATGCATCATGGTGGTGCATCCGGATTAAGTTGGGAAAGACAAACCATGCTGCTAAGTTCG	56.36
15952	AAACGGCGATCT	[Uncharacterized conserved protein]	Proteobacteria	Alphaproteobacteria	Methylobacteriaceae	Methylobacterium	Rhizobiales	[Methylobacterium populi BJ001]	TCGACCACTCGGCGAAGCAGGGCTGCCCCCGAGAGACCGGATGATGGGCGGTCAGGGTCAAGCCCCCCGCGACAGCCGTTTCGATCCGGTCTCTTCCGCTTTTCGCAGCCGCGGGCCATATTTAACCCTCGTCGGCACGCCTTCGCGGTCGATGGGGTTAAATTCATGAGATCGCCGTTT	64.24
15953	TCCGTTTGAGAT	[Signal transduction histidine kinase]	Bacteroidetes	Bacteroidia	Porphyromonadaceae	Parabacteroides	Bacteroidales	[Parabacteroides distasonis ATCC 8503]	TGTGTTTCATCCCCTAGCAATAGTAATTTAAATACTATTAGTCTGTAGTGAGACGCAGCACGCTGCGTCTCTACAACTGGGTGAGATTTCATTGTTTGCTGAATCGGGAACAATAAAGTTCGTATCTTGCCGTTATATTAAGAATTCACCGAATGATTCTGATTTATGATCTCAAACGGA	38.18
15956	TGAAGTGTCCGC	[Serine/threonine protein kinase]	Actinobacteria	Actinobacteria	Streptomycetaceae	Streptomyces	Actinomycetales	[Streptomyces avermitilis MA-4680]	ACGGGCGCGGCCGCCGGACATACGGGCTCGGCCGCCGGACACACGGGCTCGCACGGGGCGCATGAGGCGCACGGGGCGCACATGGCGCACTGACGAAACGCACCGGTCACGTCGTTTGTCGGCCACTCACCCGTCGCTACCCGGAGGGCTTTCGTCCGGTGCGGCATGGCGGACACTTCA	73.33
15961	GCTTGCAGTAGC	[Nitrate/nitrite transporter]	Proteobacteria	Betaproteobacteria	Oxalobacteraceae	Herminiimonas	Burkholderiales	[Herminiimonas arsenicoxydans ULPAs1]	TTGAATCGTCAGGGCGGAGGCGGAACGGCGATCGACCGGACCATGTATATGGCTGCCTTAGCAAACCTTGAGAGTGGCCTGTGCTTTTGGCACAGGTAAATATTCAATCCAAGCATTGACTGATTTGCACATTAACCAAAACAGCCAATGGACATGAGGAACAACATGGCTACTGCAAGC	48.48
15963	CACATTCTGGCG	[3-oxoacyl-[acyl-carrier-protein] synthase III]	Bacteroidetes	Bacteroidia	Porphyromonadaceae	Parabacteroides	Bacteroidales	[Parabacteroides distasonis ATCC 8503]	GTATGTGGTGAGTGCGGTTATTACAGAGGTAAATTAGCGATTGAAAAAGAAGCTGCTGTGTAAGTTTGTCAACTTATATGGTTTGATGAACAAAAGAAATAGCCCTAAAAGTTTTTTTAGGGCTTTTTTTTAATTGGGATAAGTAGTCCTTTTATTTTTAAAGTTATGCGCCAGAATGTG	31.52
15964	TGGGTATTTAGC	[Flp pilus assembly protein, ATPase CpaE]	Actinobacteria	Actinobacteria	Micromonosporaceae	Salinispora	Actinomycetales	[Salinispora arenicola CNS-205]	GCGAAGGCGAGTCGACACCAAGGGCTTAGCAGATCAACTGCCCCGGCGGGACCCTGTCCACAGGTGCCTTTGTCGTCCACAGGGCGGGCGGTCGGGGACGCCCGGACCGGGCGGACCGAGCAGGGTTCCGACCAGCGAAACCAGAGCCAACCGCTGGAGGTCGTGATGGCTAAATACCCA	69.09
15965	GTTCGTGCAGCA	[NhaP-type Na+/H+ and K+/H+ antiporters]	Cyanobacteria	Synechococcophycidae	Synechococcaceae	Synechococcus	Synechococcales	[Synechococcus elongatus PCC 6301]	CCGTAAGCTACAAGCAGGGTGATGGAGCTCACCTCAACCGCGCACTCGGCATGGCCCGATCGCTGATGGCTCCTACAGTTCTGGCTAGGGCAAGATCTGTAGCGAGTGCATCGTTCAAGCTTTTCCCTAGCCACACACGCAAGCTGAATTGAAGGAATCAGCGTGATGTGCTGCACGAAC	55.76
15969	GGACGAAGTCAG	[Putative multicopper oxidases]	Proteobacteria	Betaproteobacteria	Oxalobacteraceae	Herminiimonas	Burkholderiales	[Herminiimonas arsenicoxydans ULPAs1]	TTTTTTGGCGACATGCTTTTGATGTTTTTTATTGCAATCCAATTTAAAGCTGGATAGGATATGCATGTTTAAAAGAGATCCGTGAGTTCCGGCCATTTTTTTTAATCTTAAATATGCATCTTAAATGCCTGTTATTTAAAACACGTTGAATTGAGTGCATTTTTTATGCTGACTTCGTCC	30.91
15969	GGACGAAGTCAG	[Putative multicopper oxidases]	Proteobacteria	Betaproteobacteria	Oxalobacteraceae	Herminiimonas	Burkholderiales	[Herminiimonas arsenicoxydans ULPAs1]	TTTTTTGGCGACATGCTTTTGATGTTTTTTATTGCAATCCAATTTAAAGCTGGATAGGATATGCATGTTTAAAAGAGATCCGTGAGTTCCGGCCATTTTTTTTAATCTTAAATATGCATCTTAAATGCCTGTTATTTAAAACACGTTGAATTGAGTGCATTTTTTATGCTGACTTCGTCC	30.91
15970	TGAGGAGGGAAC	[Glutamate 5-kinase]	Acidobacteria	Acidobacteria	Korebacteraceae	Korebacter	Acidobacteriales	[Korebacter versatilis Ellin345]	AAATCTCCGAGATCGTGCTGACGCTATTGAATGGTTGGAAGACATGGGCTTCGTGATGGAAAGCGAAGAGAAGCCGCAGACGAATTCCGAGCCGATGAAGCACGAACCAGCCGCGTAACCCGCCCTGCAAGACTTCATCGCTGAGATTGCTACACTGTACGAACCATGGTTCCCTCCTCA	53.33
15970	TGAGGAGGGAAC	[Glutamate 5-kinase]	Acidobacteria	Acidobacteria	Korebacteraceae	Korebacter	Acidobacteriales	[Korebacter versatilis Ellin345]	AAATCTCCGAGATCGTGCTGACGCTATTGAATGGTTGGAAGACATGGGCTTCGTGATGGAAAGCGAAGAGAAGCCGCAGACGAATTCCGAGCCGATGAAGCACGAACCAGCCGCGTAACCCGCCCTGCAAGACTTCATCGCTGAGATTGCTACACTGTACGAACCATGGTTCCCTCCTCA	53.33
15974	TAGCTCACAACC	[Ribosomal protein L14]	Proteobacteria	Betaproteobacteria	Neisseriaceae	Neisseria	Neisseriales	[Neisseria meningitidis FAM18]	CGTGTAAACTTCGTTTCCTGTCTTTCAGTTTCTTCTGGAAGTTTCTTCCCTTTCGGGGTCCAAGACTGGTTTACTTGAACCGCAAGGTTTCATTTAATAAGCAGCGGCTTTGCTGTAAGTTATCTGAAAGTGGTAAATTAAGTTGGTTAATTTAAAGGTAATAACATGGGTTGTGAGCTA	38.18
15975	AGGTGTAGAGTG	[Acyl-CoA dehydrogenases]	Proteobacteria	Gammaproteobacteria	Pseudomonadaceae	Pseudomonas	Pseudomonadales	[Pseudomonas syringae pv. syringae B728a]	GTGGACGAATGGTGCATGCTGCACTATTGACAAGGTTTGGGCGTAAACGTATGTTTCAAACACCTGTTTGACCGCGAGGCATACGAGATTGTCTGGCGCTTGAGGGTGTCTCTCCAGCGACCGCCCGGTCATTCGTTCCAGGATTCATCAGCAGAGGTTATCGCTATGCACTCTACACCT	52.73
15985	GTCAAGATCTTC	[Response regulator with putative antiterminator output domain]	Actinobacteria	Actinobacteria	Microbacteriaceae	Clavibacter	Actinomycetales	[Clavibacter michiganensis michiganensis NCPPB 382]	CGAACGGCTCCCCGTGAGTTCTCGTCCCAGACGCTTTGCGCGCAAATCGATGGTGCGATACTCGAATGGTCGAGCCGGGGCTCGGCGTCTCGCCGCGCTGCGGAGGGTCCGGGCCGCGCATCGCCCGAGATCCGCCGACGTCCCCGAAAGCACGGGAGGGACCGGATGGAAGATCTTGAC	70.3
15990	CCGTACATTGGA	[Predicted Fe-S oxidoreductases]	Crenarchaeota	Thermoprotei	Thermoproteaceae	Pyrobaculum	Thermoproteales	[Pyrobaculum arsenaticum PZ6, DSM 13514]	CTAAAGGGCGGCTCTTTACAGTCTTGTAATGCCGCCTGGACACAATATTGGAGGAAGATAATCGGCCCAGGACGCCTCTTTCACCAGCTTCAACCGGGTCTTCTCCTCACCCGCAAGTTTGGCTGTTATATGCAAATTTAAAATCTTGTCTCATGATTATACCTCATGTCCAATGTACGG	46.67
15992	GTTAAGCACCAC	[HD-GYP domain]	Thermotogae	Thermotogae	Thermotogaceae	Thermotoga	Thermotogales	[Thermotoga neapolitana DSM 4359]	AAGCCATGAGAAAACTCGTGAAAATAATCCTCGTTCTTGGAAGCCTCTTTGGAGCTCTGATGGCAGTGGTTGGGACCAACAGGCTCTGGTAATGTAGTATTCTTTTATCTGGCATTCCCCTGCCCCAGTGTGTAACTCATTATACTTCCCTTAAGGAGTGAGAGTATGGTGGTGCTTAAC	45.45
15995	AGCAATCACCTT	[Predicted esterase of the alpha-beta hydrolase superfamily]	Firmicutes	Bacilli	Bacillaceae	Bacillus	Bacillales	[Bacillus cellulosilyticus N-4, DSM 2522]	GGTTACGCGCATTGCTTAGGGACACTGGAAAATGGAAAGAACACCACTTTTTCAATGCCCTTGATTGTTACCTTTTGAGTCAGTCTTTGTATGAATATTTTTTACCCTTTATTAGTAATCATTTTTTTGTAAATCGTGATTACAATGTAATAGGGGGTGATACCCATGAAGGTGATTGCT	35.76
16000	GGAGCAAGTATA	[Glycine cleavage system H protein (lipoate-binding)]	Chlorobi	Chlorobia	Chlorobiaceae	Chloroherpeton	Chlorobiales	[Chloroherpeton thalassium ATCC 35110]	ACATCTGAGGTAGGGGCAGACCTACTTGTCTGCCCTCTTCTCACACGACCGAAGACATGAAAATTGCACCGCAAGCAAACACGGTTCGATTCACTCTATTCAACCGAAAGGTTTTATAAAAAGCGTTAGGGGACGCGAAAAGCAAAACAATAAAGGAGCTACAACATGTATACTTGCTCC	45.45
16004	ACGTGATAGGCT	[Phytoene/squalene synthetase]	Euryarchaeota	Halobacteria	Haloarculaceae	Haloarcula	Halobacteriales	[Haloarcula marismortui ATCC 43049]	ATACATGTAGTGATACCGAACCAGTGTCCTGTTTGTCACCGGCGAACCGACGGGACACAGACCCCCGTAATAGCGGCGCACTCACGGACCGACCGGACTATTACGGACAGCCTGCCGACAAGCGCGCGACGCATCGCCCGCCGAATGACCGCCCGATAGCTTTCAATGAGCCTATCACGT	60.61
16012	CCGTGAAACGCT	[Isopropylmalate/homocitrate/citramalate synthases]	Chlorobi	Chlorobia	Chlorobiaceae	Chlorobium	Chlorobiales	[Chlorobium phaeobacteroides DSM 266]	ACCTTCTGCTTATCCCTGGACTGCTGCTGCTGAGCGGCAAGGCTATAGGGGGAGGTGCGTTTTAGTTCATTTATTGAGATTAAGCAACAGTAGATAATAAAGCCGCCGCCCTCCTGGGGTAGGTGGCTTTTTTCAGTTTAAAGGCAAAAAGGAGAGTGATTGGTTATGAGCGTTTCACGG	47.27
16016	GTTAGGGCGTAT	[Oxygen-sensitive ribonucleoside-triphosphate reductase]	Proteobacteria	Gammaproteobacteria	Enterobacteriaceae	Shigella	Enterobacteriales	[Shigella flexneri 2a 2457T]	GTATTAATCGACTATAATTGCTACTACAGCTCCCCACGAAAAAGGTGCGGCGTTGTGGATAAGCGGATGGCGATTGCGGAAAGCACCGGAAAACGAAACGAAAAAACCGGAAAACGCCTTTCCCAATTTCTGTGGATAACCTGTTCTTAAAAATATGGAGCGATCATGATACGCCCTAAC	44.85
16020	AGTGTCTACCGC	[Ribosomal protein S13]	Proteobacteria	Betaproteobacteria	Hydrogenophilaceae	Thiobacillus	Hydrogenophilales	[Thiobacillus denitrificans ATCC 25259]	TGCAAGGTCGTGCGCCGCAAGGGTGTCGTGCGCGTGATTTGTGACGACCCGCGTCACAAGCAGCGTCAGGGCTGAACACGCTGACGCCCTCGGCCTCGAATTCGAGCCAACCCGAAGGCGGGTTGGCGTGTTATAATTTTTTGTTTTGCGTTTGGAGCTTTGCGAATGGCGGTAGACACT	58.18
16025	TATCCCGACAAT	[GTPase]	Euryarchaeota	Halobacteria	Haloarculaceae	Haloarcula	Halobacteriales	[Haloarcula marismortui ATCC 43049]	ACCCCGTATAGTGGTTCAGTCCATGAGCCGGTCTGGCTGCGCCCTCGCGTATAAATATCCGTCCGGCTGTTATTGTGAGAGAGAGACTCATTCACTGGATTCAGGAGGGCTCTGGAGGCCTAAATCCGGGGAAGGCTTATGTCTGCCCCACGGTAACGAGGGGATATGATTGTCGGGATA	55.76
16026	CGAATAAGCTGC	[Membrane-associated lipoprotein involved in thiamine biosynthesis]	Firmicutes	Bacilli	Lactobacillaceae	Lactobacillus	Lactobacillales	[Lactobacillus plantarum WCFS1]	TGGCTGTGGTAGTACAAACCCGACCGTCGAGTTGTACCGTTTGCTGTAGGTGCGCTGATGTCAGACTAGCGTAGAAAAGCTTGGATGACGCGCAAACAGTCTCACCGGATGAATCAAGACTTTGGTATAATGACAATTGAAATTAAAAATAGGGGAAGTATTGGAATGGCAGCTTATTCG	44.85
16027	GTCCATGGTTAC	[Phosphotransferase system mannitol/fructose-specific IIA domain (Ntr-type)]	Firmicutes	Bacilli	Listeriaceae	Listeria	Bacillales	[Listeria monocytogenes 4b F2365]	TCAAGCTTTACAAGCAACTTTCACATATTTGCAAATAATAGGATTGTTAAAAAAGTCACAAGTAAAGCCCAATGATGTACATTCTTTCCGCAAGTTATTGGGATGAAAGCGTGTACATTTTTATTAGATTTAGATTTATAATTAAAACGAACAGGAGGGAACGACATGGTAACCATGGAC	32.12
16027	GTCCATGGTTAC	[Phosphotransferase system mannitol/fructose-specific IIA domain (Ntr-type)]	Firmicutes	Bacilli	Listeriaceae	Listeria	Bacillales	[Listeria monocytogenes 4b F2365]	TCAAGCTTTACAAGCAACTTTCACATATTTGCAAATAATAGGATTGTTAAAAAAGTCACAAGTAAAGCCCAATGATGTACATTCTTTCCGCAAGTTATTGGGATGAAAGCGTGTACATTTTTATTAGATTTAGATTTATAATTAAAACGAACAGGAGGGAACGACATGGTAACCATGGAC	32.12
16036	TCGGTGAGTTCT	[Transposase and inactivated derivatives]	Firmicutes	Bacilli	Lactobacillaceae	Lactobacillus	Lactobacillales	[Lactobacillus reuteri F275, JCM 1112]	CAGTTTGATTACTGTAGTTCTTTTTTGGGTTCTACAATATCTGGTGTTGATATAGAAATATTACATTCTATACCAATATCAGATTTTTTGTTTTTAAACTAAAAAAGAGGCTCGCCCTCTGATACAATGAAATCGCCAAATCACATAGAAAAGAAGGTAACCTCCATGAGAACTCACCGA	32.12
16044	ACGGTAAGAGGC	[Delta-aminolevulinic acid dehydratase]	Proteobacteria	Betaproteobacteria	Burkholderiaceae	Burkholderia	Burkholderiales	[Burkholderia cenocepacia J2315]	GCGGGTCAAACAGCCTAATCGAAAAACGACAGGCACCCGCTCAGGGAGGAGAAGCGGGGAGCTGCACGCAACGCGTGCCGCTCGATCGCTATCATATACCAACGATCTCGAAAATGACCTAAGGGTTCCGTAAGGTCTTCTTGCCCTGATTTCTGCCAAATCGCCATGGCCTCTTACCGT	55.15
16045	ATTAGGACGATG	[3-phytase (myo-inositol-hexaphosphate 3-phosphohydrolase)]	Proteobacteria	Alphaproteobacteria	Caulobacteraceae	Caulobacter	Caulobacterales	[Caulobacter crescentus CB15]	CGCCTTGGGTATCCGGTTCGGAACGCGGCGCTTTCGTTGACCTCTGGCCACGGAGAATTCTCCATCCCAAAGAGGGTGTGGCCCAAAGAGGGTGTGGATTTCTCTTCGCGCCACCCGTTTCGTCAGCCGGACGTCAGGTCCAGACGGCTAAGCTAGCTGCGAGACATGCATCGTCCTAAT	60.61
16048	AAGTCTCGGTAA	[Response regulators consisting of a CheY-like receiver domain and a winged-helix DNA-binding domain]	Firmicutes	Clostridia	Ruminococcaceae	Faecalibacterium	Clostridiales	[Faecalibacterium prausnitzii L2-6]	GATGTGACCATAGAGGACCCGGATTACCGGCTCTCCCGGTCGCTGTACCGGCTGAATTAGCCCTCTCAGGCCGGGGAAGTCTGAGCGGACTGAATAAAAATGATTTTTCGTAACATGCCGGGCCTTGCGCATAAGGCAAACCGGATAGAAACGGAGGAACGATAAATGTTACCGAGACTT	53.33
16048	AAGTCTCGGTAA	[Response regulators consisting of a CheY-like receiver domain and a winged-helix DNA-binding domain]	Firmicutes	Clostridia	Ruminococcaceae	Faecalibacterium	Clostridiales	[Faecalibacterium prausnitzii L2-6]	GATGTGACCATAGAGGACCCGGATTACCGGCTCTCCCGGTCGCTGTACCGGCTGAATTAGCCCTCTCAGGCCGGGGAAGTCTGAGCGGACTGAATAAAAATGATTTTTCGTAACATGCCGGGCCTTGCGCATAAGGCAAACCGGATAGAAACGGAGGAACGATAAATGTTACCGAGACTT	53.33
16052	CCGATCTAGGAT	[Ribosomal protein S7]	Firmicutes	Bacilli	Lactobacillaceae	Lactobacillus	Lactobacillales	[Lactobacillus casei ATCC 334]	ATTTTTAGATCCGCTATGTGCGGTATAGACAGAGCGTGAGCTGGCGCGGTAGAAACCGGAGCATAAGTGGGCTTAGGCGTGATGGTCGGTTTTTGACCATTGCGACCAAGGTCGTTATGTGCAGGTTTTTGCGTCAGCGAGCGCGTTTAAGAGGAGGCAAAGTGCATGATCCTAGATCGG	52.12
16060	GTAGTATCTGTC	[Translation initiation factor 1 (IF-1)]	Actinobacteria	Actinobacteria	Dermabacteraceae	Brachybacterium	Actinomycetales	[Brachybacterium faecium 6-10, DSM 4810]	ACGTCTCGACCGGCTCTGCCGTGTCGAACCGTGAGGCCGACGATTCGCCGAGGCAAACCCGTGTCGACCACCGTACCGTCGTCCGACGGTCGGTGAGCACAGCCTGAGAAGTCAGGAACGCGGAACTCGGCCCCGGCAGTGCCGGAGGCGAGAGATTGGGGAGGCATGGACAGATACTAC	67.27
16064	AGAGAGACATGG	[Rhs family protein]	Chloroflexi	Chloroflexi	Herpetosiphonaceae	Herpetosiphon	Herpetosiphonales	[Herpetosiphon aurantiacus DSM 785]	ATTTGCTAGGATGCCCACAATTCCCGAGCGAGAGAGAGCATCCCTTGGCTGGAGAGCCGACGGATGGACAATTCCACCCACCAATCGTTATGACACGTATTCCGTATGATCGTAGGATGACTCCTCTCGCAGGGTACGCATCAATCTGCATCCAAAGGAGTCTCTATGCCATGTCTCTCT	52.12
16067	CCTAGTCCCTTT	[Uncharacterized protein conserved in bacteria]	Bacteroidetes	Cytophagia	Flammeovirgaceae	Marivirga	Cytophagales	[Marivirga tractuosa H-43, DSM 4126]	AATCTCGTAAAGCTATTTACTCATAAACTTAAGAGCTAAACGGATAGGCTGTTAAAACCGAATGATTAACTAGCTATTGTTCAAATTATATTGACCTACAAATAATGCACTATTTCAAATAAAACGGAATTTAGAGTATATTCGCAATTAGTCAGAAAAGAACCAATGAAAGGGACTAGG	29.7
16069	GACCGTCGACTT	[Ferredoxin]	Proteobacteria	Alphaproteobacteria	Rhodobacteraceae	Rhodobacter	Rhodobacterales	[Rhodobacter sphaeroides 2.4.1]	GCCTTTTTCGTGCCTCTGCCCCATTTTCGGGCAAACCCCGGCCGGAGAGACCCGCGCGCCTGCGACGGCGGGAGAGGTCTTGCGCGCGCCCGAGGTTGCTATCGTTCCGGTGAGACAAGCCGCCCGCCCGCGAGGAGGGACGGGCGTTCAGAAAGGGACAAGCACATGAAGTCGACGGTC	68.48
16072	ACACGTTACAGG	[Tfp pilus assembly protein FimV]	Proteobacteria	Betaproteobacteria	Comamonadaceae	Acidovorax	Burkholderiales	[Acidovorax avenae subsp. avenae ATCC 19860]	ACCCTCCCATGGAGGTGATCGCGCGGGGCCCGGCACCTCGCTTGTCACTGCAAAACATTGATGCTATGGTGCTTTTTACATATTTTCACGCGTGGGCGCGGAACCGGGTTCATCCCGCTTCCGCGCTTTTCGCGAAGGCTCAAACTTGATCGGCTGATGGCACACATGCCTGTAACGTGT	57.58
16075	TTTGGTCAATGC	[ABC-type cobalamin/Fe3+-siderophores transport systems, ATPase components]	Proteobacteria	Betaproteobacteria	Burkholderiaceae	Burkholderia	Burkholderiales	[Burkholderia mallei ATCC 23344]	GTCCTTCGAGTCCTTCGAGTCCTTCGAGTCCTTCGAGTCCTTCGAGTCTCAAGTCCATCGAACTCATCTGACTCATCGAGTTCATCGAACCCGAACCCGAACCCGAACCCATCGAGAGCCTCATCGAAAACCCATCGATAGTCCACCCATAGCCCATCGAACGCCATGGCATTGACCAAA	54.55
16076	TGCGTCATTTGC	[Glycosyltransferases, probably involved in cell wall biogenesis]	Bacteroidetes	Flavobacteria	Flavobacteriaceae	Cellulophaga	Flavobacteriales	[Cellulophaga algicola IC166, DSM 14237]	TAGATTTGTGTAAAGCTGTGTAATTACACAGTAAGTGTATAAAATTTACACACTTTTTAGTTCTAAAATACCTGAAAACAGCAGTAAATAGGTTTTTTGCAGGATTGGTACACAAGTTGCCATAAGTATTGAAGATTGATACAAAATAAAGAGAGAACGCATATTATGGCAAATGACGCA	29.7
16088	ATAGGAACATGG	[ABC-type arginine transport system, permease component]	Proteobacteria	Gammaproteobacteria	Enterobacteriaceae	Salmonella	Enterobacteriales	[Salmonella enterica enterica sv Typhi Ty2]	AAAGCCCAAAGAATATTGACTGTCTGCATTGCCTGAGGGCGCTGTGCGCGTCAGGCCTACGGGGAGCATCGTAGGCCGGGCAAGGCACAGCCGCCATCCGGCGTGATGTGAGGCAAAAATGCAAAAGAGGCTTCTTACTTCACCACACACAACAGGACAGGCTGCATGCCATGTTCCTAT	56.97
16093	TTGCGTACCGGA	[Transposase and inactivated derivatives]	Proteobacteria	Alphaproteobacteria	Brucellaceae	Brucella	Rhizobiales	[Brucella melitensis ATCC 23457]	TCGACGATACACCAGCATGACCGATATACTTATAGCTTGCAGCGGTATTAATTTCGCGTCGGGGTAAAAATGGACAGCGATTCGAGGTTGGTTTAGGGCCTGTCTGCATTCAAGGATTCCCTTTTGTACGAAATTCTGATTCAAGGTTGTTAAAGGAGAACAGCCATGTCCGGTACGCAA	44.85
16094	GACACATAGGCT	[Preprotein translocase subunit YajC]	Proteobacteria	Betaproteobacteria	Burkholderiaceae	Burkholderia	Burkholderiales	[Burkholderia mallei ATCC 23344]	CGCCCGCCCCGCAAAACCTTACAATCGTCTTTCGCCGCGCGCGCGAACGCCACGGGATCGAGGTTAACAGCTTGAAACCAAAGCGCATTTGCGCCGCTGTCGCGGATAGGGCCGGTGGTAGAATAACCGGCTTATTTTTCGATCTTCCCTAACGGAGAGACCAACATGAGCCTATGTGTC	57.58
16094	GACACATAGGCT	[Preprotein translocase subunit YajC]	Proteobacteria	Betaproteobacteria	Burkholderiaceae	Burkholderia	Burkholderiales	[Burkholderia mallei ATCC 23344]	CGCCCGCCCCGCAAAACCTTACAATCGTCTTTCGCCGCGCGCGCGAACGCCACGGGATCGAGGTTAACAGCTTGAAACCAAAGCGCATTTGCGCCGCTGTCGCGGATAGGGCCGGTGGTAGAATAACCGGCTTATTTTTCGATCTTCCCTAACGGAGAGACCAACATGAGCCTATGTGTC	57.58
16100	CAAAGTGGTTTC	[Fatty acid/phospholipid biosynthesis enzyme]	Bacteroidetes	Sphingobacteria	Rhodothermaceae	Salinibacter	Sphingobacteriales	[Salinibacter ruber M31, DSM 13855]	GTCTTCGTTCCGAACACGGAGGCGCGTCCGGCGATTGTCTCTGCGTACGCCTATGTTTGCGCCGGAGTGGCGCCGCACTTCTGAGGGGAACAGTGCCCTCCCTTCCGGCGAGACGACAGGCGTCTCTCCGGCACGCATGTTCTGGCAGACACACGGACGGTTCGTATGGAAACCACTTTG	64.24
16104	GCCTTTCCATAT	[Predicted glycosyltransferases]	Actinobacteria	Actinobacteria	Streptomycetaceae	Streptomyces	Actinomycetales	[Streptomyces avermitilis MA-4680]	CACACAACCCTTACGTAACGAACGGCCCGTCGCAGGTGGGTTATCCACAGGCGGCGGGCCGCCGTGTTGGCCAGCCGTTAGTGTGGGCCCTCGTCCGAGACGTCCCGCTGTCCCCGCCGGACACAGACGTCCACCGCAGTCCATCGAACCGGGGCCCGCACCTCGATGATATGGAAAGGC	69.09
16108	AACGAGAGAGCC	[Glutamyl- and glutaminyl-tRNA synthetases]	Tenericutes	Mollicutes	Acholeplasmataceae	Acholeplasma	Acholeplasmatales	[Acholeplasma laidlawii PG-8A]	ATTTTATGTGTCTGTAGCTACATTAAGTGGTGCAATAGAAAGTTAAAATTTGTATGTTTAGTTAATTAGGAATAAGAAGTTAGATAAATAACAAGCATAATACATAATAAACTTGTTTATTCAGTCGAAATAATTTATAATAAAGGTTGCGAAATGAGGGTGAACATGGGCTCTCTCGTT	26.06
16108	AACGAGAGAGCC	[Glutamyl- and glutaminyl-tRNA synthetases]	Tenericutes	Mollicutes	Acholeplasmataceae	Acholeplasma	Acholeplasmatales	[Acholeplasma laidlawii PG-8A]	ATTTTATGTGTCTGTAGCTACATTAAGTGGTGCAATAGAAAGTTAAAATTTGTATGTTTAGTTAATTAGGAATAAGAAGTTAGATAAATAACAAGCATAATACATAATAAACTTGTTTATTCAGTCGAAATAATTTATAATAAAGGTTGCGAAATGAGGGTGAACATGGGCTCTCTCGTT	26.06
16111	AATCCTGATCCG	[Mg/Co/Ni transporter MgtE (contains CBS domain)]	Synergistetes	Synergistia	Synergistaceae	Aminobacterium	Synergistales	[Aminobacterium colombiense ALA-1, DSM 12261]	AGCGGTTTAGTCCCTTTATCGTGTAACTACATTAAAATTTTAATGAACTAACTGGCGTCGAGTACGTTTTCACTCCTCATGGCAGGTTCGATAACGCCCGACGCCCGTCGGGTGTGAACTGATTCTCACCCTTTAAAAAAACTGTAACAAAGGGGGGAGATGCCGATGCGGATCAGGATT	46.06
16112	GCCTCGTGTGAT	[Ribosomal protein L13]	Actinobacteria	Actinobacteria	Actinomycetaceae	Arcanobacterium	Actinomycetales	[Arcanobacterium haemolyticum CCM, DSM 20595]	GGTGTTTCCTTTGACCGGGGGCGTTTCTCGCAGTAGAGTTGCTTAATGCTGTGCATGTTGTATGACGATGCAATCCCACTCATCGGATAACAGTGCCAGCAACGTTAACTTGACCATTGGATAGATCGGTTGTTTTTAGGCAGAAAGCCATTGCCAGAACAGTTGATGATCACACGAGGC	47.27
16114	TGCAAGGTGTGA	[Putative silver efflux pump]	Bacteroidetes	Bacteroidia	Bacteroidaceae	Bacteroides	Bacteroidales	[Bacteroides thetaiotaomicron VPI-5482]	ACCAAAGGAGGTTCAAACTCCTTGATTCGACAGACAACAGCCCTTCACGTTCAGACCTTGATTTCGTCATTTCACCTGTCAATCTTTCCGCTTCATCCTTTCCCGATAATCACGGATAAGGATAGTCCGTAACTTTGTAACATGAAACAATAACACTGTAAAATCATGTCACACCTTGCA	41.21
16114	TGCAAGGTGTGA	[Putative silver efflux pump]	Bacteroidetes	Bacteroidia	Bacteroidaceae	Bacteroides	Bacteroidales	[Bacteroides thetaiotaomicron VPI-5482]	ACCAAAGGAGGTTCAAACTCCTTGATTCGACAGACAACAGCCCTTCACGTTCAGACCTTGATTTCGTCATTTCACCTGTCAATCTTTCCGCTTCATCCTTTCCCGATAATCACGGATAAGGATAGTCCGTAACTTTGTAACATGAAACAATAACACTGTAAAATCATGTCACACCTTGCA	41.21
16115	GTCTCGTATTTG	[Ribosomal protein L13]	Actinobacteria	Actinobacteria	Bifidobacteriaceae	Bifidobacterium	Bifidobacteriales	[Bifidobacterium breve ACS-071-V-Sch8b]	TGTTGTGTTTCCCTAAGGGGTCCTTCAAAGCGCTATCCCACTCGCCATCGAGGACTTTCAGGGAGCCCACGGATAATGAGGCCTGAAGCCTCTTGGATGCGGCCCTGACCAAGCCGCGCCAAGCAGCTGACAGCCCGGAACACAATATATAGAAAAGGTAATCCAATGCAAATACGAGAC	54.55
16117	GCATACCACACA	[Ribosomal protein L13]	Bacteroidetes	Flavobacteria	Flavobacteriaceae	Capnocytophaga	Flavobacteriales	[Capnocytophaga canimorsus Cc5]	TTATGTTTTTATTTTTTAGAGTTTTCTAGATTTTGACGCATATTTTGGTATTTTAATGTGCCAAGTATTTGTATTTTACGTAAATAATTGTATTTTTGCACCCCAATTCTAGATACTATCGTGTTTAGGGTTGGAAAGGAATGTTTAATTTTTAAAAATAGGAATATGTGTGTGGTATGC	25.45
16122	CGCTACTAAGAC	[DNA-directed RNA polymerase, sigma subunit (sigma70/sigma32)]	Proteobacteria	Epsilonproteobacteria	Helicobacteraceae	Helicobacter	Campylobacterales	[Helicobacter pylori 26695]	TTTTTTACATTTTGTGATGAATATTTAATAAAGCGGGGAAAAATTCCAATAATATAATTAGAATTTAAGCTATTTTTTAGTAGAATAACAAAGGATTAGGTGTATCTTATCTTATGGATCTAGCTTTTGATTGAAAGCATGGGTTCTTACTTTATGGAGTGTCCAATGGTCTTAGTAGCG	27.27
16125	ACCAGAGAGGTC	[Ribosomal protein S2]	Bacteroidetes	Flavobacteria	Flavobacteriaceae	Maribacter	Flavobacteriales	[Maribacter sp. HTCC2170]	AGACAATTAAAAAATCCCTTTTCCATTTCCAATGGAAATTATCAATTCAACAAAATGAATTGATTTAAGGGTAAGTTAGTTTAGCATCTAAATGTGCGAGGCTTCTGAATTGATCAGATACCACTCGAACATTGCTAATTCATAAGAACGTAAACTAAATTTAAAATGGACCTCTCTGGT	29.7
16126	TCGTACAAGTAC	[Dihydrodipicolinate synthase/N-acetylneuraminate lyase]	Planctomycetes	Planctomycetacia	Pirellulaceae	Pirellula	Pirellulales	[Pirellula staleyi DSM 6068]	GGGCTAGGCAGCGCTTGCTTGGGATCTTGTCAGAGGCAACTAACTCGACCGAAGCTCCCTTGCGCGCTTATGGGGTCGCACCCTCCTCTGTTCGCCTTGCCTCCGCTCGCCGATACTAAAGTGCCCGTTCCGATCCCACCTCGGCCAGCGAAACATTCTTCAGCAATGGTACTTGTACGA	60
16127	TTCGGTCACCCT	[AAA ATPase containing von Willebrand factor type A (vWA) domain]	Planctomycetes	Planctomycetacia	Planctomycetaceae	Planctomyces	Planctomycetales	[Planctomyces brasiliensis IFAM 1448, DSM 5305]	TTCCCGAAGGGCTACACATCAGGTTCTTTTTCCACTCTCCAGAGGTGAATGGAAGTTCGGTCTGCTTCTGTTATCGGTGATGAGATAGCAGAACAGCTCGGGATTGACCGTTCGCTCAACTGTTGGTCTTCCTTTGAATTTTCGCAGCACGGAGCCGGGCAACTCATGAGGGTGACCGAA	50.91
16129	CGTACAAGCAAG	[Phosphomannomutase]	Actinobacteria	Actinobacteria	Pseudonocardiaceae	Saccharomonospora	Actinomycetales	[Saccharomonospora viridis P101, DSM 43017]	ATCTGGGATCGCATCCGGCCTGCTCAACGTGGTGTGAGCACTTCAGTGGCCACGTTCAGCCCGCTAAACGTTGTCGAGTGGCCGGTGGGGGCCAGGGCGTGCATCGTGGAATCGCTAGGTTATTTGTCGTCGGTTGTGTGCTCGCGATGACGGAGGTCGACGAACATGCTTGCTTGTACG	60.61
16139	GACGCCAATTAA	[Phosphoribosylamine-glycine ligase]	Actinobacteria	Actinobacteria	Coriobacteriaceae	Eggerthella	Coriobacteriales	[Eggerthella lenta VPI 0255, DSM 2243]	CGTATGAGTTCGACCTATAAAGCGACGAAACGTTTCACGTGAAACACTTCGTCGCAATGACGTGCGACATGGGAACAAATGTTTCACGTGAAACAGTGGCAACACCAGCAGCACTGAAGCGCTTTTGCACGACGTAAGTAGTTTGAGGGTTTGAAAGGACCTGACATGTTAATTGGCGTC	47.88
16141	TTTGGTCGCGGT	[ABC-type polysaccharide/polyol phosphate transport system, ATPase component]	Firmicutes	Clostridia	Ruminococcaceae	Faecalibacterium	Clostridiales	[Faecalibacterium prausnitzii L2-6]	ATATCACGGGCTTCCGCCGCACCCTGATGTGGGGCATCCCGCTGGACATCAACATGTTCCTCGTCTGCGGCCTCTGCGCCCTCGTTTCGATGCTGGTGGGCGTCCAGATGTTCCGCAAGACACAGGACCGCTTCGTGCTGCATATATAAGAGGGAGGAGAGAACGATGACCGCGACCAAA	59.39
16143	TATCGAAAGGAG	[Isoleucyl-tRNA synthetase]	Firmicutes	Bacilli	Leuconostocaceae	Leuconostoc	Lactobacillales	[Leuconostoc mesenteroides mesenteroides ATCC 8293]	ATCGTTAAACCCCAGTTGAGGGCAGCATTTTTATGCTGCTAAACGTTGGGTGGTACCACGCTATTGCGTCCCTATGCTTTCGAGCATAGGGGCTTTTTATATTTATTATGGTTTAAATAAATTTGTTTAAAATGGCTAAAAAATGATAAAAAGGAGAATTTATCAATGCTCCTTTCGATA	35.15
16150	CGTTGGGAGGTA	[Sulfite reductase, beta subunit (hemoprotein)]	Cyanobacteria	Synechococcophycidae	Acaryochloridaceae	Acaryochloris	Synechococcales	[Acaryochloris marina MBIC11017]	GTGATAAGATAAGAGGTGATTCATCGATATCCCGACCGACTTACCGGGCATTAATATCTCCGCGTTGGAATTGCTCGGATATATTGACGTTAGCCTAGCCTTTTCTTAAGGGTAGAAATCGTTCGATTCGCTACCTAAACACTGTCATCAACTGCCTATTTCCTCATGTACCTCCCAACG	43.64
16154	TTTAGGAAGGCG	[Pyruvate:ferredoxin oxidoreductase and related 2-oxoacid:ferredoxin oxidoreductases, alpha subunit]	Chlorobi	Chlorobia	Chlorobiaceae	Chloroherpeton	Chlorobiales	[Chloroherpeton thalassium ATCC 35110]	GTCATTTGAGGCTGATGCAACAAGGGCGGATAGGTGATTTTGCGTTCATTTTTTTCATTTAATTTTAACTGCTTGCCACTATCAAAAAGGGCAAGCCCGATTTTTTAGCTAACTGACCCAATGAGGGGCGTAAAATAACTTTAAACGTAGGGAGGAATCATACACATGCGCCTTCCTAAA	40
16154	TTTAGGAAGGCG	[Pyruvate:ferredoxin oxidoreductase and related 2-oxoacid:ferredoxin oxidoreductases, alpha subunit]	Chlorobi	Chlorobia	Chlorobiaceae	Chloroherpeton	Chlorobiales	[Chloroherpeton thalassium ATCC 35110]	GTCATTTGAGGCTGATGCAACAAGGGCGGATAGGTGATTTTGCGTTCATTTTTTTCATTTAATTTTAACTGCTTGCCACTATCAAAAAGGGCAAGCCCGATTTTTTAGCTAACTGACCCAATGAGGGGCGTAAAATAACTTTAAACGTAGGGAGGAATCATACACATGCGCCTTCCTAAA	40
16161	ATGCCAGCGTTC	[Formyltetrahydrofolate synthetase]	Firmicutes	Clostridia	Syntrophomonadaceae	Syntrophothermus	Clostridiales	[Syntrophothermus lipocalidus DSM 12680]	GTTGCTAACCGAGGAGTCTTGGAGCGAGCTGGCTGACACTTTTTCCGCCAATCGATTTTTGAGGCAGACTTGTATTGATACAAGTGGCTTCGCGTTAATCTGCATCTCATGCTAATCTGTGCTAATTGGTGGCTCAAGCTATTGAGTAAAGAGGGGGTTGAACGAATGGAACGCTGGCAT	46.67
16161	ATGCCAGCGTTC	[Formyltetrahydrofolate synthetase]	Firmicutes	Clostridia	Syntrophomonadaceae	Syntrophothermus	Clostridiales	[Syntrophothermus lipocalidus DSM 12680]	GTTGCTAACCGAGGAGTCTTGGAGCGAGCTGGCTGACACTTTTTCCGCCAATCGATTTTTGAGGCAGACTTGTATTGATACAAGTGGCTTCGCGTTAATCTGCATCTCATGCTAATCTGTGCTAATTGGTGGCTCAAGCTATTGAGTAAAGAGGGGGTTGAACGAATGGAACGCTGGCAT	46.67
16167	ACCTCCGAAACA	[ATPase related to the helicase subunit of the Holliday junction resolvase]	Firmicutes	Clostridia	Eubacteriaceae	Eubacterium	Clostridiales	[Eubacterium rectale ATCC 33656]	TATCTTATTATAAGGAAATGAATTTTGCACCACTTTTTTATGCATAATTAGCACTTATAAAACACGTAATTGCCGATTATATCAATGCAAAATGAATTTTTTGCTAAAAGAAATTGCAAAATGATATAACAGATATATCAAATATGCATTTCAGGCGGGGATGATATGTGTTTCGGAGGT	27.27
16168	GAAACAGTTCCG	[ATP phosphoribosyltransferase]	Firmicutes	Bacilli	Bacillaceae	Geobacillus	Bacillales	[Geobacillus sp. Y412MC52]	GGTTGGTCATCGACGCTGTTGAAAACGACAGCGATTGGCGGGACAGAGCGGATGCGAAGAACGGACGGGAGAGGCTGCCCATGGCGGTGGAGATGGTGGAGAGCATGCGGTGTACTCGAGGACCAGCGCCGCATTTGACATGATGAGGAGCAAGGAGGAAGAATGATGCGGAACTGTTTC	58.79
16176	TAGTCTAGTGCA	[Uncharacterized protein conserved in bacteria]	Actinobacteria	Actinobacteria	Bifidobacteriaceae	Bifidobacterium	Bifidobacteriales	[Bifidobacterium longum infantis ATCC 15697]	GTGACCACACTGCGAGAAAGCAAAGCCCATAATACGTATCAAACGGGTTCGCTTGTCCACCAGATTAGGTATCACAGAAAGCCGATGGCTTCCGACCGTGTGACAGCAAATAACGGCACGAAGCGCCTGAAGCATTGAGAAGAACGGGACTGTAGGAGGTAGATCATGTGCACTAGACTA	50.91
16177	CGAGTGGTCAAC	[Predicted UDP-glucose 6-dehydrogenase]	Proteobacteria	Gammaproteobacteria	Enterobacteriaceae	Citrobacter	Enterobacteriales	[Citrobacter rodentium ICC168]	TATTTCTTAATAATAACTCCATATTATTCCTTTATGATGGTGAAGATAATCCTAATTACATTAGGCTTCATTGACATATTATTATCTCAGAAGCTAAAACAGTATTAACTTGTCACGATGCGAATACATCCTGATGTCTAATTAAGTTTATTCTGAGAGTAAGTAATGGTTGACCACTCG	28.48
16184	GTGACAGGAACG	[Carbon storage regulator (could also regulate swarming and quorum sensing)]	Planctomycetes	Planctomycetacia	Planctomycetaceae	Planctomyces	Planctomycetales	[Planctomyces brasiliensis IFAM 1448, DSM 5305]	ACCGGGGGGAATCAAAGCAGACTGGCTTCGGCTGGTGTCTCACTTCTTGATGTGCAGACTGAGTTCTCTGTAAAGCTGATCAGAGCACGATCGGGCCGTCGGTCTGATACGGAAACTCGGTGACGGAATCAGCGAGTTATCGACAGATTCAGGGGTTAGGAACGAATGCGTTCCTGTCAC	53.33
16185	CCTATTGCGCAT	[Superfamily II RNA helicase]	Actinobacteria	Actinobacteria	Propionibacteriaceae	Propionibacterium	Actinomycetales	[Propionibacterium acnes 6609]	CACAAGCGTTCAAGCCGCTGATATTTCGTGGCTTGCCACGGTCAAGGTGACCGGCTCGTTGTCATGGGATGGTGACGGCATGCGGATACGCTCGCGCCCCAGCGTCGTCGCCCGACCCCTTGTCGGGGTTCCCGGAGAGTCGTAGCCTCCCGCTAGGTTGGAGGTATGATGCGCAATAGG	63.64
16188	TGGCTCTAGATG	[ABC-type uncharacterized transport system, permease component]	Firmicutes	Clostridia	Ruminococcaceae	Ruminococcus	Clostridiales	[Ruminococcus sp. 18P13]	AAAGCCGCTTTTGATTAGGGTATCAAAGGCGGCTTTTCGCATTCTCTGAAAATTATCTAATCCGACAAAAATTGCCCGATATACAACAAATACTATATATCTTATTGCATCCATGCCGAATCTGTGCTACAATGAAAGCAGCACATAGCGAAAGGGGACGGAGCCATGCATCTAGAGCCA	41.21
16188	TGGCTCTAGATG	[ABC-type uncharacterized transport system, permease component]	Firmicutes	Clostridia	Ruminococcaceae	Ruminococcus	Clostridiales	[Ruminococcus sp. 18P13]	AAAGCCGCTTTTGATTAGGGTATCAAAGGCGGCTTTTCGCATTCTCTGAAAATTATCTAATCCGACAAAAATTGCCCGATATACAACAAATACTATATATCTTATTGCATCCATGCCGAATCTGTGCTACAATGAAAGCAGCACATAGCGAAAGGGGACGGAGCCATGCATCTAGAGCCA	41.21
16189	CACGAGTAGCCT	[Periplasmic glucans biosynthesis protein]	Proteobacteria	Gammaproteobacteria	Shewanellaceae	Shewanella	Alteromonadales	[Shewanella oneidensis MR-1]	TTAGATTATTTTTAGGTTACCTATTCTATGGTTAGCTTGTTGCGTTGCCAATCGTTTAAACCTTCTTCAATCATTTGCTCACTTGCTCTTAGCGCGGCATTTGCGCTGTCGGGCACTGCGTTTGCTGATGAGTCAAAGCCTGCTGAGAACAAACCTGCTACTCCTATGAGGCTACTCGTG	44.24
16195	CTGATGCTCCAC	[Flagellar biosynthesis pathway, component FlhA]	Proteobacteria	Alphaproteobacteria	Caulobacteraceae	Caulobacter	Caulobacterales	[Caulobacter crescentus CB15]	GCCTGTCGAAGGGCGAGGACGACGCAAAGCTCCGGGCCGATCTGGCCGCCGCCGCGACCATCGGTCCGGCGCCGCGCCGCGAAAAATTTGGTTAACAAGATGGCGGCGGGCCGCAAATCGCTCCAAGCGAAAGCCTAGCTTCCCATCCCCGGTTCAAGGTTCCGAATGGTGGAGCATCAG	65.45
16195	CTGATGCTCCAC	[Flagellar biosynthesis pathway, component FlhA]	Proteobacteria	Alphaproteobacteria	Caulobacteraceae	Caulobacter	Caulobacterales	[Caulobacter crescentus CB15]	GCCTGTCGAAGGGCGAGGACGACGCAAAGCTCCGGGCCGATCTGGCCGCCGCCGCGACCATCGGTCCGGCGCCGCGCCGCGAAAAATTTGGTTAACAAGATGGCGGCGGGCCGCAAATCGCTCCAAGCGAAAGCCTAGCTTCCCATCCCCGGTTCAAGGTTCCGAATGGTGGAGCATCAG	65.45
16197	GACCACTAGATA	[Glutamine synthetase adenylyltransferase]	Proteobacteria	Gammaproteobacteria	Enterobacteriaceae	Citrobacter	Enterobacteriales	[Citrobacter rodentium ICC168]	CCTACGGACCGGAAGAAACTGTAGGCCGGATAAGGTGGGACACCGCCATCCGGCAATAAGGTAATGGCTGATGGCGCAGCGCTTATCAGTCCTGCGGGCCGGAAGAAACTGTAGGCCGGATAAGGTGGAACACCGCCATCCGGCAACTGTACAAGGAACCCTTTAATGTATCTAGTGGTC	56.97
16199	ATCGATTCGCCT	[Cytidylate kinase]	Verrucomicrobia	Opitutae	Puniceicoccaceae	Coraliomargarita	Puniceicoccales	[Coraliomargarita akajimensis DSM 45221]	CTGTCTAAATGCCGCCGAGCGCTGCGTGCCGACATTCACGATCCCGACAGGGCAAATAGCGCCTGATAAGCTTGCCAAAACGGGGCAAACCGCTTATAAGTGAGACATCCCCACAAGGGAGTTACGTAGCCATCAATCGACCGTTCTTATTCAACCCCGATCAGCATGAGGCGAATCGAT	53.94
16199	ATCGATTCGCCT	[Cytidylate kinase]	Verrucomicrobia	Opitutae	Puniceicoccaceae	Coraliomargarita	Puniceicoccales	[Coraliomargarita akajimensis DSM 45221]	CTGTCTAAATGCCGCCGAGCGCTGCGTGCCGACATTCACGATCCCGACAGGGCAAATAGCGCCTGATAAGCTTGCCAAAACGGGGCAAACCGCTTATAAGTGAGACATCCCCACAAGGGAGTTACGTAGCCATCAATCGACCGTTCTTATTCAACCCCGATCAGCATGAGGCGAATCGAT	53.94
16209	AAATTGCCGCCT	[Aspartate/tyrosine/aromatic aminotransferase]	Bacteroidetes	Bacteroidia	Prevotellaceae	Prevotella	Bacteroidales	[Prevotella melaninogenica ATCC 25845]	TTTGTTTATAAAGAGTTCATTTATTATATAATTGTTTAATTTAAACTGTCAAATCGGCAGTAAAAATGTTATATAGATAAAATAAAGAAAGAAAAGTTGCGTTATCAAAATGATTTTGCGTACTTTTGTACTTGATATTATTTATAAAGAAAGATAAGGTTCGAAATGAGGCGGCAATTT	21.82
16222	CGTTAGGTTCAT	[Transcriptional regulators]	Actinobacteria	Actinobacteria	Micromonosporaceae	Salinispora	Actinomycetales	[Salinispora arenicola CNS-205]	GGGCGCGGCGGGGTTTCCGAGCAGGTGGTAGGCAGCCGGGTGCGACCGGTATGGCTCGGACTCTCACGGCCGCGACCGAATACTGAGGAGCCGACAAGGGATAGCTCCGCATGAAGTTCAGTACATTATGGTGAAAACAGCATGTTATAGGGACAAAATACCTCCATGATGAACCTAACG	58.18
16223	TCGACAATAGGC	[Predicted transcriptional regulators]	Cyanobacteria	Synechococcophycidae	Synechococcaceae	Thermosynechococcus	Synechococcales	[Thermosynechococcus elongatus BP-1]	TTTAGTTACTTTCATGCTATGGGACCTGAGGAAAGTGCTGATATGGGGGGGATACTTGTGTTTCCTGTCCTTGGGAACAACAGAGTTGAATTCAGCCCCTTCTATGATCTGAGGAATTTTGCAAAGTCAACGCATCAGCAGTAGCCCATTGCTGAGGACAAGGTTATGGCCTATTGTCGA	45.45
16225	TAAGTAGTGGCG	[Predicted membrane protein]	Firmicutes	Bacilli	Bacillaceae	Bacillus	Bacillales	[Bacillus cellulosilyticus N-4, DSM 2522]	GATGCACGAAAATCGACAGTAATCACGCGAAACTCCGTCCAAACCATGCATAACCCACCCGAAACTTGCCCCCCTATCCCTACTAAAAAATAGAGATAATTTCCTTTGGACTTGCATATTCTACTTATAGCTAGTCCTAGGGGTGATAACGTGTTAGGAGAATTGATGCGCCACTACTTA	43.03
16226	GTGGATGCGTAG	[Sulfate permease and related transporters (MFS superfamily)]	Proteobacteria	Alphaproteobacteria	Beijerinckiaceae	Beijerinckia	Rhizobiales	[Beijerinckia indica indica ATCC 9039]	TGCGTTGCAGCGGGAGGCAAGATATTCTGAAATCATTCGTTTTGGACCCGGTGTAATTCCGGGTGGCTCTTCCGGCCGCCAATCCGCCGGATAACGCACATAACACGACAACACTAGAGGCCTTCCATAGGCCTGTGTTTTGTATGTTTATTGCGGACCTTTAGCATGCTACGCATCCAC	51.52
16227	GTAACTCGTCCG	[Protein chain release factor A]	Firmicutes	Bacilli	Paenibacillaceae	Brevibacillus	Bacillales	[Brevibacillus brevis NBRC 100599]	TTATAATGCACTTTGACTTCTTGCGCCTTTCCTCCTATAATTTATCTGTTATAACCGTTTTTATGGTAGATAGCATATTTATCGCAATTCATATCTAACATACATGCTACCAAGGCTTCGCCTGCGCCAAAAGGCAATTATTCTTTGCGATGGGGTGAAATAAAAATGCGGACGAGTTAC	36.36
16240	TGCCTTAGCTAC	[Rhodanese-related sulfurtransferase]	Proteobacteria	Alphaproteobacteria	Rhodobacteraceae	Rhodobacter	Rhodobacterales	[Rhodobacter sphaeroides 2.4.1]	CGTCGAGGACCGCCCGGACCTCGTCCGAAGATCGGCGAGCCCACCGGGCGATACGCGTCCAGTCGGGAAGACCTCCCCCTCCTTGCGCGCACCGGTCACGCCCGTCCGGGCTTGCCTGCGGGCGGCCACGGGATTAAGCGGGATTGGCTTTCCGAGGAGCCCGACATGGTAGCTAAGGCA	71.52
16247	GAGTACACCGAC	[Uncharacterized protein required for cytochrome oxidase assembly]	Proteobacteria	Alphaproteobacteria	Caulobacteraceae	Caulobacter	Caulobacterales	[Caulobacter crescentus CB15]	TCCCATTCCGCTCATTGATCGCTCCGCTTCGTCCGCGCGTGCAGATGTTTCGCACGAAGCGGCGGCTCCGTCATGTCGGGCCACACAGAGATTGATGCGGGCCATTGTCGGGCGTAGGGAAGGAGCCGCCGCAATTCGGCCCACAAGTGACGCTTTTCCGACCCCATGGTCGGTGTACTC	63.03
16249	GTGCCAAGTTGA	[AT-rich DNA-binding protein]	Actinobacteria	Actinobacteria	Geodermatophilaceae	Geodermatophilus	Actinomycetales	[Geodermatophilus obscurus DSM 43160]	GGCGGCAGATCGCCCGGGTCCCCGATGTCGTTCGACCGCTTCCGGCACCCGCCGGACCTCCGAGCGCGACCGTCCGTGGAGTGCCACATGACCGAGCCTGCGAGGTCGTGCGACGGCACAGCTCCTCAGGGCACGGGGTCGACGAGCGCCAGCGAGGAGTGGCCCATGTCAACTTGGCAC	73.33
16250	TAGAGCCCGTAG	[Histidinol-phosphate/aromatic aminotransferase and cobyric acid decarboxylase]	Firmicutes	Bacilli	Lactobacillaceae	Lactobacillus	Lactobacillales	[Lactobacillus reuteri F275, JCM 1112]	TAAGGACTGCAAGAAAAGATAGTTAATGTTTTTTTTACATATTCAAACACTAATATCGCTTATTCGTCTTATGCGTTGTTAAGTATTGAACTATCAAGTTAAACATCGTAATTTTATAGGTGAAAAAGTTAGAAAACGTTTTCTTTGATTTTAGTAGGTGATTTTATGCTACGGGCTCTA	26.67
16253	TTGGTCCGAGAT	[Ribosomal protein L13]	Proteobacteria	Alphaproteobacteria	Rhizobiaceae	Rhizobium	Rhizobiales	[Rhizobium leguminosarum bv. viciae 3841]	CGGGATATCGATATTGACCCAATGTCACATTGCCTTTATACACCGCCTCAGAACGCAGCCTGTCCGGGCTGCTTTCTTTTTGGCATGCCTAAAGCCTGCCAATCCAAGCAACAAGAAACGCCCTTCAAGCCCTCGGGCCAAGGGTCCCAAAAGAGAGTATTCACTATGATCTCGGACCAA	51.52
16257	AGTATTGCTCTC	[NADPH-dependent glutamate synthase beta chain and related oxidoreductases]	Firmicutes	Negativicutes	Acidaminococcaceae	Acidaminococcus	Selenomonadales	[Acidaminococcus fermentans DSM 20731]	ACCGGTCTTTTTCTGTTTCGTTTTGGAGAAGGTGGCTTAGGCCTTCGGCTATTGACCATTGACAATTCAAGGTACTGTTGCCCATGCAACAGCACCTTGACAGAATCCCTGCCGGTTCGATAGACTATAGGGAAATACCATCTTTGAGGAAACGAGGTTTTCCGTATGGAGAGCAATACT	46.67
16258	AATTGGAGACCT	[Cytochrome B561]	Proteobacteria	Alphaproteobacteria	Brucellaceae	Brucella	Rhizobiales	[Brucella melitensis ATCC 23457]	TACAATTCTGGATTTATAGAAAAATTTTTTACGTGATATTTGGATCAGTTTAGATATGGCGTTAAAAATTTGTAATGTTGCATGCCATGAACAATATTTGATTTCAGTTGGCTGTTTTATTCCGGCAAAATGTGGGAAGCCTTTTTGTTATACAGGTATGGGTTGATGAGGTCTCCAATT	32.12
16267	GCTCATTACGCA	[Phosphoenolpyruvate synthase/pyruvate phosphate dikinase]	Actinobacteria	Actinobacteria	Mycobacteriaceae	Mycobacterium	Actinomycetales	[Mycobacterium tuberculosis F11 (ExPEC)]	GTCCACGCCGCCAGCCACCATCACCGGCAGCCGGCGTTGTCTCGCAGCATGGGTAAGGCCCAACACCAGACACAAGCTGAGTAGTCCGACCGCTGACCAAGGCGCCCCCTGTGGGCCCACAGTGGGCGGTCTGGCGTTGCCCATAAGTAGCATCAAGGGGTGCCCATGTGCGTAATGAGC	66.06
16279	GGTCTGAATATG	[Dipeptidyl aminopeptidases/acylaminoacyl-peptidases]	Bacteroidetes	Cytophagia	Flammeovirgaceae	Marivirga	Cytophagales	[Marivirga tractuosa H-43, DSM 4126]	ACTACCAACCCATTCATCATAATAGTCAGAACCAAAAGACTTCGAAACTTACAAACGTCAAAACCTGAAAACTTGCCAACCTGCCAACCAATTTTCCCACTCATTTTTACTAAATTCAAGCCTTAATTAAAATTGAAAAATAAAATCATGGTAAGGAAACGATTTATGCATATTCAGACC	32.73
16280	CACATGGCAGAT	[Predicted amino acid aldolase or racemase]	Actinobacteria	Actinobacteria	Mycobacteriaceae	Mycobacterium	Actinomycetales	[Mycobacterium bovis BCG Tokyo 172]	TCGATACGCCCGACGTGCTGATCGACCGCGACATCCTTGACCGCAACATCGGGCGAATGAGTTCCGCCGTCGCCGCGAAAGGGATCGCCCGGCGTCCCCACGTGAAGACGCACAAGCTGCCTGAGATCGCCCATATGCAACTCCGCGCGGGCGCGCGGCCTGACGATGATCTGCCATGTG	66.67
16281	CCATCTCCGTCT	[K+ transport systems, NAD-binding component]	Proteobacteria	Betaproteobacteria	Nitrosomonadaceae	Nitrosomonas	Nitrosomonadales	[Nitrosomonas eutropha C91]	GCATAACCCCGGCTCTTCCCTTTCTTGGATTTGGGGTAGGGATGATATAACATGACGCAGTTTTTACTTACCAACCAACCATGCAATCTTCCGCTCCATGATCCACCATGAGCCGAAATACAGGCAGTATCAAATGTTATCGACTTGTGAAAGCAGGCATCTCTAATGAGACGGAGATGG	45.45
16282	TAGGTACACAGC	[Cysteine synthase]	Cyanobacteria	Synechococcophycidae	Synechococcaceae	Synechococcus	Synechococcales	[Synechococcus elongatus PCC 6301]	GATCAAGCCGCAGACAACAGGGAAGAGCAAGACCCAGACAGAAGCTCTGCCGGCCAACGACTATGTTGAGTTTCGAAAACTTTTGCTGGAAGATTCGGGCGATCGCCCTCGACAAGATTGAAGAGTTCCTTAAATTTGCTGATCGATCCCCCAAAACTCCAGACAATGGCTGTGTACCTA	49.7
16285	TAGCATTGGTAC	[ATP phosphoribosyltransferase involved in histidine biosynthesis]	Firmicutes	Bacilli	Bacillaceae	Bacillus	Bacillales	[Bacillus cellulosilyticus N-4, DSM 2522]	CTGTAGACTACAATGTATAACTTTATTTCGTTATCACATTAGCACACTAAAGTGAAAGGCGGTAACGGAGGAAAAAGCGGATGAAAAACAATTTACAAGATACATGTGATGATCACGAAGGAAATGTGAAATTCCGAGTGTGGATATAGAGAGAGGTGGAGTTGGATGGTACCAATGCTA	38.18
16285	TAGCATTGGTAC	[ATP phosphoribosyltransferase involved in histidine biosynthesis]	Firmicutes	Bacilli	Bacillaceae	Bacillus	Bacillales	[Bacillus cellulosilyticus N-4, DSM 2522]	CTGTAGACTACAATGTATAACTTTATTTCGTTATCACATTAGCACACTAAAGTGAAAGGCGGTAACGGAGGAAAAAGCGGATGAAAAACAATTTACAAGATACATGTGATGATCACGAAGGAAATGTGAAATTCCGAGTGTGGATATAGAGAGAGGTGGAGTTGGATGGTACCAATGCTA	38.18
16289	ACACTGGTGGCA	[Uncharacterized protein involved in exopolysaccharide biosynthesis]	Acidobacteria	Acidobacteria	Korebacteraceae	Korebacter	Acidobacteriales	[Korebacter versatilis Ellin345]	GTTAGGTGGAATTAGCGGAGAGCGTGGGTAAAAGTGCGCTACACTGACTGAAACCGCTAAATCGAATCGTTGGTACCCCCGGTAATGAGCCGCCCCTTTAGCGGCAGTCCTCGAATTGACCGGACTTAACGTGGATCGCACAACCAACGGAAGGTTTTGAAGCGCATGTGCCACCAGTGT	53.33
16292	GCAAGGAATCTG	[Ribonucleases G and E]	Bacteroidetes	Cytophagia	Cytophagaceae	Leadbetterella	Cytophagales	[Leadbetterella byssophila 4M15, DSM 17132]	AAAGAAGCGTCTAAGAAAAAACCGTCATAAGAAGAAGTAATTAGGTATTACTACGATAAACAGTAGGAGGTAAGCAGCGGAATACTGCTTACTTTTTTTGTTAAAAATTTGTGTACTAGTATCTTTATGTGAAGATAGTAGTATTAATGATCCCGACCCCTTACTATGCAGATTCCTTGC	33.33
16295	ACTACATACGCA	[DNA segregation ATPase FtsK/SpoIIIE and related proteins]	Bacteroidetes	Sphingobacteria	Rhodothermaceae	Salinibacter	Sphingobacteriales	[Salinibacter ruber M31, DSM 13855]	TGTCCCGGCTAGACAGTGGATACACATGTACACCACGCTCCCTGTCGCTGCGTCCCCTTTTCTCCGCCTCGCCTGTTCGGCTGTATGGCTGCCTCGGGTTCCGATACGAATACGGAGGAGGCCTTCCTGATCTCTCCGCGTCGGAAGGTGGAGATCTTCGGGCTCATGTGCGTATGTAGT	60.61
16301	CAACGATCTCCC	[Ribonucleases G and E]	Acidobacteria	Acidobacteria	Acidobacteriaceae	Acidobacterium	Acidobacteriales	[Acidobacterium capsulatum ATCC 51196]	TCTCCGCGCAGGTTGGCGGACCGTGGGCCCACGCCCACTGCATCGCGACAGCTCTCTCTGGCTGAGGCCTCTTTCTGGCGGCTCCCGGTCTTCTCCGGTTTCAAGGATCTCCCGCAAGGGGGCATCCCGGTCTGATTTCTGCCTGGCTGCCGAAAAGAGGCAGCAATGGGGAGATCGTTG	64.85
16302	GATACCAAGACC	[NAD-dependent aldehyde dehydrogenases]	Acidobacteria	Acidobacteria	Acidobacteriaceae	Acidobacterium	Acidobacteriales	[Acidobacterium capsulatum ATCC 51196]	GCAGAGACGGAAAGTATCAGGGCATGGCTTTAGCCATGCCACAAGCACTGAGCAAAATCCGAGGGCTTTAGCCCCTGAAAACCGTGAAGGGTGCGGGCCTTGGCCCGCGCATCCACCGATCCAACCAACCCATGGGCTCTCGCCCTTGAGGGAATCAAGACTCCGATGGGTCTTGGTATC	58.79
16315	AATACGCCCTTT	[Subtilisin-like serine proteases]	Firmicutes	Clostridia	Clostridiaceae	Clostridium	Clostridiales	[Clostridium acetobutylicum ATCC 824]	TAATAGGCATATACTTTATAGATATACTTTTTTGGGGGTATTTTTACGAGTAAGAATGATGCATTTCTAGACTTATTTTATAATGTTCCGGAAAACGTAAAAAATAAGTTATTAACACTTAAGAACATTAATGGTGCCCAAAACATTGAGGTTGTTATTAAATTTATGAAAGGGCGTATT	26.67
16317	CATGTTCAGGGA	[Ferredoxin]	Verrucomicrobia	Opitutae	Puniceicoccaceae	Coraliomargarita	Puniceicoccales	[Coraliomargarita akajimensis DSM 45221]	ACATTCGATCGGACCATCATCACCCATCACGTATCACGTAGCACGTATCTCGCATCTCGTAGCACGTATCTCGCATCTCGTAGCACGTATCTCGCATCTCGCATCACGTATCTCGCATCTCGCATCTCGTATCTCGTATCTCGTATCACCAAACATCCAATCATCATGTCCCTGAACATG	49.09
16320	ACGAAACACAGT	[Thiamine pyrophosphate-requiring enzymes [acetolactate synthase, pyruvate dehydrogenase (cytochrome), glyoxylate carboligase, phosphonopyruvate decarboxylase]]	Proteobacteria	Gammaproteobacteria	Enterobacteriaceae	Escherichia	Enterobacteriales	[Escherichia coli K-12, MG1655]	TATCAATTTAATCCTCTGTAATGGAGGATTTTATCGTTTCTTTTCACCTTTCCTCCTGTTTATTCTTATTACCCCGTGTTTATGTCTCTGGCTGCCAATTGCTTAAGCAAGATCGGACGGTTAATGTGTTTTACACATTTTTTCCGTCAAACAGTGAGGCAGGCCATGACTGTGTTTCGT	39.39
16321	TCTTTGCTGATC	[AraC-type DNA-binding domain-containing proteins]	Bacteroidetes	Flavobacteria	Flavobacteriaceae	Flavobacterium	Flavobacteriales	[Flavobacterium johnsoniae UW101, ATCC 17061]	AATTCAATAATCCAGACACAAAAGAGCTCCAGCGGAGCAAAATATTTATCGCAATGAATATGTCGCTCCGCTGGAGCTTTGTTCTCAATAATAAACATGATTTCTATAAATATTTCGCTTCTCCGAAGCTGATTTTAGTCTCTCAAATTTTCATACTTTTATATCATGGATCAGCAAAGA	33.94
16322	AGTGTGGCCTTT	[Thiamine pyrophosphate-requiring enzymes [acetolactate synthase, pyruvate dehydrogenase (cytochrome), glyoxylate carboligase, phosphonopyruvate decarboxylase]]	Firmicutes	Bacilli	Bacillaceae	Geobacillus	Bacillales	[Geobacillus sp. Y412MC52]	AATGAGCGGCCGGCTTCGGCTGGCCGCTCCTGAGGCGGCCGTCACGGCCGTGAAGAAGGGTGGTACCGCGGAAAGGAAACCTTTTCGCCCCTTTGGCTGGAAATGACAGCCATCGTGGGCGGAAAGGTTTTTTATATGGATGACAAATCACAGGGAGGATCGACGATGAAAGGCCACACT	58.18
16328	GCAAACGACTAT	[Ribonucleases G and E]	Acidobacteria	Acidobacteria	Korebacteraceae	Korebacter	Acidobacteriales	[Korebacter versatilis Ellin345]	GTGATCAAGATTCCACAGTTGCTAGAGAATCCATTAAGCCCGCCGGATCGCGCGGAACTCGCGCAGCTTCGTCCGCCGGACTTGTCACCTGCATTCCTGCACGGCCTCACTTCGCCTCTCCGGTAAGACTGGCTTCCTCACGGAAGACCGGTCGCGGAGAAGTCAATGATAGTCGTTTGC	59.39
16334	TTCGTGCGTAAG	[Predicted ATPase (AAA+ superfamily)]	Euryarchaeota	Thermococci	Thermococcaceae	Pyrococcus	Thermococcales	[Pyrococcus furiosus DSM 3638]	TTTGAAGCTCTAGTGTTTTTTGTGAGGCTTTCTTTAGAAACTTCATGTTTGAAGTTCTAGATGGCATATCCTTAAATAAGTCTTTGTTTGCCATGCCCTCCTTTTTATCCTCAAGGGACTGAATAAAGTTTGCCATAGTCCTGATTGAAGAACTAGCCTCTAACGATGCTTACGCACGAA	37.58
16343	TATACCCTGCAA	[Predicted dienelactone hydrolase]	Cyanobacteria	Synechococcophycidae	Synechococcaceae	Synechococcus	Synechococcales	[Synechococcus elongatus PCC 6301]	GCTGGGCAATGTCACAATTTTCTTGAGAATCCCTTGAATTCCAGTGAACGCCCACTAGCGTTGAACTAGTCAGCGGTTGAGGCAACGGCCCTTGCGTTGGAGCCTCGTCCCTACCTTCCAATCGCTGCATCTTTTCTTGTCCGCGCTGCTAAGGATAGCCAGAAGATGTTGCAGGGTATA	52.73
16349	GATAGGCAACGT	[3-deoxy-D-arabino-heptulosonate 7-phosphate (DAHP) synthase]	Proteobacteria	Alphaproteobacteria	Brucellaceae	Brucella	Rhizobiales	[Brucella melitensis ATCC 23457]	TAAAATCTCTGTGTGCATTATATCAGCGCGACCACGCATGCCGGGTTTGCGAGCGCGGGCTGTCAACCTGTACAGGCATGGCCCGCCACATTCGGAATTCCGGCTTTCGTGCAAGGAGGATATAATCCGAGAGAAATCTAGCGGATAACGTAGACAGGTGCTCAAATGACGTTGCCTATC	52.73
16352	GAGCTTACACAC	[Cysteinyl-tRNA synthetase]	Firmicutes	Bacilli	Lactobacillaceae	Lactobacillus	Lactobacillales	[Lactobacillus reuteri F275, JCM 1112]	ACGCTATATATAATAACAGTAGAATGTGAAGAAAGTATGACCAAATGGTAAATAATTTTTTGGATACAAATTAATATCATCAGAAATGCTATTCTAATACGGAATGTGGTAAGATTAACTGTACAAATTAATTCTTTATTAATGATTTTTAAGGAGCGGATAGACATGGTGTGTAAGCTC	26.67
16354	GTAGTGCGAAGC	[Methylated DNA-protein cysteine methyltransferase]	Proteobacteria	Betaproteobacteria	Neisseriaceae	Neisseria	Neisseriales	[Neisseria gonorrhoeae FA 1090]	GAAACGGTTGGATGATGTGCCGGAATGCGCAAATGCAAAAATCGTGGTTTCAGACGACCCTTTGAAGGCCGTCTGAAATTTTTCATAGGGCGACGCTTTATGTGTCGTCCTGTGTGTTGAAACATTCCTTTCCCTGATGCTTTGGAAATATTGTATATTTAGGCAATGGCTTCGCACTAC	43.64
16354	GTAGTGCGAAGC	[Methylated DNA-protein cysteine methyltransferase]	Proteobacteria	Betaproteobacteria	Neisseriaceae	Neisseria	Neisseriales	[Neisseria gonorrhoeae FA 1090]	GAAACGGTTGGATGATGTGCCGGAATGCGCAAATGCAAAAATCGTGGTTTCAGACGACCCTTTGAAGGCCGTCTGAAATTTTTCATAGGGCGACGCTTTATGTGTCGTCCTGTGTGTTGAAACATTCCTTTCCCTGATGCTTTGGAAATATTGTATATTTAGGCAATGGCTTCGCACTAC	43.64
16356	GAATATGCTCGA	[Molecular chaperone (small heat shock protein)]	Firmicutes	Bacilli	Staphylococcaceae	Staphylococcus	Bacillales	[Staphylococcus aureus aureus NCTC 8325]	TTATCTTTATTGCTTGTATAAATCTCGATGCTCAGTTCTTTTGCCCTGATTCCTTATCAGGCACAAATCTACCCATTTATTACTTTTTTATCTCCCCTTTTACTTTAACTTTTTTAATACTACTCATATAATGGCTTTGTAATACAAATTTCTATAATGGAAGTGATGTCGAGCATATTC	29.7
16356	GAATATGCTCGA	[Molecular chaperone (small heat shock protein)]	Firmicutes	Bacilli	Staphylococcaceae	Staphylococcus	Bacillales	[Staphylococcus aureus aureus NCTC 8325]	TTATCTTTATTGCTTGTATAAATCTCGATGCTCAGTTCTTTTGCCCTGATTCCTTATCAGGCACAAATCTACCCATTTATTACTTTTTTATCTCCCCTTTTACTTTAACTTTTTTAATACTACTCATATAATGGCTTTGTAATACAAATTTCTATAATGGAAGTGATGTCGAGCATATTC	29.7
16361	ATTGGAACCTAG	[ABC-type antimicrobial peptide transport system, permease component]	Acidobacteria	Acidobacteria	Korebacteraceae	Korebacter	Acidobacteriales	[Korebacter versatilis Ellin345]	ACGCGCTGAAATCTACCCCCTTTCGCAAGCCCCCGACACCACCAGTCCGCATTTTTCCTGTCCGGAATGCGATCGTCCGAGTCCAATTCCGGACAGCCGCGTTTCACACTAGTTCTGTAGTTTCAATGTTTTACCTTTGGCGATTTTGGTGCTCTGATAGGCAATATGCTAGGTTCCAAT	51.52
16362	TCCCTGAGTGTA	[Flagellar hook-basal body protein]	Proteobacteria	Gammaproteobacteria	Pseudomonadaceae	Pseudomonas	Pseudomonadales	[Pseudomonas syringae pv. syringae B728a]	ATCCCGGCGCCCCGTAGATACGGGCGGCCCGGCGCGAACTCGTGTCAAGCGACATGATGCACTCATCTGGTGTGGCAAATAGCCGCCATCTAGCTGGCATCGTTGTTGCTATACCTTCTGTACCCGCTGAATCAGTGTCAAAAATTTGCGGGCCTTACGAGAGATATGTACACTCAGGGA	55.76
16363	AAACGCCGTTAG	[Periplasmic protein involved in polysaccharide export]	Proteobacteria	Gammaproteobacteria	Shewanellaceae	Shewanella	Alteromonadales	[Shewanella oneidensis MR-1]	GGCCGCAATCTATGGGCGGTAGCGTGCCTGAAAGCAAAGAAGGACGTTGCTTTGCAACTGCTAGAACGCAGCAAAGAGCGCTGCTCTAGGACCTAGAATCTAGAAGGGCGTAGCCCGCACTGCTTTATCATTGTTTTTCATCTTTAACCCAATCGGAGATATCTGATGCTAACGGCGTTT	49.7
16364	AGACCTACCGAT	[Heme/copper-type cytochrome/quinol oxidases, subunit 2]	Proteobacteria	Gammaproteobacteria	Xanthomonadaceae	Xanthomonas	Xanthomonadales	[Xanthomonas campestris pv campestris ATCC 33913]	GGATCATTGCCAATGGGTTTCGTGCAGGTGCAGCAAAGACTAAAATCAGGGAGCTAACCCGTGTCTTCGATCTGGGCCGCCATCTCCACCGGGAGCGGGCTGTTCAAAACGCCGCTGGCGGATCAGACGAACGAGGCTGGCGTTCCTTCGCACTTGGATCGACCGATGATCGGTAGGTCT	58.79
16369	TTTAGGTGCGAT	[tRNA and rRNA cytosine-C5-methylases]	Proteobacteria	Deltaproteobacteria	Desulfovibrionaceae	Desulfovibrio	Desulfovibrionales	[Desulfovibrio vulgaris vulgaris DP4]	TCTGTTTCTCGTCCGGGCTGTCCGTACCGCAATGACGACGGCTGGACCCTGACCGAGTGGGATTGTTTCCGCCTTGGGGCTTGATGCGTCTCCACTGTCTGGCGTGACTCGGCTACCGTTGCTGTTTTCCTCTCTTCCTACCTGCTGTCTCAAGAGACCTAATTCATGATCGCACCTAAA	56.97
16372	CACTAGTATGCC	[Nucleoside diphosphate kinase]	Proteobacteria	Gammaproteobacteria	Enterobacteriaceae	Yersinia	Enterobacteriales	[Yersinia pestis Medievalis Harbin 35]	GTATGCAATTGCTACAAGCGCACTTATAATCTGCGGCCACTGATTATTCGGCATACGTAAAGCGGCATCATTTTAGTGTAAAGGAACGGGCTGCCAGCCAAGTAAATACGCTTATCAGAGCAGGTTCCGAGTCCGGTTAATATTAGAAATCCAATAGAGGTTATTATGGGCATACTAGTG	43.03
16377	TTGGCCCATTAT	[Methylase involved in ubiquinone/menaquinone biosynthesis]	Firmicutes	Bacilli	Enterococcaceae	Enterococcus	Lactobacillales	[Enterococcus faecalis V583]	TTGAAGTCAAACGTGTGGAAGGTAAAGAAGGCGGAAAATGGATTTTAATCGATTTAGGCGATGTTATTGTCCATGTATTCCAATCTTCAGAACGTGCCTTTTACAATTTAGAAAAATTATGGTCAGATGCCCCAATGGTTGATCTAAGCGCTTGGGTCGACTAAAATGATAATGGGCCAA	38.79
16378	TCTCATCTGGCA	[Membrane protease subunits, stomatin/prohibitin homologs]	Chloroflexi	Chloroflexi	Herpetosiphonaceae	Herpetosiphon	Herpetosiphonales	[Herpetosiphon aurantiacus DSM 785]	GCAATTGCCACTCTGGCTTATCACTTTGGAACAGCAGGTTCGATTCCTGACCCGTTACACGCTTATCCACTATTGTACCCGCAAAAGGCTCTGCAAAGCTACGGGCTTTCCGCCGATTGTGGTATGTGGGGCGGCGTGTAACATCATTTTTGAGAGGTAGATCGTATGTGCCAGATGAGA	50.3
16386	TGGGTCCATCTT	[Transcriptional regulators]	Actinobacteria	Actinobacteria	Streptosporangiaceae	Streptosporangium	Actinomycetales	[Streptosporangium roseum DSM 43021]	GCAGAGCGACGCGTGGCGTCACATAGAGGCTCAGGCTATGTGGGTCGCTCTACTGTCTGGAATGGTGAGGTAGCCGTTCTTCCCGGTGGTGGAGGTCCTGACAGGTGCCTGCTCAGCCGGTACTGTGCTTATGCAGACAAGTGGAAGAGTGATCGGGCGGTTAACATGAAGATGGACCCA	58.79
16405	GTGAGTGCAATG	[Predicted xylanase/chitin deacetylase]	Euryarchaeota	Thermoplasmata	Thermoplasmataceae	Thermoplasma	Thermoplasmatales	[Thermoplasma volcanium GSS1]	ATAGAATTTTTCAGACTGATTTTTTTAGTTGGCAGGATTCGTATTTATACGCTAAAATCTGCGGTTTTGGCGAGTATAAATAGTGTATAAAATCATATTTTTTTAAATATTAATCTCAATCCATAAAGTGGACAATGTATTAATGCGATGCAATAATCTGCCCATATGCATTGCACTCAC	29.09
16411	TGAAGTTCGACA	[Multidrug resistance efflux pump]	Proteobacteria	Alphaproteobacteria	Beijerinckiaceae	Beijerinckia	Rhizobiales	[Beijerinckia indica indica ATCC 9039]	GCTCTGGGGCTGATAGCCTTCGGCTCACAATGACGATGGCTTGGCTTGTTCCATCGGCGGACCGAATGATCTTCTGCTGCGGGAAACGAAACGGTGACGGAAGAGACATCGACCACGCCGAAAGTCGACACTGCTGTCGGTGCCGTCACCCCTGAGCAGAAGGGGATGTGTCGAACTTCA	59.39
16412	GCGCCAGTCTAT	[Predicted permeases]	Actinobacteria	Actinobacteria	Bifidobacteriaceae	Bifidobacterium	Bifidobacteriales	[Bifidobacterium breve ACS-071-V-Sch8b]	TTCAAAACCGAAAACGGTTGAGCCAGAGATTCTGTTTTTCATATGGTTTGCGGCCTGTTTCCGCCCTTCCGGCACCCACTCGTCCACGGTGTGGCGATGATATCGCGCGATATCCGAAATACGCGGACAATAGAATCTATCAGAGGCTAGATAAGGGAGAGAGTTATGATAGACTGGCGC	49.7
16412	GCGCCAGTCTAT	[Predicted permeases]	Actinobacteria	Actinobacteria	Bifidobacteriaceae	Bifidobacterium	Bifidobacteriales	[Bifidobacterium breve ACS-071-V-Sch8b]	TTCAAAACCGAAAACGGTTGAGCCAGAGATTCTGTTTTTCATATGGTTTGCGGCCTGTTTCCGCCCTTCCGGCACCCACTCGTCCACGGTGTGGCGATGATATCGCGCGATATCCGAAATACGCGGACAATAGAATCTATCAGAGGCTAGATAAGGGAGAGAGTTATGATAGACTGGCGC	49.7
16419	TCTGCTGTAACG	[Uncharacterized conserved protein]	Proteobacteria	Gammaproteobacteria	Legionellaceae	Legionella	Legionellales	[Legionella pneumophila pneumophila Philadelphia-1]	ATCGTCTCGAAGCCTTGGCACGAAACATTAAATTTCATACAAGGCTTCGAGACAGCATTAATGCCTCCTCAGTCCGAACGATTAGAGATAACCCCCTATCTTATCCATATAATCAAAGAGATTAAAATGGCCCTGAAATTTTTCCAATGATACGGATGACATAATATGCGTTACAGCAGA	38.79
16419	TCTGCTGTAACG	[Uncharacterized conserved protein]	Proteobacteria	Gammaproteobacteria	Legionellaceae	Legionella	Legionellales	[Legionella pneumophila pneumophila Philadelphia-1]	ATCGTCTCGAAGCCTTGGCACGAAACATTAAATTTCATACAAGGCTTCGAGACAGCATTAATGCCTCCTCAGTCCGAACGATTAGAGATAACCCCCTATCTTATCCATATAATCAAAGAGATTAAAATGGCCCTGAAATTTTTCCAATGATACGGATGACATAATATGCGTTACAGCAGA	38.79
16421	CGGTACTAGTGC	[Predicted metal-dependent hydrolase]	Euryarchaeota	Methanomicrobia	Methanosarcinaceae	Methanohalophilus	Methanosarcinales	[Methanohalophilus mahii SLP, DSM 5219]	CCGGGTGATCCAAAAGTTACTGTCAAAAGGGTCACTTCTATAGAATCCTGCGGATACAGTGTCTCAAAACTCGAAATAGGTAGTCACACTGCCACCCATATCGATGCTCCTGCCCATATATTTGAGGGCGGGCGCACAGTAGATGAACTGGAATTATCCTCTCTTATGGCACTAGTACCG	46.67
16427	CGATCGTCTCAA	[Endonuclease I]	Actinobacteria	Actinobacteria	Streptomycetaceae	Streptomyces	Actinomycetales	[Streptomyces avermitilis MA-4680]	GGCATGCCGCATCGCGTGCGCAACACCTGCCGCATCGCGTGCACATCAAGCGACTTGCCGGTTTCCGACATGGAACCGACACCTCCCGTTCATTGACCGGACCTCATGTCCATGTCACGATCCGGTTGCCCGCTCAATCAACACGCGTAGAACGGACTCCCCACGATGTTGAGACGATCG	61.21
16438	GTGGATGTTGCA	[Uncharacterized conserved protein]	Chloroflexi	Chloroflexi	Herpetosiphonaceae	Herpetosiphon	Herpetosiphonales	[Herpetosiphon aurantiacus DSM 785]	ATAACAACGCCGTTTATTTGGCACTCATCCCACCTTTTATCGCGTCGCGACACCAAGAGTTGCCTCATGTTGGTTATCGACCAACTGACCTCTGTTCGTCACCCGCCGCCCTTGAGTGTGTGTACTTTGGGGCAATAGCAAAGGATGCAGTCGATGGAGACACTGATGTGCAACATCCAC	51.52
16449	CGCTGACCAAAT	[ABC-type dipeptide transport system, periplasmic component]	Actinobacteria	Actinobacteria	Streptomycetaceae	Streptomyces	Actinomycetales	[Streptomyces avermitilis MA-4680]	CGACATTCACTGTCGCTGACGTCCGCCTCTGGCGTACGCGTCGCGATTCTCCCTCTCTCCGTGACTTCGTCGCGGTTTTCGACGACCTGACGCCCGGGCAGACGTCTGTTCATTTTCGTCTCACTCCTCGTCAATCCGTCTCATCATTCGAGAGGTCGTCTTCCGATGATTTGGTCAGCG	58.79
16450	TTCGATGCTACG	[Predicted Rossmann fold nucleotide-binding protein]	Actinobacteria	Actinobacteria	Streptosporangiaceae	Streptosporangium	Actinomycetales	[Streptosporangium roseum DSM 43021]	GGGCGGATGGGCATAAATGAAAGTGGCTTTCCTCGCCGGCCATTTGGCGGGGAAAGCCACTTTCAGTCCCGAGCAGCACCCTCGGCAGTTAGACGCAGGCTCGTCGAAATCCGGTTCCGTCTTTTCCCGGAGATTTTCCAAGATTTTTCTGAAGGCGGCGCTACGATGCGTAGCATCGAA	56.97
16457	CAAGCAGTCAAG	[Saccharopine dehydrogenase and related proteins]	Proteobacteria	Deltaproteobacteria	Desulfovibrionaceae	Desulfovibrio	Desulfovibrionales	[Desulfovibrio vulgaris vulgaris DP4]	GGGTGTCGTGTATGCTGTGTCCGGGCTTCTCGTCCTGATGGTCCCGGAACAGAAGCAAGGTGACGTGTGACATGGGCCGGCGTGTTGCGTCCGGCCCCGTGACAGGATCATATGGCGGCAAGTCGCCCCTCTCCGGGGGCATGTGTGCCGCAAAGGAGATGCGCTATGCTTGACTGCTTG	63.64
16463	ACTTATGGCAGG	[Glycerol uptake facilitator and related permeases (Major Intrinsic Protein Family)]	Firmicutes	Bacilli	Staphylococcaceae	Staphylococcus	Bacillales	[Staphylococcus aureus aureus NCTC 8325]	AATTAAATTTGACAAAATTTTTACAAAAACCATTGACAACGCTTTCATATCGATAGTATCATAACAAATATAATAAAAGTTAATACATAGAATAGAGACGGGAGATTTCTACGAGCCAAACTGCTAGTGTAGGAATCTCTTTGTCTTTTTGGGAGGACATTTAATATGCCTGCCATAAGT	29.7
16464	GAATGCAAACGC	[Predicted metalloendopeptidase]	Proteobacteria	Gammaproteobacteria	Xanthomonadaceae	Xanthomonas	Xanthomonadales	[Xanthomonas campestris pv campestris ATCC 33913]	TAATGCTCTCCACGGCCCCGCGAGGGGCCGTTTTTTTGTCCGAAGCCTGCTAGAACGAGAGGCCACGTTGACCTGCGTGCCCCACCCATGACCTTCGACACCATGCGTGCTGTCATACAGAAAGGTAGAGTGCCGCCACGGCTCCGCTGTGACGGGGCTTCCCAAATGGCGTTTGCATTC	61.21
16465	TCGACAAGATAG	[Glutamine amidotransferase]	Verrucomicrobia	Opitutae	Puniceicoccaceae	Coraliomargarita	Puniceicoccales	[Coraliomargarita akajimensis DSM 45221]	TCCCCTGCTTAGGCAGGAGGCATTGGTTTCGTTCACAGATGAACAAAATTCCATTCGTTTTGGGGATGGATCAACAGTCTTCATCTATTGGATGAAGACTTTTCCCGCTCAGAAGCGTTGCTGGCTTGCATCGTGGCACGGAATTCGCAGCTTGGTGCGTTTCCCATGCTATCTTGTCGA	49.7
16469	GATCAGCCGGAA	[Transposase and inactivated derivatives]	Proteobacteria	Betaproteobacteria	Neisseriaceae	Neisseria	Neisseriales	[Neisseria gonorrhoeae FA 1090]	ATAAAATCAGACACGGCAAAGGAATAGCTACCCTTTGCCGAAACCGTCCAGCCTGAACAAACCACAAACTTAAAGTTTGATGACGAGAATAGGCGGGCGGTTTTCTTGTTTGTGAAATTGAGTAGTATCAAAGAACACAGATTCTGAATAGATAAGGGTAATCCCATGTTCCGGCTGATC	41.21
16472	TGGCCGTGATAT	[Isopropylmalate/homocitrate/citramalate synthases]	Euryarchaeota	Thermococci	Thermococcaceae	Pyrococcus	Thermococcales	[Pyrococcus furiosus DSM 3638]	ATGCACAAAAATTTTTTCGAATAAATTGACATTTAACCTAAATTTTTTCGACGTTTATGAAAATTCAAGAAATTTGTTCGACAAGACAAAAAATTTGCCGAAAATTTTAAATACCCATTCAGAATGATGTGAAGCGGGTGGTGTATATTAAGCAGGAGAGAAATAATGATATCACGGCCA	29.09
16472	TGGCCGTGATAT	[Isopropylmalate/homocitrate/citramalate synthases]	Euryarchaeota	Thermococci	Thermococcaceae	Pyrococcus	Thermococcales	[Pyrococcus furiosus DSM 3638]	ATGCACAAAAATTTTTTCGAATAAATTGACATTTAACCTAAATTTTTTCGACGTTTATGAAAATTCAAGAAATTTGTTCGACAAGACAAAAAATTTGCCGAAAATTTTAAATACCCATTCAGAATGATGTGAAGCGGGTGGTGTATATTAAGCAGGAGAGAAATAATGATATCACGGCCA	29.09
16474	TTCAGAGGAGGA	[6-phosphogluconate dehydrogenase]	Proteobacteria	Gammaproteobacteria	Enterobacteriaceae	Yersinia	Enterobacteriales	[Yersinia pestis Medievalis Harbin 35]	CTCGCGAAAGCAAACGTGTGCGCACAGCAACTAGTCAGTTGTGCTATCTATCGCACCAATCACTACCCAGCTGACATAATCCTGAGTTAACATGTTTCCCACATCAAAAACCTGTTGGCCTTAAGGCTGGTAACAGGTGTCATCCTTCAGACAGGAGTTTTTTTAATGTCCTCCTCTGAA	45.45
16474	TTCAGAGGAGGA	[6-phosphogluconate dehydrogenase]	Proteobacteria	Gammaproteobacteria	Enterobacteriaceae	Yersinia	Enterobacteriales	[Yersinia pestis Medievalis Harbin 35]	CTCGCGAAAGCAAACGTGTGCGCACAGCAACTAGTCAGTTGTGCTATCTATCGCACCAATCACTACCCAGCTGACATAATCCTGAGTTAACATGTTTCCCACATCAAAAACCTGTTGGCCTTAAGGCTGGTAACAGGTGTCATCCTTCAGACAGGAGTTTTTTTAATGTCCTCCTCTGAA	45.45
16476	ATTGACCTGGCT	[cAMP-binding proteins - catabolite gene activator and regulatory subunit of cAMP-dependent protein kinases]	Cyanobacteria	Synechococcophycidae	Acaryochloridaceae	Acaryochloris	Synechococcales	[Acaryochloris marina MBIC11017]	TTGGTATTTGGTACTATTCCTAAATTTCATTTTTAGTGATTAGTATCATGTATCCTACATAACTTCTTGCCTCACCCTATTGTCCTCATGGCTAACTAGCATAGGCAATATTCCTCGGTGAGTCTGACGCAAAGTTTCATTCAGTTTTTCGCAGGTACGCAGCTAATGAGCCAGGTCAAT	38.79
16480	TGAACTAGTTGC	[Predicted protease with the C-terminal PDZ domain]	Bacteroidetes	Flavobacteria	Flavobacteriaceae	Cellulophaga	Flavobacteriales	[Cellulophaga algicola IC166, DSM 14237]	ATGCACACCAATTAAATATCTTACGAACAAAAACATCCCTGCCTATCGGCTGTCCCCTCAAGGGGACAATTCTTAATAGCTACATTTCTTACGGAAATAAAAACGGTGAGCCCACTTTTTCTCTTAATTGAAAATACTATCTTAGTCCACCTAAATAGTATTTACATGGCAACTAGTTCA	36.36
16487	TCCTCGATCTTG	[FOG: TPR repeat, SEL1 subfamily]	Planctomycetes	Planctomycetacia	Planctomycetaceae	Planctomyces	Planctomycetales	[Planctomyces brasiliensis IFAM 1448, DSM 5305]	CCTCACGTCAGCATAAGCTAAAGAATGCGTACGGCCAGTCGCGCGGTAAGCAACGTTCTGGTTTGGATGATTGAACGAGACAGGTAATAACATTCGTTGCAAGACGCTGGCAGACAAATGCGTATACACTTGGATTCTGTTCTCCTTCGCTGGAAAAGTTTACCTATGCAAGATCGAGGA	47.27
16487	TCCTCGATCTTG	[FOG: TPR repeat, SEL1 subfamily]	Planctomycetes	Planctomycetacia	Planctomycetaceae	Planctomyces	Planctomycetales	[Planctomyces brasiliensis IFAM 1448, DSM 5305]	CCTCACGTCAGCATAAGCTAAAGAATGCGTACGGCCAGTCGCGCGGTAAGCAACGTTCTGGTTTGGATGATTGAACGAGACAGGTAATAACATTCGTTGCAAGACGCTGGCAGACAAATGCGTATACACTTGGATTCTGTTCTCCTTCGCTGGAAAAGTTTACCTATGCAAGATCGAGGA	47.27
16493	CGTAAACAGATG	[Predicted membrane protein]	Actinobacteria	Actinobacteria	Mycobacteriaceae	Mycobacterium	Actinomycetales	[Mycobacterium bovis BCG Tokyo 172]	GTGCCCGACCCTCGGTGCGCACCAATTTGAGCCAACTCAGGAAATGAATCTCTGAGCGGAGGTGCACCGGTTGCCCGCCTCACAACGACATGCTGAGGCGCACACGGTCGCTCGCAGCCGGGCACAACGAACACCCCTGCTCTGCCGCGCCGATGTTGGGAACGCATGCATCTGTTTACG	64.24
16494	CTCAGTGAATAC	[Peptide methionine sulfoxide reductase]	Planctomycetes	Planctomycetacia	Planctomycetaceae	Planctomyces	Planctomycetales	[Planctomyces brasiliensis IFAM 1448, DSM 5305]	GCCGTGACTTGGGAAGAATCGCCGAGTCGGACGGTCTTGAGGGGGCAAAATGATGTTTCCACGGCTGTCTGTGTCTATAATACTATCAGGCCCGTTTCTACAGACGTGAAAGGCCCGGACAACATCGTCCCGGGACTGTCTTGATAAAGGAAGCCTGTCGAAATCATGGTATTCACTGAG	52.73
16494	CTCAGTGAATAC	[Peptide methionine sulfoxide reductase]	Planctomycetes	Planctomycetacia	Planctomycetaceae	Planctomyces	Planctomycetales	[Planctomyces brasiliensis IFAM 1448, DSM 5305]	GCCGTGACTTGGGAAGAATCGCCGAGTCGGACGGTCTTGAGGGGGCAAAATGATGTTTCCACGGCTGTCTGTGTCTATAATACTATCAGGCCCGTTTCTACAGACGTGAAAGGCCCGGACAACATCGTCCCGGGACTGTCTTGATAAAGGAAGCCTGTCGAAATCATGGTATTCACTGAG	52.73
16495	ACTATCTAGCAG	[Glycosyltransferases, probably involved in cell wall biogenesis]	Firmicutes	Clostridia	Ruminococcaceae	Ruminococcus	Clostridiales	[Ruminococcus sp. 18P13]	TCTTCTGCGCAGTGTTCCTGTTTGCGCCGCTGCTCCAGCTGCCCCATCTGGCAACGGGAGGCGCTATGCTTCTGCCCTTTGTTGCCATTCCCGGCATTCTGATCGCTGTGTTGCTGAAGATCCCTCGCCAGCAAAGGAAAGCTGCACTTTAAAGGAGGCATCACCATGCTGCTAGATAGT	56.97
16500	ACAATGACCTCG	[Anthranilate/para-aminobenzoate synthases component I]	Firmicutes	Bacilli	Bacillaceae	Bacillus	Bacillales	[Bacillus subtilis subtilis 168]	AATGAGTTGAGTTAGAGAATAGGGTAGCAGAGAATGAGTTTAGTTGAGCTGAGACATTATGTTTATTCTACCCAAAAGAAGTCTTTCTTTTGGGTTTATTTGTTATATAGTATTTTATCCTCTCATGCCATCTTCTCATTCTCCTTGCCATAAGGAGTGAGAGCAATGCGAGGTCATTGT	35.76
16502	GCCTTTGCTCAA	[Na+/H+ antiporter]	Proteobacteria	Deltaproteobacteria	Desulfovibrionaceae	Desulfovibrio	Desulfovibrionales	[Desulfovibrio vulgaris vulgaris DP4]	ACTGTTGCGGGTGCAACCGACACTCATTTCAGCTTTCCGTATTGTGAACACATGGATTAGCTGCTGGCGGAGTCGCCCACACAAGACGAAGCCCGCACAAGGAACATCACTGGCGGAAGGCGCTGCAACAAATGGTCACTGCAACTCATCGATAATGGGGCCTCTATGTTGAGCAAAGGC	53.94
16503	TTGTACTCGTAC	[Thioredoxin domain-containing protein]	Fusobacteria	Fusobacteria	Fusobacteriaceae	Ilyobacter	Fusobacteriales	[Ilyobacter polytropus CuHBu1, DSM 2926]	AGAAATAATCTGAAAAAGTTCGTCTTTACTGTATAGAGGCGGACTTTTTCTTTATCTTTTATTACCTAAAAATCCCATATAATTTTACAACAAATGATAAACATTATTAAAATAACTTGGTTATGAAAATAATTATATTAAGAATTTTCACAAAGGAGAAAGCCTATGGTACGAGTACAA	24.24
16507	ACCAGAGCTCAA	[Uncharacterized protein conserved in archaea]	Euryarchaeota	Methanococci	Methanococcaceae	Methanococcus	Methanococcales	[Methanococcus maripaludis C5]	AGTTCTTTTTTAAAATAAATAATCATATTAAAAAATTATGGGGGATGGGCAATAATGAAAACGATGAGATTTACTGCAACTGCAATAATACTCTTAGTCATCCTAAGTTCTGCGTTTGCATAGGGTAATCAGGGTAAGGGCTACGGACAAAATCAAGGTGGACAAATGTTGAGCTCTGGT	34.55
16517	GCCTTTGCATTC	[Site-specific DNA methylase]	Bacteroidetes	Bacteroidia	Porphyromonadaceae	Odoribacter	Bacteroidales	[Odoribacter splanchnicus 1651/6, DSM 20712]	GAAAAAGCCCCCGGCCTGTAAGTAGTTATCTCACCCACATACTTACACAAAGATGCGACCAACCGCACAGCCGGGGGCTAAATACCCTCTGCTGCGGTTGGTCGCATTTGTATGTTATGTGAGTGAGATGTCGCAAAGATAGTAACATTTAAAGGAATAACAGCAATGGAATGCAAAGGC	46.67
16520	GCGGTAATCAGA	[Permeases of the drug/metabolite transporter (DMT) superfamily]	Cyanobacteria	Synechococcophycidae	Merismopediaceae	Synechocystis	Synechococcales	[Synechocystis sp. PCC 6803]	AAGTAATGAAAGGCGCCAGTTGCGTAATAGTTCTATGTTACCATTGACCCTAAATTTGGCAAATATTGCCATGGTGATATCAACTATTGCCTTGGCCATAGCTTTGTAACAAAACTATACATACAATGGGAGGATGGCCATACCTGCTCCATTACCCCCCCGCCAATGTCTGATTACCGC	43.03
16522	ACTTACCTTGAC	[Large-conductance mechanosensitive channel]	Bacteroidetes	Flavobacteria	Flavobacteriaceae	Capnocytophaga	Flavobacteriales	[Capnocytophaga canimorsus Cc5]	TAAGGTGAAAATTATTTTTTCCAGATATGGAACATCCCCTTACACGAAATCTTAAACTTTCGTTATAATTTTTTTATTTAGCTTTTTTTAAAATACCTTTGCCTACTAGAAAAGGGTTATGTGTTTTAACCCAAAAAATTAGTACTCACTTAAAATAAAAAATGTATGGTCAAGGTAAGT	25.45
16524	TGGATAAGGGCC	[Predicted hydrolases or acyltransferases (alpha/beta hydrolase superfamily)]	Thermi	Deinococci	Deinococcaceae	Deinococcus	Deinococcales	[Deinococcus maricopensis LB-34, DSM 21211]	TGTGAGCCTGAGTGGGCTTCTCAAGGTTCGTTCGACGTTGAGTAAAGGGGCGTGATGGGTCACGGTGTGGGTGCGCGCTGCCCGCACCGTAGCGTGACGGCAGTTGCGACACCTGCCGGCCATGACCGCGTCCGGCGGGTTCCGTCTGCACAGAAGGAGCTCCCTATGGGCCCTTATCCA	64.85
16525	TAACGGTATTGG	[Predicted transcriptional regulators]	Proteobacteria	Gammaproteobacteria	Enterobacteriaceae	Escherichia	Enterobacteriales	[Escherichia coli O157:H7 Sakai (EHEC)]	AGTCGGTTTTTTTACGTCCTGATTCAGACCTCCTTTCAAATGAATAGCCAACGCTTAATTCACACCTATTACCTTCCTCTGCACATACACATTCGTTAAACCATATATGTTTTTGACTTATCCGCTTCGAAGAGAGACACTACCTGCAACAATCAGGAGCGCAATATGCCAATACCGTTA	40.61
16525	TAACGGTATTGG	[Predicted transcriptional regulators]	Proteobacteria	Gammaproteobacteria	Enterobacteriaceae	Escherichia	Enterobacteriales	[Escherichia coli O157:H7 Sakai (EHEC)]	AGTCGGTTTTTTTACGTCCTGATTCAGACCTCCTTTCAAATGAATAGCCAACGCTTAATTCACACCTATTACCTTCCTCTGCACATACACATTCGTTAAACCATATATGTTTTTGACTTATCCGCTTCGAAGAGAGACACTACCTGCAACAATCAGGAGCGCAATATGCCAATACCGTTA	40.61
16526	TGAAATGCCGGG	[Recombinational DNA repair protein (RecF pathway)]	Firmicutes	Clostridia	Ruminococcaceae	Faecalibacterium	Clostridiales	[Faecalibacterium prausnitzii L2-6]	AGTACCATAGAGGTGACACTATACCTTAAGGAAAGGAGCGTTGTCCGATGGATGTGGAGCTCAGCTGGCAGACGTTTGCCTGCACCGGTGATATTCTGTGTTATCTGGACTACAGGCGGCAGCTCGCTCAGCAGCGGCTCACCGCCCCGGCAGGAGAAAAAACAGATGCCCGGCATTTCA	55.15
16530	CTTTAGGTCGCC	[Predicted transcription factor, homolog of eukaryotic MBF1]	Firmicutes	Bacilli	Lactobacillaceae	Lactobacillus	Lactobacillales	[Lactobacillus rhamnosus GG, ATCC 53103]	ATTTTTCTTTTTGACTAAAATTGGTAAAGTTCGATCTTGACAACCTGTATCTGCTATTCTATCTTGAAAACAATATAAAGCACGTTAACCATTTATTATTGGCGATATTGAGTGATAACTAACAATGACGGTTCATGGTGAGGACTTTACGGAGGCGAGCAGCACATGGGCGACCTAAAG	35.76
16533	TATTGTGCGAAG	[Uncharacterized enzymes related to aldose 1-epimerase]	Proteobacteria	Gammaproteobacteria	Pseudomonadaceae	Pseudomonas	Pseudomonadales	[Pseudomonas aeruginosa PAO1]	CGGGCGGGCCGTTTTTTTCCGGCGACCGCTCTTCCCGGCTGCCTGTTACAAACCGACTACGCTTTTCCTGTGCCGATCATTTGGGGCTTGCGTGCGAAATGTAGTAAAACTACACGGATGCACGCCCGGGCTTTCCGGGAAGGGGAGAGGGTAGGACAATCGGACATGCTTCGCACAATA	58.79
16542	ATCTAGTTCGGC	[Uncharacterized protein conserved in bacteria]	Proteobacteria	Betaproteobacteria	Comamonadaceae	Acidovorax	Burkholderiales	[Acidovorax avenae subsp. avenae ATCC 19860]	ACGCGCCGCACCGCGACGAGGAGCCTCCGGGCTCCTTTTTCATGCCCGGGCCGCGGGCGGCCTGCGGGGCCCTGCCGGGGCATGCCGTGTAGGACGCGGCCGGACACGCTCTAGAATCTTCGGCTTCCGCCCTCTTCCTTCCCCCTTTCAGAGAACAGCGCATCCATGGCCGAACTAGAT	70.3
16543	GCTCGTAACATG	[Ornithine/acetylornithine aminotransferase]	Proteobacteria	Gammaproteobacteria	Moraxellaceae	Acinetobacter	Pseudomonadales	[Acinetobacter baumannii ATCC 17978]	ACTTGTGCAGTAATTGTAGAGCCTGTACAAGGTGAAGGCGGAGTTATTCCAGCTGATATCGAATTTTTAAAAGGTTTACGTGAACTGTGTGATCAGTTCGGTGCCTTACTTATTTTTGATGAAGTACAAACTGGTGTGGGCCGTACAGGTGCACTTTATGCCTACATGCATGTTACGAGC	42.42
16546	ACAGCTCCAGAA	[DNA segregation ATPase FtsK/SpoIIIE and related proteins]	Chloroflexi	Chloroflexi	Herpetosiphonaceae	Herpetosiphon	Herpetosiphonales	[Herpetosiphon aurantiacus DSM 785]	TTCGAGACCAGACCAGGAAAACTATCGGAGGCTGCGTTGATTGTTGGCGTGTCGGTTCAGCAATCAACATGAATATAATAGCACAAAAGTTCTGTTTTGACAAGTAGTTTATGCATAATCATGGAGCCAATGTTTGAGGTTGCATCTGGATAAAGGTGGTTGGGTATGTTCTGGAGCTGT	42.42
16546	ACAGCTCCAGAA	[DNA segregation ATPase FtsK/SpoIIIE and related proteins]	Chloroflexi	Chloroflexi	Herpetosiphonaceae	Herpetosiphon	Herpetosiphonales	[Herpetosiphon aurantiacus DSM 785]	TTCGAGACCAGACCAGGAAAACTATCGGAGGCTGCGTTGATTGTTGGCGTGTCGGTTCAGCAATCAACATGAATATAATAGCACAAAAGTTCTGTTTTGACAAGTAGTTTATGCATAATCATGGAGCCAATGTTTGAGGTTGCATCTGGATAAAGGTGGTTGGGTATGTTCTGGAGCTGT	42.42
16550	GACTAGTGGATT	[Rieske Fe-S protein]	Planctomycetes	Planctomycetacia	Pirellulaceae	Pirellula	Pirellulales	[Pirellula staleyi DSM 6068]	TTCTTCCTGTTCCATCGATCGAGCCTCTTACCAACTTTTGTGTAGCGATAGCGGCTGTCACAACCATCTCGGTTAGAGGCACACGCTAGAGCTGCGAAGCGAAAGGCTTGCGATCGATTTTTGCCTACCAAAGTCCGGCTCATCCCACAGCGGAGTTAACGAGCGATGAATCCACTAGTC	52.73
16553	CCGCTTAGTGAT	[DNA-directed RNA polymerase specialized sigma subunit]	Cyanobacteria	Synechococcophycidae	Synechococcaceae	Thermosynechococcus	Synechococcales	[Thermosynechococcus elongatus BP-1]	GATCACAGGGAAATGAGGGATATCTGAGCATACTAGGTGTGGGATAGTGAAAGTAGGGAAGCTGCCCAGGGGGCGATCCCTATCCAAGTCAGTCCAGCCAGTCAGATGCACCTGCCTCTGCTGATTTTGTTTTGGCCACAGTAGGGAAACCCAAGGGTCTATTCTATGATCACTAAGCGG	51.52
16562	AGAACTGTCTAC	[Sulfate permease and related transporters (MFS superfamily)]	Cyanobacteria	Synechococcophycidae	Synechococcaceae	Synechococcus	Synechococcales	[Synechococcus elongatus PCC 6301]	AGCCCGACAGCGATCGCTACAACAATCAGAGAACCCCAACGGGAAGGCGTCATGACTTGCTCGCAGAAAACCTCTGTGTTGAGCTTAGAGGCTTAATTCGGGAAAGTCAGCCACCGAACTAGTCAGAGGTTAGGATTGCCAAGCAGACTTTAGCCAGTACTTCTGATGGTAGACAGTTCT	50.91
16562	AGAACTGTCTAC	[Sulfate permease and related transporters (MFS superfamily)]	Cyanobacteria	Synechococcophycidae	Synechococcaceae	Synechococcus	Synechococcales	[Synechococcus elongatus PCC 6301]	AGCCCGACAGCGATCGCTACAACAATCAGAGAACCCCAACGGGAAGGCGTCATGACTTGCTCGCAGAAAACCTCTGTGTTGAGCTTAGAGGCTTAATTCGGGAAAGTCAGCCACCGAACTAGTCAGAGGTTAGGATTGCCAAGCAGACTTTAGCCAGTACTTCTGATGGTAGACAGTTCT	50.91
16571	ACCAGAGACGCT	[ABC-type phosphate transport system, periplasmic component]	Firmicutes	Clostridia	Ruminococcaceae	Faecalibacterium	Clostridiales	[Faecalibacterium prausnitzii L2-6]	AGCGCAAAAACACTGCACAAAGCTTTACCTGCATTTTGCGCCTCCATGGTCGCAGCCGGATGGGCAGTGCGCTACAATAAAGGCGTCCCAAGAGAGATACAATGAGGAAAAGGAAAACAGCCCGGCCAGAACAAAAGGGCCGGCCTAATTGAAGGAGATATTATTATGAGCGTCTCTGGT	49.7
16571	ACCAGAGACGCT	[ABC-type phosphate transport system, periplasmic component]	Firmicutes	Clostridia	Ruminococcaceae	Faecalibacterium	Clostridiales	[Faecalibacterium prausnitzii L2-6]	AGCGCAAAAACACTGCACAAAGCTTTACCTGCATTTTGCGCCTCCATGGTCGCAGCCGGATGGGCAGTGCGCTACAATAAAGGCGTCCCAAGAGAGATACAATGAGGAAAAGGAAAACAGCCCGGCCAGAACAAAAGGGCCGGCCTAATTGAAGGAGATATTATTATGAGCGTCTCTGGT	49.7
16575	AGGATACTTCTG	[DNA-directed RNA polymerase specialized sigma subunit, sigma24 homolog]	Bacteroidetes	Flavobacteria	Flavobacteriaceae	Maribacter	Flavobacteriales	[Maribacter sp. HTCC2170]	TACATTCGTGTTGTCTTTGAAGTAATAAAAGTAATTGAGTAGGTAAAAACCATCCTGTAATCCTTGGAAACTGATATCCGTTTTACGCACCGTGACCTTGTAGAACAATGCAAGTCCGGAGACCCAAGCTCGCAATACCAGCTGTATTCGCTCTATGTTGATGCGATGCAGAAGTATCCT	41.82
16583	GTGTCTGGACTT	[Fe2+ transport system protein A]	Cyanobacteria	Oscillatoriophycidae	Cyanobacteriaceae	Cyanothece	Chroococcales	[Cyanothece sp. BH68, ATCC 51142]	AACTTGAAAATTAACCTTCAAGTGATGATTTTAAGATTATAAAAAAGCCGTTTTCCTTCATAATTCTCCATGAAATAGTCACCAGTAGAAGCATTAAAATCATTAAAATAAGGAAAAAGATAAGAATTATTCTTAATAATATTTTGATTTCTTGAGAAAGGAAAGATGAAGTCCAGACAC	24.85
16588	GTACTTCGGGTT	[Superfamily II DNA and RNA helicases]	Actinobacteria	Actinobacteria	Streptomycetaceae	Streptomyces	Actinomycetales	[Streptomyces avermitilis MA-4680]	ACATTCGCCGTGCGTGGTCATGGCATCATGGGTGAAAAGTAGTACTCCGCCGCGTCGGCGCGGTCGGCTTCTTTTTTTGTCTTGCACCCGGCTCGTTCCTGCAATTCATTCGGCTCGTGCCCGCCGAGAATTCCTCGATGCGTGCCCTGTCGAGGAAGGTTCTCCATGAACCCGAAGTAC	58.79
16591	ACTGCTGGTATA	[Aspartyl-tRNA synthetase]	Acidobacteria	Acidobacteria	Acidobacteriaceae	Acidobacterium	Acidobacteriales	[Acidobacterium capsulatum ATCC 51196]	GCGAGCGGAAGCCATGCCCAAATACAGGACCGGAAAGATTCGCAGGGGCAGATTGCGATACAAAGGTTGCAGAGGCTGGAGCCTCAACATTTGAGCTGCACCAACGGTATGGCTTAGGCCATGCCCGGATACAAGATTCGAAAGATCATTTCAGGAAGAATCACTATGTATACCAGCAGT	51.52
16595	GCCGATTCTTGT	[Isoleucyl-tRNA synthetase]	Actinobacteria	Actinobacteria	Corynebacteriaceae	Corynebacterium	Actinomycetales	[Corynebacterium glutamicum Kalinowski ATCC 13032]	CCTAGTAGAACCGAACGGGTGGGACCGTGAAAGACCTTTTGTGTCAACGAAGGGAAGCTAGTTAATTTAGCTCAAGCTGGGTGGTACCGCGTCCGTTTTTTAGGGCGTCCCCGCAGGTAGAACGATAATTATTGTTACTTGCGTGAAGGATGGGACCGAACACACATGACAAGAATCGGC	50.3
16598	AGGAGAGAGAGT	[ABC-type branched-chain amino acid transport systems, periplasmic component]	Actinobacteria	Actinobacteria	Streptosporangiaceae	Streptosporangium	Actinomycetales	[Streptosporangium roseum DSM 43021]	GCCGAAAAGAATCGGTGTTGTAACGAAACGATAACGGGAGGCTCTCCTGTATCGACCCGTAACATCCGCTGGCTGTACTAACCGACACAACCCCCTGGCCACTCCGCCAGGGGAGGGCATCTGTGAACCCGGTCCTGAAGCGGGACTGGCGAAAGGAAGGCAACCATGACTCTCTCTCCT	58.79
16602	AAGAGAGGTCGA	[Type II secretory pathway, ATPase PulE/Tfp pilus assembly pathway, ATPase PilB]	Proteobacteria	Betaproteobacteria	Comamonadaceae	Acidovorax	Burkholderiales	[Acidovorax avenae subsp. avenae ATCC 19860]	AGTGCCCACTGCCGGGTCATTTCCCTGCAAGCCCCGCGCCATGGTTACGCAGCGGCTGCGCAACATGCCGCGAGCCACCCCGATTGCCGGCCATGCCATGCACGGAGCTTTGCGGTTGCGATGATAGGATGGTTCACTTTCCAACCTATCGACTCCTCTGGTTACATGTCGACCTCTCTT	61.21
16603	GGACTGATTCCG	[Long-chain fatty acid transport protein]	Proteobacteria	Gammaproteobacteria	Moraxellaceae	Acinetobacter	Pseudomonadales	[Acinetobacter baumannii ATCC 17978]	GGCAACACAGTTTAAACGGTTTAACTCTGTTACTTTTAAAAAAATGTCTTGAAGTTCAAGGAAAGATTAAAAATGAAATTAAAACATCTGAGCACTGCAATGATTTTAGCAACGCTGCCTGCAACTGGGGTTTTTGCAGCAGCTTTAGATCGCTCTGGACAGTCAATGCGGAATCAGTCC	37.58
16605	GAGAACTTCCAA	[Methyl-accepting chemotaxis protein]	Proteobacteria	Alphaproteobacteria	Rhizobiaceae	Agrobacterium	Rhizobiales	[Agrobacterium tumefaciens C58-UWash]	TTTGGCCGCTAAGTGGATTTATAGTGCAATGCAGCACAGAAAGAGGCCATAGCGCGTGCAGTCGCTTCGGCCCTTTCATCGCGCATCATGCGCCTCTCCCCTCTCCGAAACATCGGTACCGCGCGGCGTTTTTACGACGCGCGATCCCAAACCTTGCGAGCGCCCATGTTGGAAGTTCTC	58.79
16606	TCCGAGGAAGTC	[Arabinose efflux permease]	Bacteroidetes	Bacteroidia	Rikenellaceae	Alistipes	Bacteroidales	[Alistipes shahii WAL 8301]	GCTCTCTTACCGGCCGCCGCGACGGAAAAGCCCATATGACAGTTGTGCGACGAAGGCCCGGAATTTCCGGGCCTTTTGCCGGAAAAGCCCGGAAAAATCCCTACTTTTGCTGTCGCAATGCACGCCGCGCCCCACATACCCCAGCGTCCTGCGGACGGACTGCCCATGGACTTCCTCGGA	61.82
16612	GACCTGATGCGA	[Mannose-6-phosphate isomerase]	Proteobacteria	Betaproteobacteria	Burkholderiaceae	Burkholderia	Burkholderiales	[Burkholderia mallei ATCC 23344]	TTTCGGCGCTGCATTGCCGCTCGAAGCCGGCGGGCGCGCACGTCCCGCTCCGCCTTCGCCGATCGGCCGATCCCCGGCAACTTACGTTCGCGATGCCGGGCGAGTTACTATCCGTCCGGCATGGTGCCGCGCGATCGTCGCGCCGGCCGCCGCGACACCACGGGAATGTCGCATCAGGTC	72.12
16613	TACTGGCAGACC	[Exopolyphosphatase]	Bacteroidetes	Sphingobacteria	Chitinophagaceae	Chitinophaga	Sphingobacteriales	[Chitinophaga pinensis UQM 2034, DSM 2588]	AGTGACGCTAATGGCCAACGTAAGGCTAAAGTGTATATCTGGGTATCGTTAGCCATACCAAACACAGTATTTAGCTTTTTGTCATTTCGGTATAAATGTCAGCCAGTTTGATCCAATTCTTAATTTTTAATTCTTAATTCCTAATTGATCTTTATTTTTGCGCCCATGGGTCTGCCAGTA	35.15
16617	TGAACGAGGGTG	[Outer membrane protein and related peptidoglycan-associated (lipo)proteins]	Bacteroidetes	Cytophagia	Cytophagaceae	Cytophaga	Cytophagales	[Cytophaga hutchinsonii ATCC 33406]	CTAAAGCTTTTTTACAGTAAATTTAAAAATCCTCTCATTATATGAGAGGATTTTTTGCTTCAAGCCTTAGGCTTTACACATTAAGCTTTTTTCAAAAAGGCATCGTTTTTATCTATAGATTCGTTAATATAGTATACATCATTGCCTCAACCAACCGTTAAACCAATGCACCCTCGTTCA	30.3
16617	TGAACGAGGGTG	[Outer membrane protein and related peptidoglycan-associated (lipo)proteins]	Bacteroidetes	Cytophagia	Cytophagaceae	Cytophaga	Cytophagales	[Cytophaga hutchinsonii ATCC 33406]	CTAAAGCTTTTTTACAGTAAATTTAAAAATCCTCTCATTATATGAGAGGATTTTTTGCTTCAAGCCTTAGGCTTTACACATTAAGCTTTTTTCAAAAAGGCATCGTTTTTATCTATAGATTCGTTAATATAGTATACATCATTGCCTCAACCAACCGTTAAACCAATGCACCCTCGTTCA	30.3
16621	ATTACAGCAGGC	[ABC-type spermidine/putrescine transport systems, ATPase components]	Proteobacteria	Betaproteobacteria	Oxalobacteraceae	Herminiimonas	Burkholderiales	[Herminiimonas arsenicoxydans ULPAs1]	TTGAATTTCAAGGCATCGCGCAATGCTGGCTGGCTTGTTCTGCTGGGTGGCAAAAATGGCTCTCTTTGCCGCTAGGCTACTATTTTAGAAATCACCTCTGCTATTTGCTACAATTGCCCCGGTTTTTGAATCCCTGTAATCCCTTGCAGCTCTCTCCAGGACAAGATGGCCTGCTGTAAT	47.88
16622	ATCGTTATCGGC	[Cysteine synthase]	Acidobacteria	Acidobacteria	Korebacteraceae	Korebacter	Acidobacteriales	[Korebacter versatilis Ellin345]	ATGCTTGTTACAGTGTTTGCCTGTGAACGCCCCGTTCTACGCCTGTTGCTGTTGTTGTTGACCGCCGGCGGCGGTGTGCCTGCCACCCTTTCTTGCGCAGGCGTCCCCAATCAAAATTTAGATTCGCAGCACGGTCATTTCGCATCGTGTAGCAAGGAGCTATCCATGGCCGATAACGAT	55.15
16625	CACTGAGAGGTC	[dsRNA-specific ribonuclease]	Firmicutes	Bacilli	Lactobacillaceae	Lactobacillus	Lactobacillales	[Lactobacillus plantarum WCFS1]	CGTGTAAGAGTAGCACTGAATACATGTCGGAAGCACTCGAACGGCAGATGAATGACCACCTTAAATAATGATTCATGCTAAGTTAGGCACCACCAGTAACAGATTGTGATAACTGGCTGATCCAATGGGGTTAGTCGATAGAATGATAACGAAAGGAAGTTTCAAATGGACCTCTCAGTG	41.82
16631	AGGAAAGCGTGC	[Superfamily I DNA and RNA helicases]	Proteobacteria	Betaproteobacteria	Neisseriaceae	Neisseria	Neisseriales	[Neisseria gonorrhoeae FA 1090]	GTCCGTCCAAATCGGTTTGGAACGCCGCAATGTGATATCCGCCTATCAAGGTTTTGCGTGCGTGTGTCGGCGAGGGCTTTGCCAAAACCGAAATCAAAATCAAGTTGTCAGGCATCCTTCCGTTTCTATTAAAATAGCGCATTCCATTTTTCAGACGGCATCCTTATGGCACGCTTTCCT	47.27
16633	TGTAACGACGAT	[Dehydrogenases (flavoproteins)]	Planctomycetes	Planctomycetacia	Pirellulaceae	Pirellula	Pirellulales	[Pirellula staleyi DSM 6068]	GGCGCAGCGAAATTCTTCGCGCGGTTTTCTCGGAAAAATGTGGACACACGTTTTTCCCTCGCTAAAATCCGCCAGCACACCTACCTGAAGATCCTCTAGGCGACTTCCCCTCTCCTCCCCCTCCTTTCGACGTTTCGAGCCTCTAGCTTTTGGCCCCACCTGCCGATGATCGTCGTTACA	56.36
16636	AGAAACGGCTTC	[Mg-dependent DNase]	Bacteroidetes	Bacteroidia	Prevotellaceae	Prevotella	Bacteroidales	[Prevotella melaninogenica ATCC 25845]	GATAAGGTCAGGATAAAGTTAAATAGGTGCATTGATTGCTGAGAAATACTACTCGTCAAGACCTGTCATCCAAAAAAACAACAACACCCAACATTCAACACCCATCACCCCTACACTTCATCAACACCCAACATTTAACACCCAACACCCATCACTCACCACCCAATGGAAGCCGTTTCT	42.42
16643	GTTTATTACCGC	[Deoxyxylulose-5-phosphate synthase]	Firmicutes	Clostridia	Syntrophomonadaceae	Syntrophothermus	Clostridiales	[Syntrophothermus lipocalidus DSM 12680]	GCTGATGACTATTTTCTTTCCTCAGCATCAAGAAAATCACCTGGTTTATAATAAAATCTGTGTATATCAGTGAAAATCTGTGTGCATCTGTGGCTATTTTCCAAGTTCTGCGTTAATCAGCGTCTAAATCAAATAAGTTAAAGCTTCCTTAAGGGGGCGGAACTGATGGCGGTAATAAAC	37.58
16647	TCTGAAATGTGG	[Adenosylmethionine-8-amino-7-oxononanoate aminotransferase]	Proteobacteria	Gammaproteobacteria	Moraxellaceae	Acinetobacter	Pseudomonadales	[Acinetobacter baumannii ATCC 17978]	AGATTTGATTGCTGTAAAAGGGTATAGAGGATGACCGATAATTTTGATTTGGAACATATTTGGCATCCATATACTTCAATGACCCAACCTTTACCCACATTTAAAGTGAAGCGTGCCTATGGGGCAACGATTGAACTTGATGATGGTAGAACTTTAATTGATGGTATGCCACATTTCAGA	37.58
16648	TGCTACGACTAT	[Small primase-like proteins (Toprim domain)]	Firmicutes	Bacilli	Bacillaceae	Bacillus	Bacillales	[Bacillus anthracis Ames Ancestor A2084]	AGTGACAGAAAAGATAAGATTGAATGAGTAGATGTTACAATAAGGAGAGAGAACAAAGTTTTGGACATTCTATTTTTTAAAATGTAAGAATGGGGAAAATAATAATGGAAAAGTCGTCATTTTTTTGTTTTACTAAGTAGAGACGAAACGAGTGTGGAGGCAAGCATGATAGTCGTAGCA	32.12
16648	TGCTACGACTAT	[Small primase-like proteins (Toprim domain)]	Firmicutes	Bacilli	Bacillaceae	Bacillus	Bacillales	[Bacillus anthracis Ames Ancestor A2084]	AGTGACAGAAAAGATAAGATTGAATGAGTAGATGTTACAATAAGGAGAGAGAACAAAGTTTTGGACATTCTATTTTTTAAAATGTAAGAATGGGGAAAATAATAATGGAAAAGTCGTCATTTTTTTGTTTTACTAAGTAGAGACGAAACGAGTGTGGAGGCAAGCATGATAGTCGTAGCA	32.12
16652	AGATGACCATAG	[Predicted methyltransferases]	Actinobacteria	Actinobacteria	Bifidobacteriaceae	Bifidobacterium	Bifidobacteriales	[Bifidobacterium breve ACS-071-V-Sch8b]	GGCGAAATATCATTGATAGCAGGCCGTTCCTACTCACGTTTTGACGTTTGGGGAGCCCCTCGAAACGGAAGTAGATCTCCGGAACATGTGAAATCAACCCCTCGAAGTGCAGAATGCTCCTGATCCCACAGCAGATTGCTCTTTGGCTTGGGCAATACTGGGAGTATGCTATGGTCATCT	50.91
16653	AAGGACGCAAAT	[Predicted Na+/dicarboxylate symporter]	Actinobacteria	Actinobacteria	Bifidobacteriaceae	Bifidobacterium	Bifidobacteriales	[Bifidobacterium longum infantis ATCC 15697]	CCGCCCATGGAGGCGGAATGGCCCGAAGCGCCGCTCTGATAGGCGACTATAGGAAACGGCGATAACCACAGGGCGTTGCGTCAACGATGCGACGGATAGATTGATTCCAACATGAAACGGATCGTCCCGCACGGACACATCCTGATTTTCAGAGAAGGGAACATCATGATTTGCGTCCTT	55.76
16661	GGTATGGTTACC	[ABC-type transport system involved in resistance to organic solvents, permease component]	Actinobacteria	Actinobacteria	Nocardiaceae	Nocardia	Actinomycetales	[Nocardia farcinica IFM 10152]	CCGCATGGGGATCAACGCCAATTCGATACAGAATACCTATTCACATAGAACTTGTGGTGCACGGCCAGGCTGTGTAACACTTCACACGCTCCGCGCCCTCGCCGGGGAGAGCCGCTATCGGCAGGCGAGCGAGCGAAGAGAACGCCCAGAAAGGACTCGGGCAGCATGGGTAACCATACC	60
16664	GTCGGTTTGATC	[Predicted periplasmic protein]	Proteobacteria	Alphaproteobacteria	Rhizobiaceae	Rhizobium	Rhizobiales	[Rhizobium leguminosarum bv. viciae 3841]	AACGAATTCGCGACAAATCCGCATCGAATTTTATGCGCATTCGAATCTGTTTTTAGCCAAGTTTTATCGGCATTTGAATCAACTAAGCCTCTAATTCTATTGCGTAATTTTGCGTGAGATAAAAACGTCTGTGCCATTGTCACCTCAACTTACGGGGAGACGGCAATGGATCAAACCGAC	41.21
16665	AATTACCTGGCC	[Amino acid transporters]	Proteobacteria	Gammaproteobacteria	Enterobacteriaceae	Shigella	Enterobacteriales	[Shigella flexneri 2a 2457T]	GACGCAGCGCCTTCAGCATGCATTCGCCAGAAAAGAGATTGGCTGCTTTACTTATAATCCCTGGGCGATCATGAAGGTGTCTTATAACCGTGTATTTCTGCCGGAAGGATTGCCAATCGTCTGCTACAATCGCGCCATCATTTTTAAGATGGATAGCATTTTTGTATGGGCCAGGTAATT	45.45
16668	TACAGGGTGGCT	[Uncharacterized protein conserved in bacteria]	Cyanobacteria	Synechococcophycidae	Acaryochloridaceae	Acaryochloris	Synechococcales	[Acaryochloris marina MBIC11017]	TAAGGGGGATAAGGATGCACGCAACCCACGACTCACGTCTAACACGAATAGAAATCTTCTCTCAACCCAACTTAAATCCAGCTTTTAGCCCTTATGTATTTTCGGTTGATATCTAGTGCAATACTGCTCATCAGCGGGCTGGAAGTACTGGTTTATTACAGTCCTATGAGCCACCCTGTA	43.64
16670	ACATGGCAGGTG	[UDP-N-acetylmuramyl tripeptide synthase]	Firmicutes	Bacilli	Bacillaceae	Bacillus	Bacillales	[Bacillus cereus ATCC 10987]	TCTTTATAGAAGAGTTACTTAATTTGAGACCGCAAGAGTCGCGGTTATAAATAGGTCTATTTATTAGACAGAGTAGCACTTACCTCCTATTTTACATAATTAGGAGGTAACGTGTTGCTTATTAATAAAAGAGATAAATACACAATGTAGAGAGGGTTTAGTGAAATGCACCTGCCATGT	32.73
16673	TCTACTAGGGAG	[ABC-type nitrate/sulfonate/bicarbonate transport system, permease component]	Actinobacteria	Actinobacteria	Beutenbergiaceae	Beutenbergia	Actinomycetales	[Beutenbergia cavernae HKI 0122, DSM 12333]	AGGCCCTTGGGCCGAGCGGTTGACCTGGTGGAACTCCAGGACCGACGGTGAAAGTCCGGATGGGAGGAAGCACGAGGTGGGGCGACGCCGTCGTCCTGCCGACGACGGCGCGCACCCGCGCCCGTCGTCCCCCGGGTCGCGTACTTGCGACCCGGAGAGGACGACATGCTCCCTAGTAGA	71.52
16680	CATGCAATTCGG	[Primosomal protein N' (replication factor Y) - superfamily II helicase]	Actinobacteria	Actinobacteria	Geodermatophilaceae	Geodermatophilus	Actinomycetales	[Geodermatophilus obscurus DSM 43160]	GAGGACACGCCACGGGCGCACGTCGCTGCCGGTGACTGTCGGAGCCGGCGACGACACTCCCGGGCCACCACCAGCTCCCGCCGAACGGAGATCCCGCTGTCGAAGGACCCCGCCCCCCTCACCCCTCGCGAGCTCGGTGCGAGCCTCCGGGCGGGGCCGGAGCGGATGCCGAATTGCATG	76.36
16685	GTCTAGCTCAGA	[F0F1-type ATP synthase, subunit b]	Bacteroidetes	Sphingobacteria	Rhodothermaceae	Salinibacter	Sphingobacteriales	[Salinibacter ruber M31, DSM 13855]	CAGTCCACGTTGCCTCGGGGCGAGCACGATTAGAGACTCGACGGTGCGAGGGGGCAGCGTTGCGGCCGTCCCGTCCCGCCCGGGAGAACGTGGCCGTCCGCCGCACTCGTCCTGCCACAATGGTTCGGGGATACGTCTCCTGATGCCACGGCCGAGGCCCACGAGATGTCTGAGCTAGAC	69.7
16688	AGTGGAAGACGC	[Predicted membrane protein]	Firmicutes	Bacilli	Streptococcaceae	Streptococcus	Lactobacillales	[Streptococcus pyogenes M1, GAS SF370]	TTTTGAAATATCGGTATTCAAACAAAAAATAAACTAACACTTTATTATTTAGTTTATATAGTCACTTTTTGAAAGTCGACTATTAAAAGACTATTGCTTGAAGAATGACAGCTGTTATTCTTCCTTGGACAAAAGGTACAGGAGTATCTAAAAAGGAGAATTATCATGGCGTCTTCCACT	27.88
16691	AAGGTTCAGACA	[NADH:ubiquinone oxidoreductase subunit 3 (chain A)]	Crenarchaeota	Thermoprotei	Sulfolobaceae	Sulfolobus	Sulfolobales	[Sulfolobus acidocaldarius 98-3, DSM 639]	ATTAGTCTTTTGGATTGAAACTATATCAGCATCCCCGTCTAGTAATTTATATCCTGTTCAATAGAATCCGTAAATAAATTGTCATTTTCACCGCAGAATATTCCAATTTTTCCATTCTAATTATCATTAGGAAACTATTTTAGGATAGTGTTATGAATACTACTTATGTGTCTGAACCTT	29.09
16693	GCTTTGAAGGTG	[Signal recognition particle GTPase]	Proteobacteria	Gammaproteobacteria	Moraxellaceae	Acinetobacter	Pseudomonadales	[Acinetobacter baumannii ATCC 17978]	ATAGATGCTGAGATCGGGGATGACGATGTCACATTGCCTAATTTACCTGCTATCGATGTTCCTATCGTTGAGTCACCTGTTAAGCAAGAAGTAAAAGCTGAAGAAGTGGTCGAGGCTGCACCTTCTACAGAACCTGAGCAACCAAAATCTGGTTTCTTTGGGCGAATGCACCTTCAAAGC	45.45
16694	GTGGTTATCCGT	[Malate/lactate dehydrogenases]	Bacteroidetes	Bacteroidia	Rikenellaceae	Alistipes	Bacteroidales	[Alistipes shahii WAL 8301]	CAAGGCGGGGATTTAGGGGTGGGTACAATTTGCAAACGCGGCGGAACGCCGCGAATGGAACCATCCAAGAGAAGCAAAACGAACAATTAACACAAAATACTTACTGTTATGTCAAAAGTTACTGTCGTAGGTGCAGGCGCCGTAGGTGCAACCTGTGCAAACGTGATGACGGATAACCAC	49.09
16698	CGTACCTTCCAA	[Zn-dependent oligopeptidases]	Proteobacteria	Betaproteobacteria	Burkholderiaceae	Burkholderia	Burkholderiales	[Burkholderia cenocepacia J2315]	CCGGCGCGCCTCGCTGCGCATCCGACCCTGCGTCAATCGCGTCATTAGAAACTAACGATTGGAAAGCGCACGATGCACCCCAATAATGTCGGTATCGGGCGCGTTCGCGCGCCGCCGCCGTTACCCTTTTCATCCCGGTTCATCCGGCAACAGACAGGGAGTCTTATGTTGGAAGGTACG	60.61
16713	TCTTTGAACCTG	[Malate/lactate dehydrogenases]	Actinobacteria	Actinobacteria	Bifidobacteriaceae	Gardnerella	Bifidobacteriales	[Gardnerella vaginalis 317, ATCC 14019]	TAAGCTTTGAGCTGAAGTTTATTTTTGGTCAGTCGCAATAAAATGCGGCTGGCCGTTTTTGTATATTTTCAATGATTTCTTAAAATTTTAAAAAAATTTTTCTAAAATTACTTTCATTATCTCCAGAATAGTGCTATTTTTATGAAAAACTAAAAACAGAAGGAGATGCAGGTTCAAAGA	27.27
16713	TCTTTGAACCTG	[Malate/lactate dehydrogenases]	Actinobacteria	Actinobacteria	Bifidobacteriaceae	Gardnerella	Bifidobacteriales	[Gardnerella vaginalis 317, ATCC 14019]	TAAGCTTTGAGCTGAAGTTTATTTTTGGTCAGTCGCAATAAAATGCGGCTGGCCGTTTTTGTATATTTTCAATGATTTCTTAAAATTTTAAAAAAATTTTTCTAAAATTACTTTCATTATCTCCAGAATAGTGCTATTTTTATGAAAAACTAAAAACAGAAGGAGATGCAGGTTCAAAGA	27.27
16720	CCTTCGAAACGG	[Septum formation initiator]	Actinobacteria	Actinobacteria	Propionibacteriaceae	Propionibacterium	Actinomycetales	[Propionibacterium acnes 6609]	CGACCGGCCGGGGGACGGACACACGCGTCCTCGCCGAACCGCTCAGGTCCGAGGAACCGCGGAAATTACCAGCGCACTACGCGCACAGAGCCTCCTCGTAATCGAGCTACTCAGGAGGAGGGGGGTCAGCCTCGCCGGTTCGGGCTCACCCTCAGAGCAGTCGTTATGCCGTTTCGAAGG	66.67
16720	CCTTCGAAACGG	[Septum formation initiator]	Actinobacteria	Actinobacteria	Propionibacteriaceae	Propionibacterium	Actinomycetales	[Propionibacterium acnes 6609]	CGACCGGCCGGGGGACGGACACACGCGTCCTCGCCGAACCGCTCAGGTCCGAGGAACCGCGGAAATTACCAGCGCACTACGCGCACAGAGCCTCCTCGTAATCGAGCTACTCAGGAGGAGGGGGGTCAGCCTCGCCGGTTCGGGCTCACCCTCAGAGCAGTCGTTATGCCGTTTCGAAGG	66.67
16721	GACGGTAACAGG	[Quinolinate synthase]	Proteobacteria	Gammaproteobacteria	Pseudomonadaceae	Pseudomonas	Pseudomonadales	[Pseudomonas syringae pv. syringae B728a]	TTTGGCGCTAGAATCGGCGCGCCTTAAGAAGTCTGGCCGGTGTCCACCGGATATCAGCCATAAGCCTTTGTACAGATGGCGCAGCCTCTGTCAGGCTTTTTTTATTGCCTGTATTTCGGGTGTAAACTTGCCTTTCGCGCACTGGCGCTTTCAGGTCCCGTGAACATGCCTGTTACCGTC	53.33
16722	AGTTCCGGGAAA	[Predicted hydrolases or acyltransferases (alpha/beta hydrolase superfamily)]	Proteobacteria	Alphaproteobacteria	Rhizobiaceae	Rhizobium	Rhizobiales	[Rhizobium leguminosarum bv. viciae 3841]	GGCAGAAGAGGCGGCTGTTGCACCTAGGTATCGACGACACCTTGGTATGCCCAATACCTTCGTCCACTAGCGGACCCCGGTCATCAGTCTCAAACTCCCGATGCCAACGCTCTCTGAGCATGATCTCGAGGCGGCCATTCATCGTCCATTATCGGAGAAGCAATCATGTTTCCCGGAACT	55.76
16729	CGGTGTACTATT	[ABC-type sulfate transport system, periplasmic component]	Proteobacteria	Gammaproteobacteria	Enterobacteriaceae	Citrobacter	Enterobacteriales	[Citrobacter rodentium ICC168]	TACAAATCTTTGCGATCTATAGGCCGGATAAGGCGTCAGCCGCTATCCGGCATAAGCTCTTCATATATTCCCCCAAGTTATAGCCAATCTTTTTTTATTCTTTAATGTTTGATTTCCTTTCTGGCACGCTTTGCTCATCACAACACAACAAAAGAGAGTTGGGCGATGAATAGTACACCG	41.82
16732	TCTGTAGAGTGA	[Predicted dehydrogenases and related proteins]	Firmicutes	Bacilli	Listeriaceae	Listeria	Bacillales	[Listeria monocytogenes 4b F2365]	AAAACTTGTTAGGACGCCTTAAACAGACGTTTTAGCAAGTTTTTTATTGGCTAAATAGCGCGTTAGTGTAGTACTATGGATGGGTAACAAGTGAGATATATACACTGATAAATTAGCAGCGTTTAAGCTAAATTTGTTAGTTTGTTAAAATAAGGAGGAAATAGTATGTCACTCTACAGA	32.73
16737	ATGTGAGAGGCA	[Protein involved in ribosomal biogenesis, contains PUA domain]	Euryarchaeota	Thermococci	Thermococcaceae	Pyrococcus	Thermococcales	[Pyrococcus furiosus DSM 3638]	TCAAGAAAGAGTTTGAAGAAGAAGAGGAGCTTTTAGAAGAGATGGAGGAAGATTGGACGGAAGAAGAGGAGTGGGAAGACTGGGAGGAAGAAGAATACGAGGAAGATTGGGAAGAAGATTGGGACGAAGAGTGGGAAGAGGAGGAGTGGGAGGAAGAAGAAGAGGATGTGCCTCTCACAT	47.27
16738	ATTATGTTGCGG	[Exonuclease VII, large subunit]	Firmicutes	Clostridia	Ruminococcaceae	Ruminococcus	Clostridiales	[Ruminococcus sp. 18P13]	ACAGCTGCCGGTGGTGTATGCAGGCGGTGTTATGTCCAATCAGCTGATCCGCCGGGAGATCTGTCGGCATGGAACAGCATATTTTGCTGCGCCGGCATTTTCCTGTGACAATGCAGCAGGTGTTGCTGTGTATGCGGCTCTGTCAGCAGAAGAAGGGAAACAGCCATGCCGCAACATAAT	55.15
16740	TGCACCTGCATC	[Thymidine phosphorylase]	Proteobacteria	Gammaproteobacteria	Shewanellaceae	Shewanella	Alteromonadales	[Shewanella oneidensis MR-1]	TAATACTAAAATCGTATATCGAAACTAATTAAGTGTGACCTAAATCTAGTTGGGAACATCAAAACTTCGATAGCATGTAATTGTAATATTGCTACAGTTTTGATGTTTCATTGCAAAGCTAAATAACAAATATGTTGTATTAGTATTTAGCTTGGAGGCAGTATCATGGATGCAGGTGCA	29.7
16743	CTCGAGAGGGAA	[Uncharacterized protein conserved in bacteria]	Proteobacteria	Alphaproteobacteria	Rhizobiaceae	Agrobacterium	Rhizobiales	[Agrobacterium tumefaciens C58-UWash]	CTGTTTCTCCTGTTGTTGCGGCAAGTTGTCGACTGTACTGCCAGACATCAACGCCCTGATGATGCGTATCGGGTATTACCGGCCGGCAGACACGTTGTACGTGTTTGTTAATCATATTGATTTAGGCATTGTTCAGAATGCCGAAGAGAGTGGCTGGTAGGTAGAATGTTCCCTCTCGAG	48.48
16749	AGCTTTGAGTCC	[Predicted dehydrogenases and related proteins]	Firmicutes	Bacilli	Streptococcaceae	Lactococcus	Lactobacillales	[Lactococcus lactis lactis Il1403]	CAGAAGCAACTGTAAAAATCATTCAAAACGATATCAGTGGTGACCGATTTTTTGATGTTAATACAGTAGAAAATTTGGCCAGAGTCCGTGTTACCACTGTAGGAGTTGAAACCGTAGATACCGTGATTATTGGTATTTAAACCCAGAGACGAAAGAGGAAGTCAAATGGGACTCAAAGCT	38.18
16749	AGCTTTGAGTCC	[Predicted dehydrogenases and related proteins]	Firmicutes	Bacilli	Streptococcaceae	Lactococcus	Lactobacillales	[Lactococcus lactis lactis Il1403]	CAGAAGCAACTGTAAAAATCATTCAAAACGATATCAGTGGTGACCGATTTTTTGATGTTAATACAGTAGAAAATTTGGCCAGAGTCCGTGTTACCACTGTAGGAGTTGAAACCGTAGATACCGTGATTATTGGTATTTAAACCCAGAGACGAAAGAGGAAGTCAAATGGGACTCAAAGCT	38.18
16751	AGATGTGGACAA	[Rhodanese-related sulfurtransferase]	Actinobacteria	Actinobacteria	Mycobacteriaceae	Mycobacterium	Actinomycetales	[Mycobacterium bovis BCG Tokyo 172]	GCACGTCCGCGCAGCACTTAGAGCAGCCTAGGAGCCCCACCGTAGCGTGTCGCCCGCCGTTTCTGTGCAACAGACGTCCCAAGGAGCAGTCAAGCAGTAACACTCCCCGTCCCGCCTAACCAGTTGACCACGCTGGTCACCGAACTATGCGAAAGGATTCCCGCCATGTTGTCCACATCT	61.82
16759	CTGCACTTCTAC	[ATPase involved in DNA replication initiation]	Proteobacteria	Gammaproteobacteria	Enterobacteriaceae	Yersinia	Enterobacteriales	[Yersinia pestis Medievalis Harbin 35]	CGCGATGCGCCTGTTAGGGCGCGGCTGGTAACAGAGCCTTATAGGCGCATATGAAAAACCTCCGGCTATGCCGGAGGATATTTATTCACCAAATTCAGGTTGTTATGTTGTTATAAATTTTTGTGGTAAACTCGTCACGTTTTCCCGCCCGTTTTGTTGGTTGAGATGGTAGAAGTGCAG	46.67
16759	CTGCACTTCTAC	[ATPase involved in DNA replication initiation]	Proteobacteria	Gammaproteobacteria	Enterobacteriaceae	Yersinia	Enterobacteriales	[Yersinia pestis Medievalis Harbin 35]	CGCGATGCGCCTGTTAGGGCGCGGCTGGTAACAGAGCCTTATAGGCGCATATGAAAAACCTCCGGCTATGCCGGAGGATATTTATTCACCAAATTCAGGTTGTTATGTTGTTATAAATTTTTGTGGTAAACTCGTCACGTTTTCCCGCCCGTTTTGTTGGTTGAGATGGTAGAAGTGCAG	46.67
16767	TTGTAGATTGGG	[ATPases involved in chromosome partitioning]	Firmicutes	Clostridia	Ruminococcaceae	Faecalibacterium	Clostridiales	[Faecalibacterium prausnitzii L2-6]	ACCTGTGAAAATCTAGGCATCGGGCTGGCAATGGAGGGCAAAAAAGTCCTGCTGGTGGACACCGACCCACAGGGCAGCTTGACCATAGTCGCTTCACTCCTATGGCTAGTCGTGTGCACTGCGTGCAGATTTATATTTGCCCGCCATGCGGACATTGCCATCAGTATGCCCAATCTACAA	53.94
16769	AACTCTACAGGC	[Thiamine pyrophosphate-requiring enzymes [acetolactate synthase, pyruvate dehydrogenase (cytochrome), glyoxylate carboligase, phosphonopyruvate decarboxylase]]	Euryarchaeota	Halobacteria	Haloarculaceae	Haloarcula	Halobacteriales	[Haloarcula marismortui ATCC 43049]	CTATTCTCGGCGTGCGTATTGTAGGGGCACTATAGCCCCTCTCTTTACCTTTTCACCCCCGGCCGAATCGATTCGTCATACCACCACAGAGTCATCAGTCATGCACGCAGCACACACATCACCGCGGTATCGACCCCGAACACGAACAGACGGAGGGATGACACGATGGCCTGTAGAGTT	55.76
16778	GTAGGTGCCAGT	[Fructose-1,6-bisphosphatase/sedoheptulose 1,7-bisphosphatase and related proteins]	Proteobacteria	Gammaproteobacteria	Enterobacteriaceae	Shigella	Enterobacteriales	[Shigella flexneri 2a 2457T]	GGCCTACGAGCCAATGCCATTTTGTGTAGGCGGGATAAGGCGTTCACGCCGCATCCGGCATCACGCAGACTCTGAAACCGTGCGGGGGCAACCCCGCACACATCAATAATCCCACCCTTCCCCTGTGCTACACTTCGCGCCATTCCTTACTGCTTAGAGTTTGCTATGACTGGCACCTAC	56.97
16779	TTGTCGTGTCGT	[Adenylosuccinate lyase]	Firmicutes	Bacilli	Streptococcaceae	Streptococcus	Lactobacillales	[Streptococcus thermophilus LMG 18311]	GAATAAAATAAACAAAAAAAGAAAGGAACAAGGGCACTCGTATTCACTAAAACTGAATACGGGCTACGGACTTGGTCGAAAAGATAGTTTTTCCTAGAAGCTGACGCTTCTTCGTCTAAACTCCTATTTTGACTGTGTCCGCTTAACGCCCTTAATATCTTAATTATGACGACACGACAA	37.58
16781	GGCACTATTGCT	[Methyl-accepting chemotaxis protein]	Proteobacteria	Gammaproteobacteria	Vibrionaceae	Vibrio	Vibrionales	[Vibrio cholerae O1 bv El Tor, N16961]	ACCTTTGGTGACGCTGGCGCTCACTGATTGCGCGCTTTCACATTTCTGCTGAGGATTTGAAGCGAAATTCGACATCGTGCACAACTTCACCACTTTGCCTCTTTAGTCGCATTTACCGCTCTGAAAACAATCTGTTACAGTCTTGCGTACCATGAAATATTCATCATGAGCAATAGTGCC	45.45
16783	TGAGTGTACTTG	[Uncharacterized protein conserved in bacteria containing a divergent form of TPR repeats]	Cyanobacteria	Synechococcophycidae	Acaryochloridaceae	Acaryochloris	Synechococcales	[Acaryochloris marina MBIC11017]	GTCAAAATCATTATAGCCATTCGTTTTTTGACCTAGAAAATCGTGATTTTTATTCAAAAACTTGAAATTCGATCACCTAAAGGTTGGAAATGGGAAACCTAAGGGTAATTCATAAGACTACCTTTGATGTTTCATATTGTTGTATTTGCCACAACGGGTTTTTGGATGCAAGTACACTCA	33.33
16785	TCCTGCGCAATT	[Uncharacterized protein conserved in bacteria]	Verrucomicrobia	Verrucomicrobiae	Verrucomicrobiaceae	Akkermansia	Verrucomicrobiales	[Akkermansia muciniphila ATCC BAA-835]	AAGAACTTTCTTGCAAGGATGACTAAAAAGGTAAAACTTTCTTCTTTAGAGTTTGACGCATCCTGTTAAAATGACGCAATCCATTACAGATAGGTGTATTCCGTGTATTTGCACAGATATTGCACCTGTTTTATTATCTCTTCTGTTTCAACGAATTTTAAACACATGAATTGCGCAGGA	33.94
16785	TCCTGCGCAATT	[Uncharacterized protein conserved in bacteria]	Verrucomicrobia	Verrucomicrobiae	Verrucomicrobiaceae	Akkermansia	Verrucomicrobiales	[Akkermansia muciniphila ATCC BAA-835]	AAGAACTTTCTTGCAAGGATGACTAAAAAGGTAAAACTTTCTTCTTTAGAGTTTGACGCATCCTGTTAAAATGACGCAATCCATTACAGATAGGTGTATTCCGTGTATTTGCACAGATATTGCACCTGTTTTATTATCTCTTCTGTTTCAACGAATTTTAAACACATGAATTGCGCAGGA	33.94
16792	TTGAATCGAGCC	[ABC-type amino acid transport/signal transduction systems, periplasmic component/domain]	Cyanobacteria	Oscillatoriophycidae	Cyanobacteriaceae	Cyanothece	Chroococcales	[Cyanothece sp. BH68, ATCC 51142]	ACTTCGATTAAATTAGCTAGTTTGTAAGTGTTCAGCTATTAGCAGTTAGCTATATTCTTACAACCCTGTTCGCACTTAGCGGGAACTTCGTTAAGAAACTACTTACGTTATTAACGTTTATTTGTTTCGGTGCAAGATTTCAGTTTATAGTTAAATAATTATCAAATGGGCTCGATTCAA	32.12
16802	GAAAGCGTCTAC	[NhaP-type Na+/H+ and K+/H+ antiporters with a unique C-terminal domain]	Proteobacteria	Alphaproteobacteria	Rhizobiaceae	Rhizobium	Rhizobiales	[Rhizobium leguminosarum bv. viciae 3841]	AGCCGTTCAGCAGCATGAAGCAGCATCACGACGAGGTTAAGCCGCAAGGCCTACCCTTCTCTGACGTTTTGCCGTTTACTGACGGATCGCCGCGCGTGACGGAGGGGTTAAATAAAGGCGGATCGGCCGGGGCGGCTGTGTTCGCGAAGCAGTCGATGGAAAGGGATGGTAGACGCTTTC	59.39
16803	GAGCTGGTAGAA	[Dihydroorotase and related cyclic amidohydrolases]	Firmicutes	Clostridia	Ruminococcaceae	Ruminococcus	Clostridiales	[Ruminococcus sp. 18P13]	TGCATCCAGCTGGCGGCACTGGTGGACAGAGGACACCGGGAGCTGCCCATCCGTCCGGATTATGTGGGAAAGAATCTCCCCACTTCCGGGGAGGAAACAGTGCGGGTGAAAATGACGGAGCTCGACAATGCCGATGGTGTTTTTTTGTATGCGGAGGAGGGCTGAATGTTCTACCAGCTC	57.58
16803	GAGCTGGTAGAA	[Dihydroorotase and related cyclic amidohydrolases]	Firmicutes	Clostridia	Ruminococcaceae	Ruminococcus	Clostridiales	[Ruminococcus sp. 18P13]	TGCATCCAGCTGGCGGCACTGGTGGACAGAGGACACCGGGAGCTGCCCATCCGTCCGGATTATGTGGGAAAGAATCTCCCCACTTCCGGGGAGGAAACAGTGCGGGTGAAAATGACGGAGCTCGACAATGCCGATGGTGTTTTTTTGTATGCGGAGGAGGGCTGAATGTTCTACCAGCTC	57.58
16804	AGCGTGGACTTC	[Membrane proteins related to metalloendopeptidases]	Actinobacteria	Actinobacteria	Micromonosporaceae	Salinispora	Actinomycetales	[Salinispora arenicola CNS-205]	CCACAACCTGGTGTAGCCAGTACTACCAAAATTCGTGACGAGGGCCGACAAAGCTCCGACGATCGCATCGGACCGATCCCGCCGGATCGACCCTCGCTCCGCGCCGGCTCCGAGCCCACCTCACTATGTCGGGGTCACGTGCCCTACGAGCAGTGAAGGTCTGTTATGGAAGTCCACGCT	62.42
16807	CAGATCCCTGGT	[Dehydrogenases with different specificities (related to short-chain alcohol dehydrogenases)]	Verrucomicrobia	Verrucomicrobiae	Verrucomicrobiaceae	Akkermansia	Verrucomicrobiales	[Akkermansia muciniphila ATCC BAA-835]	TTCATCCCCCCTCAGTTTTTCAATCCATATGACCCATTTTGCAATACCATCACCTATGGCCGTTTTTGCATTGCCCTTTTTGCGGGAGGGCCATACCGTCCAGCTAGAGAAACATAACATATGGCTAGGAATAAAAACCGGTCATTTCAACTAATTTCATAGCCCATGACCAGGGATCTG	43.64
16816	CTGAAGGTTCTG	[Adenine-specific DNA methylase]	Firmicutes	Bacilli	Streptococcaceae	Lactococcus	Lactobacillales	[Lactococcus lactis lactis Il1403]	ATTGTGGCGATGCTTGTCGTAACGGTCAGAGCTTGGATGGAATTGGAAAAGTTGGACAGTCGAAAAAGAAAAAAATAAATGATTGCTTGATTAATAATCAAGCAATGAATAAAACTGTCAAAGTTTGGCAGTTTTATTTTGATTTTGTAGAAATGGAGAAAAAACATGCAGAACCTTCAG	32.73
16818	GAAATTCACGAG	[DNA segregation ATPase FtsK/SpoIIIE and related proteins]	Bacteroidetes	Bacteroidia	Porphyromonadaceae	Porphyromonas	Bacteroidales	[Porphyromonas gingivalis TDC60]	ACTGTCAACCCTTTTTCTGTACATGCCACACCTTCGAAGCGGTTCGAAACTTAAGCGAAAATGAAATGTAGAGGGCACAAAAATTCGTACTTTTGTCAGGATTCGAACGAAATAAAATCTGCAAATAGCAATTCTCCCCTCTGTGGGGATCACAGTTTTTTTGAGATGCTCGTGAATTTC	40.61
16819	GAAAGCACCGTC	[Cold shock proteins]	Acidobacteria	Acidobacteria	Acidobacteriaceae	Acidobacterium	Acidobacteriales	[Acidobacterium capsulatum ATCC 51196]	CGCAGGCATTCGAAAGCAGGGAGAAAATGGGAATCGTGCTACTCTAATAGCAGGTCGTCGCATCGATCTGGTGTTCTTGCCTGTTCTGCTCGTGCTCTACTCGCAACAATCCCCAAATTGACAGCTGCGATACATCAACACGAGTAGTAACAAGGAACAAGAGTCATGGACGGTGCTTTC	49.09
16825	TGCAGGATCGAA	[Amino acid transporters]	Actinobacteria	Actinobacteria	Dermabacteraceae	Brachybacterium	Actinomycetales	[Brachybacterium faecium 6-10, DSM 4810]	AGCGGAGATGGCTCGTCAGCAGACCGTCGATGACCGATGGTCCCGGGAGGCGGCCCGCCGCCGCGACAACTCGCTCGTTCATGGAAGTCGAGAAAACATTGCCTTGACGCTCGCGGAATGCGATATATGGTGGAAATTCAGCGCTCGTACGTCGAAGGAGACGTCATGTTCGATCCTGCA	60
16828	AAGACACTCTGA	[Putative alpha-1,2-mannosidase]	Proteobacteria	Betaproteobacteria	Burkholderiaceae	Burkholderia	Burkholderiales	[Burkholderia cenocepacia J2315]	ATAGGTCGGCGCAGCTTTTTTCGGATACCAGAATGCGGAAATAAATACGCGCCCGGCATTTTCGACCGATTGCGCGGGTGCGCGACAAGTCACGAAAAGATTCCTGATCGAAAGCTCAGTAGTTCGAACCAACGGCTTGATTCAAGAACGAAACGGAGACAGGCGATGTCAGAGTGTCTT	51.52
16829	CACTACCTTGCC	[Outer membrane protein (porin)]	Proteobacteria	Betaproteobacteria	Burkholderiaceae	Burkholderia	Burkholderiales	[Burkholderia cenocepacia J2315]	CCGCTGGCCCGTTTCCCACGCCGGGCTCGCGGCCGCGTTCGCGCCGGCGAGAAGCATCGCCGTGCGTTTCCCGACGGCACGGCATGCAGGCGGCTCGCAGCGCTTCCGCCAACGAAGGTTTAATCAGTTGTGCGTATTACAACACTCACAAAACGGAGACAGACGATGGGCAAGGTAGTG	64.85
16830	GCGATGTACCGA	[Uncharacterized protein conserved in bacteria]	Proteobacteria	Betaproteobacteria	Burkholderiaceae	Burkholderia	Burkholderiales	[Burkholderia mallei ATCC 23344]	AGTCAATTTCTTTAAGGTGAAATATAAAACCAGTGAAGGCCGGTTCTTACTAAATTTATTGGCTTCATCTCCACCAAGCACCTAGCATTAATTTCACTGGTATCGCGAATGGCTTCCAGCGTTGGTCTTGCCGATGTCCGGCACGTTTGCAGCCAAGGAGGCGAAATGTCGGTACATCGC	45.45
16832	AGGGAACTGAAC	[N-formylmethionyl-tRNA deformylase]	Chlamydiae	Chlamydiae	Chlamydiaceae	Chlamydophila	Chlamydiales	[Chlamydophila pneumoniae AR39]	TGTACGGTCGGATAAGAGTAGAAATCTTTCTTTTGTTCCTATGGTTAAGAAGTCCTTTGGCTTCCTTAAAGAGTATGACTCTTATCAACCCAAGAAATGTTTTAGATCCAAGTGCTTGTCGTACGAGATTTCTTCACAGAGCTCTGCCAAGCCCATGTTCAGACTATGGTTCAGTTCCCT	40.61
16833	ACAGATTCCCTG	[Asp-tRNAAsn/Glu-tRNAGln amidotransferase C subunit]	Verrucomicrobia	Opitutae	Puniceicoccaceae	Coraliomargarita	Puniceicoccales	[Coraliomargarita akajimensis DSM 45221]	TCGTCCACAAGCGGCTCTGGCGTTGTTGCGAGCACATGTCTAGCCAGAGTCACTTCTGAACTTCATGCAACAAGCGGGTTAGTGCGATCGGGGCACGTTTGTTCGGATTCCAAGGTTGCACGCCGCAGCCGGAACGCTATCGGTGGGAGCTTCACTTGTTGATTTATGCAGGGAATCTGT	55.15
16834	ATGCCATGAATC	[Predicted dehydrogenase]	Firmicutes	Bacilli	Bacillaceae	Geobacillus	Bacillales	[Geobacillus sp. Y412MC52]	TATTAATATATTTTTGTTAAAATCGATAATAGTGACATACTATTAATCAATTGTGTTATAATAAATTTTGTAATCGCCCTCAAAAACAAAAGGGGTATCGGTGGAATCATTTCGAGCGATCGCTCGATGCTCTTTTACAACTATTCATGGATAGGGATGGTAAACATGGATTCATGGCAT	31.52
16839	TGGAGGTTCTAC	[Membrane-fusion protein]	Acidobacteria	Acidobacteria	Korebacteraceae	Korebacter	Acidobacteriales	[Korebacter versatilis Ellin345]	TGCCGCGTTGTTCGCGCTGAGACGAGCTATACCTGCCCGGTAATCCGCGCCTGATAACGGTTCCATCAAATAGAAGGAACTATTTGTGTTGCGAGAATATCGACGTTCTTGAATCCAGTGGCTCGCGACCGACATCTGTTAGTGGCACGTGGGGTTTTTATCAGAATGGTAGAACCTCCA	50.91
16844	CCGGCTTGATAC	[Phosphotransferase system mannitol/fructose-specific IIA domain (Ntr-type)]	Firmicutes	Bacilli	Listeriaceae	Listeria	Bacillales	[Listeria monocytogenes 4b F2365]	TTGTGCTTTCAGTAGCTCCGACCTATTCCGGCAAGGTTTTTTTCCAGTTATAGTAAAATGGATAGTTTTTTTGTCCCTACGTATCTGACAAAAATAGCTATATAGCTTATTGTAAGCCCTATCATGAAAATGATAAATTGAATTTAGAAAGAGGAGTGATACCTGATGGTATCAAGCCGG	34.55
16844	CCGGCTTGATAC	[Phosphotransferase system mannitol/fructose-specific IIA domain (Ntr-type)]	Firmicutes	Bacilli	Listeriaceae	Listeria	Bacillales	[Listeria monocytogenes 4b F2365]	TTGTGCTTTCAGTAGCTCCGACCTATTCCGGCAAGGTTTTTTTCCAGTTATAGTAAAATGGATAGTTTTTTTGTCCCTACGTATCTGACAAAAATAGCTATATAGCTTATTGTAAGCCCTATCATGAAAATGATAAATTGAATTTAGAAAGAGGAGTGATACCTGATGGTATCAAGCCGG	34.55
16847	GTCAGTCGTAAA	[Uncharacterized conserved protein]	Proteobacteria	Alphaproteobacteria	Methylobacteriaceae	Methylobacterium	Rhizobiales	[Methylobacterium populi BJ001]	ATTCGCCCCGGCGGAAAGGTGGAACCGAACCCCGGGGTCGTGAAATCTGGATTGAACCCCTCCGCAGGACGGAGATCGACGGAGGTCGCCCCGACTCCCGTCACGGCCCTGCTTTGCCCGCCGGCCCGATCGAGTGCCTCGACCGGTTCGACAACTTGGATCGCCATGTTTACGACTGAC	66.67
16847	GTCAGTCGTAAA	[Uncharacterized conserved protein]	Proteobacteria	Alphaproteobacteria	Methylobacteriaceae	Methylobacterium	Rhizobiales	[Methylobacterium populi BJ001]	ATTCGCCCCGGCGGAAAGGTGGAACCGAACCCCGGGGTCGTGAAATCTGGATTGAACCCCTCCGCAGGACGGAGATCGACGGAGGTCGCCCCGACTCCCGTCACGGCCCTGCTTTGCCCGCCGGCCCGATCGAGTGCCTCGACCGGTTCGACAACTTGGATCGCCATGTTTACGACTGAC	66.67
16850	CGTGTCTGTGTC	[N6-adenine-specific methylase]	Actinobacteria	Actinobacteria	Mycobacteriaceae	Mycobacterium	Actinomycetales	[Mycobacterium tuberculosis F11 (ExPEC)]	GCCTGCTTGCGGGGGACGAAGCGATGAGGTGGGGGTACCGCCCGCTTGCGGAGGAGCGGCGCAGATGAGCACCGCCGGCGACGATGCAGTGGGGGTACCGCCCGCTTGCGGGGGACGAAGCGATGAGGTGGGGGTACCGCCCGCTTGCGAGGGAGAGCGGCGCACATGGACACAGACACG	72.73
16852	CGACCTAACATG	[Transcription elongation factor]	Planctomycetes	Planctomycetacia	Planctomycetaceae	Planctomyces	Planctomycetales	[Planctomyces brasiliensis IFAM 1448, DSM 5305]	GTGGGTAATGTTTTCGTTGCCCGCTTTTTTTGTTTTTATGGTCAGACAATTTGACGGTAGCGCGAGGTTACCAGCGGGGACAGACGCATCCAACCGGTTTGCCCGAACGCTGGCCAATGACGGCCAGACGAGCGGAAGTAAACGGCTCTGTCCTGAAGGAGTGTTATGCATGTTAGGTCG	53.33
16855	TAGTCTAGAGTG	[ABC-type sugar transport system, periplasmic component]	Firmicutes	Clostridia	Ruminococcaceae	Ruminococcus	Clostridiales	[Ruminococcus sp. 18P13]	AATACGGCAGTTTGTGGATTGACTGGTATGTGCAAAAAAGGGTATAATAAGAGTGTGAATGTATGCAATGACGGGGATATCATAAGTCGTGTTGCATGGAGTGCTTAACGGAAGCCCAACAGGCGAGCTTCCGGCTTAAATGATTACTTTACAGGAGGTTATTTCATGCACTCTAGACTA	42.42
16856	AACCCGTTCCAT	[Predicted acyltransferases]	Actinobacteria	Actinobacteria	Pseudonocardiaceae	Saccharomonospora	Actinomycetales	[Saccharomonospora viridis P101, DSM 43017]	GATCAGAGCGCGGGTCGAGTCACGCCACGGTGACCTCTGCCCCGTACCGTCGGTGTTGCCGAGCTGACGGGGGAGTCCGTCGGAACCGATCCCACGCCGAGCACGCCGGTTCGTCCGGCGCGGACGTCCAAGCCGCCCAGCTGACACTCGTGAAGGAACGCCTGCATGATGGAACGGGTT	69.7
16858	GGAAAGAAGCCG	[Beta-mannanase]	Actinobacteria	Actinobacteria	Streptomycetaceae	Streptomyces	Actinomycetales	[Streptomyces avermitilis MA-4680]	GAGGGATACGAAAAACAGGCGGCGCACACGCGTAAAGGCTGCTGCCGATGAGTGGATAAAGGATCAGTCATGGCCGCACAGCAACGGCGCCGCGGAAGATGGCCCGTGTACATCGCGGCCGGCATTGCCGCGTCGGCCGCCCTGATGCCGGGACTGGGATACGCCATGCGGCTTCTTTCC	64.85
16861	CATTGGTATGCT	[Membrane proteins related to metalloendopeptidases]	Cyanobacteria	Synechococcophycidae	Merismopediaceae	Synechocystis	Synechococcales	[Synechocystis sp. PCC 6803]	TTGAAATTGAAGCTGCAATCAAAACCGCCACGGCGATCGCCAAGGAAAATAATTGTCTTTTTCTCGGCGTTCCTGCTCCTTGGGCCTTTTTTCTGCGGTCGTAGCCCCGCCCAGGAGTTAACCGTTCCTCTCACTGACCTGTGTCCCGAACCGATCGCCGAAAGGATGAGCATACCAATG	53.33
16862	TCTATGTAGTCC	[SAM-dependent methyltransferases related to tRNA (uracil-5-)-methyltransferase]	Firmicutes	Clostridia	Peptococcaceae	Syntrophobotulus	Clostridiales	[Syntrophobotulus glycolicus FlGlyR, DSM 8271]	AGATCGCAAAATGAGATATCCACAAAAAATATAGGGCCAAGAGATCGGGCAAGATAGCCGTAAAAGGATAAACAGGAAATTGACCGGGTAAGTTTAGATGAGCAGACGATATAGAGGGGTAAGTTTAGCCGGTGATCAGACGATATCCGGATAATAGGTAAAAAAATGGGACTACATAGA	40.61
16864	AGCGCTCATGAA	[Aspartate/tyrosine/aromatic aminotransferase]	Proteobacteria	Alphaproteobacteria	Beijerinckiaceae	Beijerinckia	Rhizobiales	[Beijerinckia indica indica ATCC 9039]	ACAGCCTGGTGTTCGGGAGACACACCAGGTCTCTGCAATGTTAGAAGCCTCATACCTTCGCTTTCATGAACCTGTTGCCTTCGGCATTCGCCAATGCCGGAGTTAAACCCATGGATAATTCGGCGTTCTTGATAGGCAGGGACGCAAAACCCGGGAATTGAATTCATGTTCATGAGCGCT	50.91
16870	CCAATACGATGT	[Dehydrogenases with different specificities (related to short-chain alcohol dehydrogenases)]	Firmicutes	Bacilli	Bacillaceae	Geobacillus	Bacillales	[Geobacillus sp. Y412MC52]	AAAGTTGTACTTGATTTTTTCTGAACATACCCTATTTACGCTTGTGAGGGAAAACCAGTAAATCAGTGATTTTTGCATATCCTTGTGCAGGAAACCGCATTGCTTGTCAAGTACATGTTGCGGTGAAGAGCCCTTTTATTGAAATAAACAAAAGAGGTGAGGAGAATGACATCGTATTGG	38.18
16876	TAAACGGCTGGT	[1-acyl-sn-glycerol-3-phosphate acyltransferase]	Proteobacteria	Gammaproteobacteria	Enterobacteriaceae	Salmonella	Enterobacteriales	[Salmonella enterica enterica sv Typhi Ty2]	TGTTAGGGCGCGGCTGGTAAGAGAGCCTTACAGGCGCATCAGAAAAACCTCCGGCTATGCCGGAGGATATTTATTCGAACCTATTTTGCTATCGCTCCTGTTACGCAACTCGTGTAATCTGCCACAATTCATGTTTTAGCGAATTGTCGGCCAAAGGGAGTTGAAATGACCAGCCGTTTA	47.88
16877	TGCCCGGGATAA	[Phosphotransferase system mannitol/fructose-specific IIA domain (Ntr-type)]	Firmicutes	Bacilli	Staphylococcaceae	Staphylococcus	Bacillales	[Staphylococcus epidermidis ATCC 12228]	CCTTTTTAGAATTTATCATTTTAGCCCTCTATTTCTCTGACAAAATCATTTATTCTAATACTTCACCATCTTCCCCCATATTGATTGTGCTCAATTTTAATAATAGAATTAAAGTAAATTATTAAAGCGTTTTCTCAAAGTTTATATAGAGAAGAGTGATTAATCATGTTATCCCGGGCA	26.67
16893	TAAATGTGTCCG	[ABC-type sulfate transport system, periplasmic component]	Proteobacteria	Alphaproteobacteria	Methylobacteriaceae	Methylobacterium	Rhizobiales	[Methylobacterium populi BJ001]	ATACGCCCAAATGGAGAGAATATTGTTGCAATTCGCCCGCGTCATTGCCGGTTGCAGGACTTCGAATTGCTTCTGGGACGTGCGGTTCAGCTTGACATCGTTCTTTAAAAAGAACACTTCCTCCTCAGGGGCGAGTGAAAGCTCGCGACGTGGAGGCGAGACGACATGCGGACACATTTA	52.73
16895	TCTCATCGGTAC	[ABC-type antimicrobial peptide transport system, ATPase component]	Bacteroidetes	Bacteroidia	Porphyromonadaceae	Parabacteroides	Bacteroidales	[Parabacteroides distasonis ATCC 8503]	AATGAACCGACTGTTCGATAATGGACAGTGCTTTTTCAGGAAGATGCCATGGAATCAATGAGATACGTTTCTGGCACGTAATTTGCTTTTAGGTGGCAAAGCCTAGCGATAGCAAGAGTTTAACAATAACAAGAGTCAAACAATAACAATTAAAATATTACAGTCATGGTACCGATGAGA	36.97
16897	GGAGTCAATCTT	[Thioredoxin reductase]	Planctomycetes	Planctomycetacia	Planctomycetaceae	Planctomyces	Planctomycetales	[Planctomyces brasiliensis IFAM 1448, DSM 5305]	ACAAGGTGAAGATTCCAGAGCGGACGGGGTGTTTCGGCATCCCGTTCGCTCTTTTTTGTCGCAGGAAACGAGTCTGCGTTCGGGGCACAGTTGCCCGCCAGCGGGCGAACAATTATCGTTCGGAAGTCGCAACACAAACGATTTGTGCAAACAGGAGCACAGAGGATGAAGATTGACTCC	55.15
16899	AGTCGCTTTCAT	[Na+/phosphate symporter]	Proteobacteria	Alphaproteobacteria	Rhizobiaceae	Rhizobium	Rhizobiales	[Rhizobium leguminosarum bv. viciae 3841]	CGAATATGTCGCAAAATAGCGTTGTCTATCCGTCAAACCGGCGTATATTTATTAGCCGGCAATCAAAAATTCAGTATTGGCCTCCATGATTCCAACAAGTTGGAATGGCTATGTGAGGAAAACCGCATTTCTCCAGATCTGTGAAAGAAGAATAAAAACAATAAAATGATGAAAGCGACT	38.79
16901	AGTATTGGTGCG	[Heme/copper-type cytochrome/quinol oxidases, subunit 2]	Proteobacteria	Alphaproteobacteria	Rhodobacteraceae	Rhodobacter	Rhodobacterales	[Rhodobacter sphaeroides 2.4.1]	AAGCTCGGTGGTGCCCGTGACGCCCGCGGCGAGGCCGAACAGGAAGGCGGTGCCCGCAGCCCAGAGCGCCGCCCGCGCCCAGAAGATGTCGCCGGACAGCCAGTAGAGCACGTCCGCGCCGAAGGTGCAGAAGGTCAGCGCCACCGGGAAGGCCACGGTCATGGCATGCGCACCAATACT	72.12
16902	GTACCGTAAGCG	[Superfamily I DNA and RNA helicases]	Actinobacteria	Actinobacteria	Micromonosporaceae	Salinispora	Actinomycetales	[Salinispora arenicola CNS-205]	GCGCACATTCGATGGTTGGCAGAACCGTCATGGGCACACCGGCGGGCGGCCCGCCCGGTATCCTGACCAGTTCAGGAAACGAAAAAGAACGGCGCAACGGCCGTTCCTACGGGCAAGGGTAACGAATTGCGAGATGGCTTGTCAAGGCACTCCGGTGATTCGCCGATGCGCTTACGGTAC	61.21
16904	TATCGACCTAGG	[Uncharacterized membrane protein, putative virulence factor]	Proteobacteria	Gammaproteobacteria	Moraxellaceae	Acinetobacter	Pseudomonadales	[Acinetobacter baumannii ATCC 17978]	ACCTTCGTTGTGGCTTTTCGTATTCCCAACTTCTTTCGACGGTTGTTTGCCGAAGGGGCTTTTTCACAGGCTTTTATTCCGGTATTGACCGAATATAAAACAGGTCGTGCGCATGCAGAAGTTCAAATCCTGATTAGTCGGGTATTTGGCTGTTTGCTGACAGTCATGCCTAGGTCGATA	45.45
16908	TTCGATCCTTAC	[ABC-type molybdate transport system, periplasmic component]	Proteobacteria	Gammaproteobacteria	Pasteurellaceae	Haemophilus	Pasteurellales	[Haemophilus influenzae Rd (KW20)]	ACCTTTTTTGTTGTTTCAAAATTAAGTCAATTAGTGCCATGTCATGAAATTAGAAAAAAAATCGATTAATTTATAAACTAAAGATTGAATAAATCTTTCGAATAATTCATTATACAATTTTATATATATCGATTTTCGCTGAAACTCATTTTATAAGGAGAGAAAATGGTAAGGATCGAA	22.42
16913	CATAATCGGCTT	[Uncharacterized protein required for formate dehydrogenase activity]	Proteobacteria	Gammaproteobacteria	Moraxellaceae	Acinetobacter	Pseudomonadales	[Acinetobacter baumannii ATCC 17978]	AAGCGCCATTTTGAAATAAAGGAAATAATTTTGACACCACATGCTTATGGGGTTGAAACATTGCCAGTACAGCGGTTTAACAAAACCGAATCTGAAAATGTCTTAGATCATATTGTGCAAGAGTACCCAATTGCCTTGGTATATAACGGTATTTCGCATGCGGTGATGAAGCCGATTATG	38.79
16917	GAGGCTTGAGAC	[Threonine dehydratase]	Spirochaetes	Spirochaetes	Leptospiraceae	Leptospira	Leptospirales	[Leptospira biflexa Patoc 1 (Ames)]	TTCTTCCAACGATTCCCATCATTCTACACCGATCCATTCCTCATCATGATTGCATTTAAAAATCGAAAATAGAAACCTGGTTTTAACTGAGAACATTTGAATTTTTAATTGTATGCTGATCGTAATTATCGGTTCTCTAGTGAATATATTTTTCATTGGTAAAGAATGGTCTCAAGCCTC	31.52
16918	TTTGCAGGCGGT	[Methyl-accepting chemotaxis protein]	Proteobacteria	Gammaproteobacteria	Pseudomonadaceae	Pseudomonas	Pseudomonadales	[Pseudomonas syringae pv. syringae B728a]	GCCATTTTTCCCGACAAAATGTGACACCTTTCACCCCTCCTCCCTGCTCGGAAATCTCCTACGACCTTCTCAGGTCACGCAATGAATCGCCACGCCGATGCGCTCACAACGCATGTCCCGACGGGTTCGGAACGTGCTTTTGTTCGCTCATTGCAGGAGATTCCAATGACCGCCTGCAAA	54.55
16923	GGCAATTGTCAC	[Prolipoprotein diacylglyceryltransferase]	Actinobacteria	Actinobacteria	Bifidobacteriaceae	Bifidobacterium	Bifidobacteriales	[Bifidobacterium breve ACS-071-V-Sch8b]	GTAAAGGGATTATCCGCCATCGAAGCCATCGAGGAAAAGCTTGGACCTTGAGGCTCGACACATATGAAACGAGTACGCTGCCAAAGCGTGAGGCGTTCCTCGAGTCCCGGTTTCCATGCGGTAGTATGGCAGGCGGCATTAGTGAATACGAGTAAGTGAGGCACGATGGTGACAATTGCC	53.33
16924	TGAGTTGGTACG	[Dihydroorotase and related cyclic amidohydrolases]	Firmicutes	Bacilli	Paenibacillaceae	Brevibacillus	Bacillales	[Brevibacillus brevis NBRC 100599]	ATAAGAAAGCACGTGTGTGCTACCGTCGTTTGAATGCGCTTACATCAACGACGGTCTTTTTTTTGTTTAAAAAGCGGATTGGCTCGAATGAGTACTTTTTCCCCTTTTTGTGCATATGCTCGTACAAGGGTAGTGTGTGCAAGATAGGTGGGAGGGGGACGGGCTATGCGTACCAACTCA	46.06
16926	TCCCGTTGAAAC	[Putative intracellular protease/amidase]	Cyanobacteria	Oscillatoriophycidae	Cyanobacteriaceae	Cyanothece	Chroococcales	[Cyanothece sp. BH68, ATCC 51142]	AATCAAGGGCTCCAAGATTTTTCTTTCTTCCTCCTTTAGAGGGGCGAAACTCAGATGATACTTATGTTACAGTGTGAACAATTTAGGAAATAACTCCTAATTTAAACAATATTTTTACCCAGTAACGGGTCGAATATTTCATTAATTCTCAACCCATTAAGACCTATGGTTTCAACGGGA	34.55
16927	GGTTAGGCAGCT	[Nucleoside-diphosphate-sugar epimerases]	Bacteroidetes	Cytophagia	Cytophagaceae	Cytophaga	Cytophagales	[Cytophaga hutchinsonii ATCC 33406]	TTTCAAACGGAAAAAATGTCTAATTCATTAGGTAAGCTACAACGAATAGTTGTTTCTGTTTTGGAATTTGTTATTTGGAATATACTTTAAGTAGGTTTGGAATTTGTTTTTTGTTATTTGGAATTTCATAATTAGTACTTTATCATTCAAAATACACAAATACTAATGAGCTGCCTAACC	24.85
16932	GTGGAACTCCAT	[ABC-type Fe3+-hydroxamate transport system, periplasmic component]	Actinobacteria	Actinobacteria	Streptosporangiaceae	Streptosporangium	Actinomycetales	[Streptosporangium roseum DSM 43021]	TCAGAGAAATTGGGGCGGATTTCCCCAAGAGAGGAACGGTGATCGCCATGCCGCGCATCTGGCATGAGGGCCTTCGGGATGCCCGCGACACGAGCTTCTTTTGAAGATCCGGCTCCTCGCCCATCCCGCTCATCGGGCTCAGCCCGTGAGTGAAAGGACCTGTTCATGATGGAGTTCCAC	60.61
16933	ACTTGAGGACAG	[Ammonia permease]	Euryarchaeota	Thermoplasmata	Thermoplasmataceae	Thermoplasma	Thermoplasmatales	[Thermoplasma volcanium GSS1]	AGATCATTATGCCATATTAACAAAGAATTGGCCAATATCCAGTGTAATGCGAGGGATTTGTGCTGCGTAGAATTCAGGAAGAAAGAAGCTGATTGAATTTATCCCCACTAATCCAAAGAGAACCGAAAAGTCTATAAAATTCCCTGTGATTTACAAGGGAATTTTATGCTGTCCTCAAGT	36.36
16933	ACTTGAGGACAG	[Ammonia permease]	Euryarchaeota	Thermoplasmata	Thermoplasmataceae	Thermoplasma	Thermoplasmatales	[Thermoplasma volcanium GSS1]	AGATCATTATGCCATATTAACAAAGAATTGGCCAATATCCAGTGTAATGCGAGGGATTTGTGCTGCGTAGAATTCAGGAAGAAAGAAGCTGATTGAATTTATCCCCACTAATCCAAAGAGAACCGAAAAGTCTATAAAATTCCCTGTGATTTACAAGGGAATTTTATGCTGTCCTCAAGT	36.36
16934	TGCACTCTGGTA	[Transcription elongation factor]	Acidobacteria	Acidobacteria	Acidobacteriaceae	Acidobacterium	Acidobacteriales	[Acidobacterium capsulatum ATCC 51196]	CGCCTCTGCCGGGGAGCACTTTCTGCGCGGCTGTGCCGGGTTCTGTGGCTGCATGGCCGCAGGTGTGTGGGGCCACTCTCGTATAATGGTCAAAACCAAGGCGGTCTTCCGGCCTTGCCGTCTGTCTGGCGGCCCGTCGTCGTGTGCCGCAGAGATTGAAGTCTTATGTACCAGAGTGCA	63.64
16935	GAGGTTGGTCAG	[Predicted membrane protein]	Proteobacteria	Gammaproteobacteria	Moraxellaceae	Acinetobacter	Pseudomonadales	[Acinetobacter baumannii ATCC 17978]	TAAACGTCTCATCGTTCCTGAGTTGGCAAGACCTTTGATTTACCACTCTGCAATCATTTTATGATATTTGGCTAGCAGGAGGGGTAGGTCATAGGCATTTATGCTAGCCAGAGAACCGACATGCAAGAATTTCTGATTTCTACTTCGATTGTTGCCCTCGCTGAAATGCTGACCAACCTC	43.03
16937	CGGCTTGTAATT	[RNase PH]	Actinobacteria	Actinobacteria	Corynebacteriaceae	Corynebacterium	Actinomycetales	[Corynebacterium glutamicum Kalinowski ATCC 13032]	GCACTGTTTGCCCAGTGGTTTGGAGGTTTGTTGAGCAGCTAGCTCCTCCAATGCATTGTTAGTTTCGGCCCCTAGCGCGTGGGCTTTGGGCTGAACTGGTGGAGGTGGGCGTCGAAAAGCATCTTGGTGCGCGGGGGTGTTGGGCTGGAAGGTACCCTGTATTTCATGAATTACAAGCCG	56.97
16939	TAGCCTTTCATC	[Predicted solute binding protein]	Chloroflexi	Chloroflexi	Herpetosiphonaceae	Herpetosiphon	Herpetosiphonales	[Herpetosiphon aurantiacus DSM 785]	GAGCTTGCTAAGGGTTGGTTTATTAATATTTCTGGAACCGATTCCATAACTAATTAATAGTAATTAAGGGCTAAGCCCATCTTGTTTGTCGTTGTTGCCAGTGCTTGCCTGCTGCTTTAAATCAAACATCGTAACCAAAAATAGGGTGCAAAGGAGACCCCATCTATGGATGAAAGGCTA	40
16940	CATGGAACACAG	[Methyl-accepting chemotaxis protein]	Proteobacteria	Gammaproteobacteria	Pseudomonadaceae	Pseudomonas	Pseudomonadales	[Pseudomonas syringae pv. syringae B728a]	TCAGCCCCCGATTTCCCTCCCGAATCGGCGCGCTCGCGCGGATTGCCTTTTTCCGATCAAGTTTTGCTCTTCTGCGGCCGATAGCTCTGGCGCGCGGGTTTGCTGTCCATAAAAACAAATCTCAGCTCTTTCGTTGCGCACAAAAAAGCATCTTCAGGAGATTTTATGCTGTGTTCCATG	52.73
16946	CGGACATGGAAC	[Uncharacterized protein conserved in bacteria]	Actinobacteria	Actinobacteria	Streptomycetaceae	Streptomyces	Actinomycetales	[Streptomyces avermitilis MA-4680]	AAGGGATCTGTGAGCAACCGTTTCCCTTCGGCGTACGTCAAGTTGAGGGAGGGGCAGGAGCATGTCCCAGCATCAGGATGACCGGCCATTCTGATGGCGTACAAAGTCCTACCGCCCGGTTGCCCCACCCTTTCGTACCCCCCCTAGACTGAACTTCCAGCACAGATGGTTCCATGTCCG	58.79
16950	TGTAAGAGCCGC	[Multisubunit Na+/H+ antiporter, MnhE subunit]	Euryarchaeota	Thermococci	Thermococcaceae	Thermococcus	Thermococcales	[Thermococcus kodakarensis KOD1]	AAGGGACTTTGATGCCCGCTTTTTTGGACTGCTGGACAAATTAGATACCTCCATTTTAACCAAAAGTTCTAAACCTTTGTTCTTTGCAGATAACGTTTATAAGGTATCGTTAGAAACCCTCGGTTAGCAGTCCAGAACTGCTGAGACTCTCTGGAGGGTTGATGAATGGCGGCTCTTACA	41.82
16954	ATAGCGATGCAC	[Probable taurine catabolism dioxygenase]	Proteobacteria	Betaproteobacteria	Comamonadaceae	Acidovorax	Burkholderiales	[Acidovorax avenae subsp. avenae ATCC 19860]	ACCTGCGACCTGTAGAGTGCGGACTGCGCTGTGCTCAACAATGCCCTGCGCGAACTTCTCGAATCCAGCATGCAGCAGACGACTGGCTTGATTATCAAACCCGTCGTGCATAGTGCTATCCGGGATTTTTTGGGTATTCAATCTGTATTTCACCAGAGGCAGTGTATGGTGCATCGCTAT	51.52
16962	TAGATGCGACCG	[ABC-type branched-chain amino acid transport systems, ATPase component]	Proteobacteria	Alphaproteobacteria	Brucellaceae	Brucella	Rhizobiales	[Brucella melitensis ATCC 23457]	CGTCCTGTTGATCGAGCATGACATGGATCTCGTGCGGCGGGCCTGCACGGCCATTACCGTGTTCGATTTCGGACAGGTGATCGCTTCGGGCGAACCGGCGGAAGTGCTGGACATGCCAGAAGTACAGAAAGCCTATATGGGCGTTGATTTCGAGGAGGCTGCGGAATGCGGTCGCATCTA	58.18
16963	CTTAGGATGCCA	[ABC-type dipeptide transport system, periplasmic component]	Proteobacteria	Betaproteobacteria	Burkholderiaceae	Burkholderia	Burkholderiales	[Burkholderia cenocepacia J2315]	CGCGAACGCAGCCGTTTTTCGGCCAATTCGCCGCGTTCCGGCGCCTTTTTTCACGCGTCGCGCGCTTTGACGGTATGCTATTCGCCAGCCGCGCCGGCCCTGCCGCTTCCTGGCCGCGCCTGCCTCCATCATCCAGCGAAAAACACAAGCCACGTGGGAGATCCTATGTGGCATCCTAAG	64.24
16969	ATACGACCTACG	[Inorganic pyrophosphatase]	Proteobacteria	Betaproteobacteria	Oxalobacteraceae	Herminiimonas	Burkholderiales	[Herminiimonas arsenicoxydans ULPAs1]	ATTAAACCGTATTGATACATCATCAGACTCAGCCAGCCCTGGCACCCAATAATAAAAAGGGCGACGGAAAGTTTTGCAGTACGCAGTTCGCAGGACGTTTTTTTAAATGTCTGTCGTAAATGTCGTAGTGGTTAACTAAGTCGTTAAAAAATTGGAGGAGTCGATATGCGTAGGTCGTAT	41.21
16970	AAGGTCCCATAT	[Lipoate-protein ligase B]	Proteobacteria	Gammaproteobacteria	Legionellaceae	Legionella	Legionellales	[Legionella pneumophila pneumophila Philadelphia-1]	TATTAATCACTTCCCTACTTTTGAAAATGAGCATTTAACTCATAAAACGAGTGAACAAAACAAGTACTTGGCTATTACTGTGACGGTGTATGCAGAAAATCAAATCTCGCTGGATGGATTATATCAGGATTTAAGTCAACATCCTGCTGTGAAAATGGTTTTATAATGATATGGGACCTT	33.94
16973	GCAACGTGCATT	[Predicted HD superfamily hydrolase]	Proteobacteria	Alphaproteobacteria	Rhizobiaceae	Rhizobium	Rhizobiales	[Rhizobium leguminosarum bv. viciae 3841]	CTACAATATATAGTTAGAGCATGATGTCGCCCGAAAACCGCTCACACTTTTCGGCATCATGCTCTAGAAAATCGGCTGCGATTCCGAGATCTGGTCGTCGCATCCTCTTACCCGTCCGCATCCACTTCCGCGCCGATGCTCCATCCGCGGAAAACGATCTTCCTCATGAATGCACGTTGC	52.73
16975	ACGTCCAAGCAT	[Uncharacterized conserved protein]	Actinobacteria	Actinobacteria	Micromonosporaceae	Salinispora	Actinomycetales	[Salinispora arenicola CNS-205]	GCGGTATCCGCCTCCCGGGTGACGTCGAGCGCGATGGGACCCGGCGTGCCAACCGGGACAGCCAGAATGTGAGAGATGTTCTGAACCGTCTGGGTATCAGCATTAAGTGTCGCTCTGTCTATGTATTGGATGCTGACCCCATCTATCAGCCAAACGGGGGAATCTATGATGCTTGGACGT	57.58
16975	ACGTCCAAGCAT	[Uncharacterized conserved protein]	Actinobacteria	Actinobacteria	Micromonosporaceae	Salinispora	Actinomycetales	[Salinispora arenicola CNS-205]	GCGGTATCCGCCTCCCGGGTGACGTCGAGCGCGATGGGACCCGGCGTGCCAACCGGGACAGCCAGAATGTGAGAGATGTTCTGAACCGTCTGGGTATCAGCATTAAGTGTCGCTCTGTCTATGTATTGGATGCTGACCCCATCTATCAGCCAAACGGGGGAATCTATGATGCTTGGACGT	57.58
17004	TACGGAAGTCCA	[Na+-dependent transporters of the SNF family]	Chlamydiae	Chlamydiae	Chlamydiaceae	Chlamydia	Chlamydiales	[Chlamydia trachomatis L2b/UCH-1/proctitis]	TCTTTATCAGCTCAAAAACATCGCTTCTATTAGAGGTAGAGATGAAATAATTGTTGAGCTACCATCGAAGAGCTATTCGTCTTAATCACGAGATCTTTTCGTTTGAAAGGATTGTTGACTGCACAGGTCCACTCCTTCTATGACTACTCTAAAAGAGAATGATTTATGTGGACTTCCGTA	36.97
17007	CATAGATGCGGT	[Transposase and inactivated derivatives]	Proteobacteria	Gammaproteobacteria	Pseudomonadaceae	Pseudomonas	Pseudomonadales	[Pseudomonas syringae pv. syringae B728a]	TCGCTCCCACAGGGAGTGCGTGTGGCAGGCGCTCCGCCGATTGCATGCAGTAAGCCCCTTGTGGGAGCCAACTTGCTCGCGAAGGCGATGGATCAGTGATGTGGCCTAATCATTCCGGACACACCCAAAGGAGCGGTACCTTACCGCTCAACGATGAGGTGTCCGATGACCGCATCTATG	60
17023	CTGGAAAGGACC	[Formate-dependent phosphoribosylglycinamide formyltransferase (GAR transformylase)]	Proteobacteria	Betaproteobacteria	Oxalobacteraceae	Herminiimonas	Burkholderiales	[Herminiimonas arsenicoxydans ULPAs1]	CTGGCAGTTTTTTTTTGCTTTATTGGTTCAAGTATTTTCTGATAAAAATATGTGGCACCAATAATTTACGCTGTCCAAATCGATCAGGATTTGTTATTGTCGGGATGCCAATATAATCTTTTCGCACACAATACGGGTACTCGCATATCCATAGAATTTCCCGCCATGGGTCCTTTCCAG	37.58
17023	CTGGAAAGGACC	[Formate-dependent phosphoribosylglycinamide formyltransferase (GAR transformylase)]	Proteobacteria	Betaproteobacteria	Oxalobacteraceae	Herminiimonas	Burkholderiales	[Herminiimonas arsenicoxydans ULPAs1]	CTGGCAGTTTTTTTTTGCTTTATTGGTTCAAGTATTTTCTGATAAAAATATGTGGCACCAATAATTTACGCTGTCCAAATCGATCAGGATTTGTTATTGTCGGGATGCCAATATAATCTTTTCGCACACAATACGGGTACTCGCATATCCATAGAATTTCCCGCCATGGGTCCTTTCCAG	37.58
17025	CATAGCCGTTAG	[Outer membrane cobalamin receptor protein]	Bacteroidetes	Bacteroidia	Prevotellaceae	Prevotella	Bacteroidales	[Prevotella melaninogenica ATCC 25845]	TTAATTAAAATTTCACTTCCACTTGGAACTTTAAAAGTGGTGTACTATCTTTGTGCTGTGTTAAAAAATATCTGTACCATGATTGTATGCAATTTGTAATACCTTACGTATTAATAGTTTGAGTCTGAAATAGTTTATTTATTATATTAATTAAAGAGAGAATTTATGCTAACGGCTATG	24.85
17027	CCTGCTGACATT	[CDP-diglyceride synthetase]	Actinobacteria	Actinobacteria	Micromonosporaceae	Salinispora	Actinomycetales	[Salinispora arenicola CNS-205]	GTAGCCGGTGCAGTAGGCTCGGCTCGATTCTCGGGCTACCCGGCGGTGAACGGCGGGAATCGACTGGCCGACCCGCCGGTCAACCATAGGGAAACTCACTCGGGTAGAGGACATGGTTGTGGTTGTGCGTCTGGTCGTCGGTCTCGCCCCCCTTCCCGGTGCGTGATGAATGTCAGCAGG	65.45
17029	AGCGAACTGTTG	[Citrate lyase, gamma subunit]	Firmicutes	Bacilli	Streptococcaceae	Streptococcus	Lactobacillales	[Streptococcus pyogenes M1, GAS SF370]	AATTAATATGGACCATTTGATTAGTTCCTTTGAGCTAATGGCGCTTGGTATGGCAGGTGTCTTTATCGTGTTAGGCATTCTCTATCTTGTCGCAGAGATCCTGATCAAACTTTTCCCAGTTAGTAAATAACAATATCATTTAAGAAAATCAAGGAGGTAAACGCAATGCAACAGTTCGCT	36.97
17038	GCCATTCGTAAC	[Serine acetyltransferase]	Proteobacteria	Betaproteobacteria	Burkholderiaceae	Burkholderia	Burkholderiales	[Burkholderia mallei ATCC 23344]	ATACCCGCGATCGCGGCAGGGGGAACGCGGTGCCTGCTGCGCGTGCGCGGCGGCGGCTCTACAATCGTCCGCATGTCATAAGCAAAGCTGTCGAACCGATAACGGCTCGATAACGGCTCCGCCCGGCGGCCGCGCACCGGGTTTCCTTTTTGCATCGTCACCACCATGGTTACGAATGGC	65.45
17041	TGAAGACGAGTC	[Flagellar hook-associated protein]	Firmicutes	Clostridia	Clostridiaceae	Clostridium	Clostridiales	[Clostridium botulinum BoNT/A1 Hall]	TGTTGAGCATTGAGCATTGAACAATAAAAACTAACAAGTATACTTAATTCCTACCAGTATATGAGACATCAATTAATTATAGACGAATTGAACTATATTATTAAAGCTTCTATAGTATAACTACGAAAATAGACATATAAACAAATAGATAGGGAGATGAGAGAGATGGACTCGTCTTCA	27.88
17048	AGGAATTGCGTC	[Mannose-6-phosphate isomerase]	Thermi	Thermi	Thermaceae	Oceanithermus	Thermales	[Oceanithermus profundus 506, DSM 14977]	GTAGTACGTAGTAACAGCATGGTTTATGGCCTGTAGCCCGTGGCTTGTGGTTTGTGGTGGGGCAGTCAACGGCAACGGAATCTTGGTACCCGTCATGCCCCCCACCTCCTATCCCCGCATTGGTGGCCGTGCTACGGGTAAGGGATACTGGTGGGGGAGGGCTCCATGGACGCAATTCCT	59.39
17048	AGGAATTGCGTC	[Mannose-6-phosphate isomerase]	Thermi	Thermi	Thermaceae	Oceanithermus	Thermales	[Oceanithermus profundus 506, DSM 14977]	GTAGTACGTAGTAACAGCATGGTTTATGGCCTGTAGCCCGTGGCTTGTGGTTTGTGGTGGGGCAGTCAACGGCAACGGAATCTTGGTACCCGTCATGCCCCCCACCTCCTATCCCCGCATTGGTGGCCGTGCTACGGGTAAGGGATACTGGTGGGGGAGGGCTCCATGGACGCAATTCCT	59.39
17052	CTCCATTAACGA	[Cation transport ATPase]	Firmicutes	Clostridia	Thermoanaerobacteraceae	Thermoanaerobacter	Thermoanaerobacterales	[Thermoanaerobacter brockii finnii Ako-1 DSM 3389]	GTGATTACCTGGCTTTATCCTCCAGGTTTATATTTCCGGAGGGCAAGACCTTTGACTTGATTCCTTATGGGAATTGAGGTCAAAGGTTTTTTTATCTTCTTTTGTTGTAGGAGGTGAGGGTGGTTAAATTCATATAAAAAATTTGATTAATAAATAGAGGTTAAAATGTCGTTAATGGAG	34.55
17056	GACACGCTTAAC	[Outer membrane receptor for ferric coprogen and ferric-rhodotorulic acid]	Proteobacteria	Alphaproteobacteria	Rhizobiaceae	Agrobacterium	Rhizobiales	[Agrobacterium tumefaciens C58-UWash]	GACAAGCATCCTGTCTTAATCCTGATGTAAACACTCATCTTAATTGAGGTGCTGCGGCCTGTCGGATATGAACATCAGCCGCTATCTGTTTCGGGGCATATTTTGAAAAATTTGCATGGGATGTTTTTGAGTCGTCTGGCTTTGGGAACGGCTGCCGTTGTTCTGATGGTTAAGCGTGTC	46.06
17071	TACGCTATCCCA	[Fatty acid desaturase]	Cyanobacteria	Synechococcophycidae	Merismopediaceae	Synechocystis	Synechococcales	[Synechocystis sp. PCC 6803]	ATTCAGAAGCAATTCGGTTCCTGGTCAATGGCAACGTGTTATAAAAAGAAAAGTTTGTTTACCTGAGTATTAATTCCTAGGCACGGCAAACCTTGGCCGCTTTATAGCCCATGAATCCATAAACAAAATCTGTCCGACCTTCCATTTGGAGATAAACCTTTATAAATGTGGGATAGCGTA	38.79
17076	CACGATGATGGC	[Bacterial nucleoid DNA-binding protein]	Bacteroidetes	Bacteroidia	Bacteroidaceae	Bacteroides	Bacteroidales	[Bacteroides vulgatus ATCC 8482]	TAGTTAATGGTATGAAACCCATTTTATGGATTCTTCTTGGATATGATTAGCCTTCTTCTAATAGATTAGTTGCTTTTGTACTGATTTATAGAGCAAAAACGAGTTTGCTTGGTGTTTGTTTGAGGTGCATTGCTTATCTTCGTGTGCTTTTTTAAGAATGTAGAAATGGCCATCATCGTG	32.73
17077	ACGATCTAACAC	[Predicted membrane protein]	Actinobacteria	Actinobacteria	Bifidobacteriaceae	Bifidobacterium	Bifidobacteriales	[Bifidobacterium breve ACS-071-V-Sch8b]	GTTTCACGGCACCGCTCCGGCTCCAGCTGCAAGGTACCGGGTACCGCGTCCAGCCGGATGTCCGTGTCCGCACCAGCCGCTGAAACGGTGAGCTGCACTACGCCGAATGGTTGCAGATATAACGGCGAAGTGCTGTTGATGGCATGGATTGCGCCGTAACTAATCATGGTGTTAGATCGT	60
17086	AAGTGCCATCAC	[Predicted glutamine amidotransferases]	Proteobacteria	Alphaproteobacteria	Rhodobacteraceae	Rhodobacter	Rhodobacterales	[Rhodobacter sphaeroides 2.4.1]	TCATGCGGAAGCTGTCTCCCGCCCGATCAGCCGCACCCGAGGAGCGCTACCGGCGCAGCAGCCCGGGCACAGGCTGCACAAGAACGCGGCGTTCTGTGCATCAGCGCAAGGCTCTGGCTGCGCCTTTCCCTTCACCTGCGGGCACTGAGGCCCTATCTTCTCACCATGGTGATGGCACTT	66.67
17087	CTTGGTATCGCC	[Phage shock protein A (IM30), suppresses sigma54-dependent transcription]	Actinobacteria	Actinobacteria	Pseudonocardiaceae	Saccharomonospora	Actinomycetales	[Saccharomonospora viridis P101, DSM 43017]	TGGTCAGGGCTATCCCTGATTTTCCCAGGGGTCGTCTAGAACGCCGAGGTACGACCTGACACGATGGAACAAACACGGGGGTCACGTGTTCGGCGAGCGAACAGCGCAGCGGGCAGGTGGTCACCCGGTCGGTAACTGTGGGATGCGAGAAGGCAGGCGGAGGAGATGGGCGATACCAAG	62.42
17089	GTTTGTCGGTTG	[Fucose permease]	Proteobacteria	Gammaproteobacteria	Enterobacteriaceae	Salmonella	Enterobacteriales	[Salmonella enterica enterica sv Typhi Ty2]	AAACAAGGGGATGAATTTTTAGCCTTTCAATATATTCACGTGCAGAATAAGTAAATCGAATCGATAGTCTCAAAACTTGCGGATCGCCCATGCGGAGCCGATTGACAATGTTTTTGGCGATGGCATGATGCGCATGAAATTTGAACTTCCTCACGGTTTTTATTCATGCAACCGACAAAC	40.61
17091	AACCTGTCTTTG	[Phosphotransferase system IIC components, glucose/maltose/N-acetylglucosamine-specific]	Firmicutes	Bacilli	Streptococcaceae	Streptococcus	Lactobacillales	[Streptococcus sanguinis SK36]	ATGGACTTATGGATTGTTACTGGTCAAGCAGGCAAAACCTAAGCAAATACGAGATATAAAGCAGTTTCTTGCTTTCTATTTGGTGTGTGTTTAGGTTTTTTTCGTGCCCTATTTTCCGGGAATAGGAACAGACTGCTAACCTAAAAAATACAAGGAGGTTCCATTATGCAAAGACAGGTT	38.18
17093	AGAGGTGGATAC	[Pyruvate:ferredoxin oxidoreductase and related 2-oxoacid:ferredoxin oxidoreductases, alpha subunit]	Cyanobacteria	Synechococcophycidae	Merismopediaceae	Synechocystis	Synechococcales	[Synechocystis sp. PCC 6803]	ATCTTGACGTTGTTTAATTTTTCTTGGCATTAGTGTTATTTTCAACAATTTTTTAGCGCTCCATTAACCCCCGGCAGTATCCCCAACTGTTAACAAACTTGACTGCTTTGTTTCATATTTCTGGCTTTTGTTGCCATTGCAGAAACCTTTGAGGACGATTCGTTTATGGTATCCACCTCT	37.58
17094	TGCTGGACCTCT	[Aspartate/tyrosine/aromatic aminotransferase]	Proteobacteria	Gammaproteobacteria	Enterobacteriaceae	Yersinia	Enterobacteriales	[Yersinia pestis Medievalis Harbin 35]	GATGGAGATTACTCTGTCTATCGGCCTATTTTGCCGATTTTTCACCTCAGATCCCCCCGCCTCACCAGATTCATTTCTTTTTATCGCAAACGGTTGGCAAAGACCGCAACTGGCGTTACCCTGAAGGCTCTGTTTGCTTAACGCTAAGCCATGGAAGCCTCTGACATGAGAGGTCCAGCA	49.09
17094	TGCTGGACCTCT	[Aspartate/tyrosine/aromatic aminotransferase]	Proteobacteria	Gammaproteobacteria	Enterobacteriaceae	Yersinia	Enterobacteriales	[Yersinia pestis Medievalis Harbin 35]	GATGGAGATTACTCTGTCTATCGGCCTATTTTGCCGATTTTTCACCTCAGATCCCCCCGCCTCACCAGATTCATTTCTTTTTATCGCAAACGGTTGGCAAAGACCGCAACTGGCGTTACCCTGAAGGCTCTGTTTGCTTAACGCTAAGCCATGGAAGCCTCTGACATGAGAGGTCCAGCA	49.09
17097	TAGCCTGATGCA	[Transcriptional regulators]	Actinobacteria	Actinobacteria	Actinomycetaceae	Arcanobacterium	Actinomycetales	[Arcanobacterium haemolyticum CCM, DSM 20595]	ACCGTAGGTTAGGCTGGGGGCTGTCTCGGTCCACCGTGGTTGGTGCTCACGCACGTTTGGGACATGCTGGGGCGGGCAAGTACGATGGCCCCTAGTTGAAGTGTTGGTGAAAGCGAATTAAGATAGTTAAAGATTGAATAGTTCTGTGATGAGGTTTTTGACGAAATGTGCATCAGGCTA	50.91
17102	AGGCAATGATCG	[Uncharacterized conserved protein]	Proteobacteria	Deltaproteobacteria	Desulfovibrionaceae	Desulfovibrio	Desulfovibrionales	[Desulfovibrio vulgaris vulgaris DP4]	GATGTCGTGCGAACCGCATCTGTTCCGCTTCTGCCCGGCTGATGAGACAGGGAGCCTCGCTTTCGCCGAAGTCTCCCGACAGTACCGGTACGAAATCCCGGCATCCGGCGGTTTGCAGCCGTGTCGCAGATGCCGTGAGGACATGCATCACCAAGGAGACAGGTCATGCGATCATTGCCT	61.21
17102	AGGCAATGATCG	[Uncharacterized conserved protein]	Proteobacteria	Deltaproteobacteria	Desulfovibrionaceae	Desulfovibrio	Desulfovibrionales	[Desulfovibrio vulgaris vulgaris DP4]	GATGTCGTGCGAACCGCATCTGTTCCGCTTCTGCCCGGCTGATGAGACAGGGAGCCTCGCTTTCGCCGAAGTCTCCCGACAGTACCGGTACGAAATCCCGGCATCCGGCGGTTTGCAGCCGTGTCGCAGATGCCGTGAGGACATGCATCACCAAGGAGACAGGTCATGCGATCATTGCCT	61.21
17103	TACTACGCGGTC	[Uncharacterized protein conserved in bacteria]	Proteobacteria	Gammaproteobacteria	Enterobacteriaceae	Escherichia	Enterobacteriales	[Escherichia coli O157:H7 Sakai (EHEC)]	TTAGGCCAGATAAGACGTTCACGCCGCATCCGGCACTCTGTGCCAGTAATCTGAAACTCCCACGTTGTTCAGGAATTTTTTATCCGCTTCTGGACATTTTCTCTACAGAACAATCGTTAGCCCGGAAGGTCGAATCTGTGACTCTTATTTTCACGGACGAAACAGATGGACCGCGTAGTA	46.67
17108	TTTGGATGACGG	[Malic enzyme]	Proteobacteria	Betaproteobacteria	Neisseriaceae	Neisseria	Neisseriales	[Neisseria meningitidis FAM18]	CGCAGGTGAAAATGGCGGTATGCGCCAAACTTTCGGCATGATAGAATTACGCTCGGTTACAAGGCAGGATGCGTCGGCAATATTAACGAACCGCCCGTAACATGATGACCCGAAAGCGTTTCGGACAGTCCGATTCAAATCTTTTTCTCGCAACAGGATTGACACATGCCGTCATCCAAA	49.09
17108	TTTGGATGACGG	[Malic enzyme]	Proteobacteria	Betaproteobacteria	Neisseriaceae	Neisseria	Neisseriales	[Neisseria meningitidis FAM18]	CGCAGGTGAAAATGGCGGTATGCGCCAAACTTTCGGCATGATAGAATTACGCTCGGTTACAAGGCAGGATGCGTCGGCAATATTAACGAACCGCCCGTAACATGATGACCCGAAAGCGTTTCGGACAGTCCGATTCAAATCTTTTTCTCGCAACAGGATTGACACATGCCGTCATCCAAA	49.09
17109	TCCGTCCTTTGT	[Arabinose efflux permease]	Actinobacteria	Actinobacteria	Nocardiaceae	Nocardia	Actinomycetales	[Nocardia farcinica IFM 10152]	GGAAAAACCACGTGAACTGTGTCGGTGCCGCGCGGAATACTGACGCGCGCCCGATGAGTTCGAGCAGTAGTCCCCGTCTCAATCCCTGTGATGCCGGGAGCGCGACGCGGCGGCTCGGCATCGGCCGACGCAGTCCTGCCCACGACCCTGCCCCGGAGGTAACCGATGACAAAGGACGGA	67.27
17116	AAGGAGCGGTTT	[Predicted transcriptional regulators]	Firmicutes	Bacilli	Bacillaceae	Bacillus	Bacillales	[Bacillus licheniformis DSM 13 Novozymes]	AGAATTGTTTTGCATCGAACAGATTGCTTAGGGATACTGGGCCTCCTTATTGACCAGGCATGTATTTTCACCTAATGTCAATAGTAGACTTAATACATAATTCCGATAACCGAATAGCTCTGTATTTGGTGATATCACTAAAACGAACAGATGAGGTGAAACATGATGAAACCGCTCCTT	37.58
17117	CACTTGGTATCC	[Outer membrane receptor for ferrienterochelin and colicins]	Bacteroidetes	Bacteroidia	Bacteroidaceae	Bacteroides	Bacteroidales	[Bacteroides fragilis NCTC 9343]	GCTCAAGTACTAAAAATTTCAATGACAAAGACCAATGTATCCATTGAAAATGTACTTCGTGAACTTGAAAAACAAAGCGATTACACTTTCTTCTACAATGACAATCAGGTAAAACTGAACAAGAAAGTATCCATCAACGTATCCGACGCTCCGATCGAAACCGTAATGGGATACCAAGTG	36.36
17117	CACTTGGTATCC	[Outer membrane receptor for ferrienterochelin and colicins]	Bacteroidetes	Bacteroidia	Bacteroidaceae	Bacteroides	Bacteroidales	[Bacteroides fragilis NCTC 9343]	GCTCAAGTACTAAAAATTTCAATGACAAAGACCAATGTATCCATTGAAAATGTACTTCGTGAACTTGAAAAACAAAGCGATTACACTTTCTTCTACAATGACAATCAGGTAAAACTGAACAAGAAAGTATCCATCAACGTATCCGACGCTCCGATCGAAACCGTAATGGGATACCAAGTG	36.36
17124	TCCGGTGGTATC	[Uncharacterized conserved protein]	Firmicutes	Clostridia	Ruminococcaceae	Faecalibacterium	Clostridiales	[Faecalibacterium prausnitzii L2-6]	AGCCGCACCGGCGAGGTGAACATGGTCTGGTGGGCCTTCATCATCGCGGAGGTGGTCAGCCTTGCGCTGAGCCTCGTTTTCATGGCCCGCATCAACCGTACCGTCATCGTCCCGCTCTCCGAAAAGCAGGACGCGGCCGTATAACCTGAAAGGAACGTGAACTCTATGGATACCACCGGA	60
17124	TCCGGTGGTATC	[Uncharacterized conserved protein]	Firmicutes	Clostridia	Ruminococcaceae	Faecalibacterium	Clostridiales	[Faecalibacterium prausnitzii L2-6]	AGCCGCACCGGCGAGGTGAACATGGTCTGGTGGGCCTTCATCATCGCGGAGGTGGTCAGCCTTGCGCTGAGCCTCGTTTTCATGGCCCGCATCAACCGTACCGTCATCGTCCCGCTCTCCGAAAAGCAGGACGCGGCCGTATAACCTGAAAGGAACGTGAACTCTATGGATACCACCGGA	60
17127	AGTATGCCGTAC	[Uncharacterized protein conserved in bacteria]	Proteobacteria	Alphaproteobacteria	Methylobacteriaceae	Methylobacterium	Rhizobiales	[Methylobacterium populi BJ001]	CCCCGGAGACCATCCGGAGCGATGCGCGGGGCCTTTGCTTGCGCCCTGTCTTCCTCTCGAAGGGCCGTCTTCTGCCGGGATGAGGGCGATCCACCCACGGCCTTGCGCGATGCGTCCTCGCCCAACCGCCACGCTGCGCCATATGCTCGGCGTGCAGAGAACGGGATGGTACGGCATACT	69.09
17128	TCGAAAGTTTGG	[Transposase and inactivated derivatives]	Proteobacteria	Betaproteobacteria	Neisseriaceae	Neisseria	Neisseriales	[Neisseria gonorrhoeae FA 1090]	GGCTTACGGGTCTTTGTTTCGCGCAAAGCAAGGGCTAAGGCAGTCAGGCAGCAAATCCCGCAATGTATTAAAACAGACGCGTAGAAATGCCGGCTGCCTTTATCCATCCTCAAAATTGAATATCATCCTAGCCGTATCAAGGCTGTATAAATAAGGAAAATACCAATGCCAAACTTTCGA	44.85
17130	CAGACCAATCGA	[Electron transfer flavoprotein, beta subunit]	Bacteroidetes	Bacteroidia	Porphyromonadaceae	Odoribacter	Bacteroidales	[Odoribacter splanchnicus 1651/6, DSM 20712]	TGCTCACCAAATAGTTACAAGTTTCCGGTACTGCCGGAAGTGATCGGAATCGCTTCAAAGTGTTTGGAAAACCTGTACTAAACGGTGTAATTCAGCAAATATTAATCTTAAAATCCTTTCGACTTTTTCAATCGTTTGAAGGGATGATAACTTAAATAATGTAACATGTCGATTGGTCTG	35.76
17133	TTCCTTGCTTCG	[DNA-directed RNA polymerase specialized sigma subunit, sigma24 homolog]	Planctomycetes	Planctomycetacia	Planctomycetaceae	Planctomyces	Planctomycetales	[Planctomyces brasiliensis IFAM 1448, DSM 5305]	CACAGAAACGGTCCTCGCAAGAGGGCCGTTTTTTATTGGCGGCTGGCGAAAACGGGCCTCGGAACAGGCATTTCGAACGCATTTGCAGTGATCGATGGAAATTTTCGGTAAAAAGCGACTGTCGCGGAATATAAGGGGGAACACATCGTTTCCGGCGGAAGTTCCATGCGAAGCAAGGAA	52.12
17134	AGGAACTCTGGT	[Multidrug resistance efflux pump]	Proteobacteria	Alphaproteobacteria	Rhizobiaceae	Rhizobium	Rhizobiales	[Rhizobium leguminosarum bv. viciae 3841]	GCGAGGCCCACACCCTCCCTCGGGTAAAGGTTGCAAGACCCTCGCCGAACAGACCGGTTGTTACATAGAAACAGTCATTTGACATCTCTGTAGCGACCGGCAATGCTGACCTACCAGTCTTCCAAATGCATCCGGGCGACGTCATTCGGCAAGGGAAAGTGGGTCATGACCAGAGTTCCT	55.76
17135	ATCAGGGCGTTT	[Lipid A core - O-antigen ligase and related enzymes]	Firmicutes	Clostridia	Ruminococcaceae	Ruminococcus	Clostridiales	[Ruminococcus sp. 18P13]	TCTGGTGGCACGGCAGATCGCCAAGCAGATCGAGGACGAAATGGAATACCCGGGTCAGATCAAGGTCAACATCATCCGGGAAAGCCGGGCAGTCGAATACGCAAAATAACGCATACCAACCCCTGCGCAGCAATGCGTGGGGGTTTTCTGTAAAGGAGCATGTTTATGAAACGCCCTGAT	53.33
17136	TAGAAGGCTAGA	[Lactoylglutathione lyase and related lyases]	Bacteroidetes	Sphingobacteria	Rhodothermaceae	Salinibacter	Sphingobacteriales	[Salinibacter ruber M31, DSM 13855]	GATTCGGGGAATTACTCTACGAGCGGACGGTGTCGCCCTTGAAGCTACGCCGTGGGCATGGTGTGGTGCGGCCCACGAGATCGTTCAGGCGCAAAGGTCCCGTCTGGTCCTCCGGCGGCAAGGGCTGCTTCGGAGACGATGCCTTCGCTGATCGGGGGGACGAGCATGTCTAGCCTTCTA	64.85
17144	ACTGGTCGTATG	[IMP dehydrogenase/GMP reductase]	Deferribacteres	Deferribacteres	Deferribacteraceae	Denitrovibrio	Deferribacterales	[Denitrovibrio acetiphilus N2460, DSM 12809]	GGGTGAAGCAAACTTACACGGTCACTGGCCGCTTTGGTCGTGATGAACTTAAAGGCAGAGCTGCTTTTATCTGCCTGCACTGAATCAATCTGAAAATATATAGAATTTGCCGTGCCGAATGGGGCTGGGCTGTTAAAGATATTGCACAATACATACGAGGTAATAATGCATACGACCAGT	44.24
17145	TGCGTACAAGGC	[ABC-type uncharacterized transport system, permease component]	Firmicutes	Clostridia	Ruminococcaceae	Faecalibacterium	Clostridiales	[Faecalibacterium prausnitzii L2-6]	CTGCTGGTCAGCCTCGAGCTGGATGAGGTCATGAACCTGTCCGACCGCATCCTCGTCATGTACGAGGGCGAGATCGTGGGCGAGTTCGACCCCAAGACCACCACTGTGCAGGAGCTGGGCCTCTACATGGCCGGCGCACGCAAGCAGGGAAAGGAGAGCAAATAAATGGCCTTGTACGCA	60.61
17148	CGTTCTACTTGC	[Phosphopantetheinyl transferase (holo-ACP synthase)]	Actinobacteria	Actinobacteria	Mycobacteriaceae	Mycobacterium	Actinomycetales	[Mycobacterium tuberculosis F11 (ExPEC)]	TCAGGGCGACGGTGTTCGGCGTGTCGCCGCCATGGATACACGCTCGCCGCGTGCTCCTTGGCCTGACTGCCCGGCATCTCTTCGGTCCGTCCCCCGCAAGCGGGAGGTGCCCCCAACGCGGACCGCATCGTCGCCGGACTGGGCCATCGATTAACGTGGCCGCCCATGGCAAGTAGAACG	70.3
17149	TGAGGAGGTCGT	[Arylsulfatase A and related enzymes]	Planctomycetes	Planctomycetacia	Planctomycetaceae	Planctomyces	Planctomycetales	[Planctomyces brasiliensis IFAM 1448, DSM 5305]	TTTCTCTCCGTGTCCTCCGTGCCTCGGTGGTTTAACTTCCCTCCGCGCAAGTAGATCGGTTTCTATGACTTCTGCGAAGCCTCAATTGACGGGGGGACATTTCTGGTCGATGATGAACCGTCACGACCTGTTTCGATTCCGTTGCGCCCCGGGTGAGGAGACATCATGACGACCTCCTCA	55.15
17151	TGCTCCATAGGA	[Phosphate-selective porin]	Bacteroidetes	Sphingobacteria	Rhodothermaceae	Salinibacter	Sphingobacteriales	[Salinibacter ruber M31, DSM 13855]	GGTAACACTTTTGAGCGTGATCGGTAGAGCTGGTTAACAATTTCGTTACCTCACAGCCGCCGCTCGACGTTCCGGTTCGATATCTCCCGTATGAGTACCGCCTGCCCACGTCTGTTCGTCGTTCTGCTCGCGGTCCTAGGGGGAGTCGGGATCGGGAATCTGGGAATGTCCTATGGAGCA	56.97
17154	CACGTCTTTGTC	[GDP-D-mannose dehydratase]	Nitrospirae	Nitrospira	Nitrospiraceae	Thermodesulfovibrio	Nitrospirales	[Thermodesulfovibrio yellowstonii DSM 11347]	AAAAAAAAAGATGAGATTCCTCGCTTCGCTTCGCTACTTTCGGAATGACAAAAAGAGTGTTCAGATTGATATAAAGATAGGCGGAATGATAAGAAGAGGAACAGAATGACAAAGAGGAAAGTCTCAGAGTTAAAAAAGTTAAATTATTACATGGGTGGATGATAGATGGACAAAGACGTG	35.15
17156	GAGCCAGACTCT	[N-acetylmuramoyl-L-alanine amidase]	Cyanobacteria	Synechococcophycidae	Acaryochloridaceae	Acaryochloris	Synechococcales	[Acaryochloris marina MBIC11017]	ATTGGGGTGCAGTCGCAAGTCATCACAGAAACTTTGATGCTCAATTGGGCGTCCCAAAGCTTGCAGACTGCCATACCCCTTTTGCGGACTAGGCGAACGTCAAGTGCTCCTACGTTGAGACAGCTTGAAAGCGTTAGGGGGTCGATTTATCCATGGAGACATTGCATGAGAGTCTGGCTC	50.91
17159	GTCTCTCCAAGC	[F0F1-type ATP synthase, delta subunit (mitochondrial oligomycin sensitivity protein)]	Proteobacteria	Alphaproteobacteria	Rhizobiaceae	Agrobacterium	Rhizobiales	[Agrobacterium tumefaciens C58-UWash]	CGCGTGTTGCGAGTCCCGGCGTCCTATGCTAGACGGACCGCGAAATTGGGAAAAGGCAGGGGGGAATTCCGGTCTTTTTCGGGGAAATTGAAACGATTTCAAGAATTTGATGCGGTGGAGCCCCATCGCTGATGGTCTTGGACGATTAGCAGGGAAAAAGTGCCCATGGCTTGGAGAGAC	53.94
17165	ACGTGCTTGACT	[Dissimilatory sulfite reductase (desulfoviridin), alpha and beta subunits]	Proteobacteria	Deltaproteobacteria	Desulfobulbaceae	Desulfobulbus	Desulfobacterales	[Desulfobulbus propionicus 1pr3, DSM 2032]	TGATTTTTTGTTGACAAAGACTTTACGGACGTTTATGCTCGCCTCCTGAATGAGCATTCAATATGGTATTGTGCGTTCTTGCCTGTATTGACGTGCAATTCTCGTTCAGGTCATCCTAACCGACCGGTATTTTTCAACCACATAATCTCTTCAGGAGGAACACTGATGAGTCAAGCACGT	42.42
17169	GTTCGGAAACTC	[Serine proteases of the peptidase family S9A]	Bacteroidetes	Cytophagia	Flammeovirgaceae	Marivirga	Cytophagales	[Marivirga tractuosa H-43, DSM 4126]	GGTATATTAAGTCCAATAAGGACGACCTTATGGTAATGTTATCACAATCAAATAGCTACAGCCCCATAGGGGCGACCTGATTCTGAAAGCATCTTTTCCAAAATACTGAAACACTTGCGATTGCAATCAGTTTTGTATCTTTATAACAAACCAACACAAAAAACTATGGAGTTTCCGAAC	36.36
17172	TAACCCTTGCTG	[Uncharacterized protein conserved in bacteria]	Actinobacteria	Actinobacteria	Propionibacteriaceae	Propionibacterium	Actinomycetales	[Propionibacterium acnes 6609]	TTACCACGGTTAGGTTGTCGGAACAAGGGTTTGGAGAATTCTGTAGAAGTCGGTCGTCAGGATGGTTTGTGTGTGACTCCCCGGTCCGTATCGTTGAACACATCAACCGAGCCCGTTCGGTTCCCCGGCGGGATTTGGTAGAAATCAAAACGAAGGGACATAAGAATGCAGCAAGGGTTA	50.91
17179	CAGTTGATCTTG	[Uncharacterized conserved protein]	Actinobacteria	Actinobacteria	Bifidobacteriaceae	Bifidobacterium	Bifidobacteriales	[Bifidobacterium breve ACS-071-V-Sch8b]	ATCTCAGTGCGCCTTCGGCTTCGGACGGCGGTTTTTCGCACGCGTAGATTCATTTTCGCAGACTGATAGCGCTTCATAGGTAATACGAATAGCGCCAGTGGCATGTGCCGCTGGCGCTTTCGTTATTCTGAGGGTCACTATGTCCGAAAAAAAGGGGAGGCATATATGCAAGATCAACTG	51.52
17180	GAATCTTACTGG	[Predicted transcriptional regulator]	Firmicutes	Bacilli	Paenibacillaceae	Brevibacillus	Bacillales	[Brevibacillus brevis NBRC 100599]	GCGGGTTGGTCGTACAAGGTTTCGGACGGGTGGTTGGGACCTCGTTCCGAGCGTTTGTTCGTTGTCATCTGCATATCACCCCCTAAGATGTTAGTGTGTCCCTCGATACAGAAGACATGTAGGGGGCGGGCGCGTATTACCGATACAAAGAGGAGAGTTGTTAACATGCCAGTAAGATTC	52.73
17182	GATGAAGCATTC	[ABC-type (unclassified) transport system, ATPase component]	Verrucomicrobia	Opitutae	Puniceicoccaceae	Coraliomargarita	Puniceicoccales	[Coraliomargarita akajimensis DSM 45221]	CGAGATACGGGATACGAGATACGGGATGCGGGATACGGGATACGGGATACGGGACGAAGCGCGACAGCGCGAAGATGCTGAACCGCACGGCTACGGACTCGGGTCACCTAATTTTGTCAGGAATGAGTTGCGAAGCGCAGTTAGAGTCCATTTGCTAAGTTGCTTATGGAATGCTTCATC	54.55
17183	ATGAGCGTGATT	[Peroxiredoxin]	Firmicutes	Bacilli	Bacillaceae	Geobacillus	Bacillales	[Geobacillus sp. Y412MC52]	AAAAATGTCCATCCCTGCGAGCGCTGCGCATCCGCTCAACACTGATCCGGCTCGGTAGAGAAAAAAATCCATTGCATATGTATTGACAAACATATGCCCCTATATGATAATAAGTATTGGTTTAAAATTATTATAAACTAACAGTCGCAGGAGGTAGATGAAGCAATGAATCACGCTCAT	40
17183	ATGAGCGTGATT	[Peroxiredoxin]	Firmicutes	Bacilli	Bacillaceae	Geobacillus	Bacillales	[Geobacillus sp. Y412MC52]	AAAAATGTCCATCCCTGCGAGCGCTGCGCATCCGCTCAACACTGATCCGGCTCGGTAGAGAAAAAAATCCATTGCATATGTATTGACAAACATATGCCCCTATATGATAATAAGTATTGGTTTAAAATTATTATAAACTAACAGTCGCAGGAGGTAGATGAAGCAATGAATCACGCTCAT	40
17184	ATCTCCCACACA	[Histidyl-tRNA synthetase]	Firmicutes	Bacilli	Lactobacillaceae	Lactobacillus	Lactobacillales	[Lactobacillus rhamnosus GG, ATCC 53103]	TATGGAGGTTTCTGCGACTGTGAGCGCGTTTTCGCAGCAGTATCAGCGAATGTGTCATACATACTCGCCTGCCGAGCCCAACAAGCATCACAACGATCTACCACCAAGTTTCCGAACACCCTCAATCACCATCCATCACAGTCTTAAGACTACAGGAGGCACCTCATGTGTGTGGGAGAT	50.91
17184	ATCTCCCACACA	[Histidyl-tRNA synthetase]	Firmicutes	Bacilli	Lactobacillaceae	Lactobacillus	Lactobacillales	[Lactobacillus rhamnosus GG, ATCC 53103]	TATGGAGGTTTCTGCGACTGTGAGCGCGTTTTCGCAGCAGTATCAGCGAATGTGTCATACATACTCGCCTGCCGAGCCCAACAAGCATCACAACGATCTACCACCAAGTTTCCGAACACCCTCAATCACCATCCATCACAGTCTTAAGACTACAGGAGGCACCTCATGTGTGTGGGAGAT	50.91
17185	AGAGACGCTAAC	[Predicted enzyme related to lactoylglutathione lyase]	Spirochaetes	Spirochaetes	Leptospiraceae	Leptospira	Leptospirales	[Leptospira biflexa Patoc 1 (Ames)]	CATGCCAGTCCCTAACGTCCCGAAGGGACTCAGGGTCGGGGAACTTCGGCAAGTCTATTCGTTATACGCAATTCAAAAAGCTTTTTTTTTGAGAATCGAGGATTTTTAAATATGTTTACTAATAAACAAACTTACTTAATGTTTTTTTTGTGAAGGAGACCTAATATGGTTAGCGTCTCT	36.97
17186	TGTTGAGAGTGT	[Arabinose efflux permease]	Proteobacteria	Betaproteobacteria	Neisseriaceae	Neisseria	Neisseriales	[Neisseria gonorrhoeae FA 1090]	TCTCCGCCCCTTCCTCCGATGAGCGGAAAACTGATGGCGGTTTTGATGGCGGTACTGGTCGCGCTGATGCCGTTTTCCATCGATGCCTACCTGCCCGCGATTCCCGAAATGGCGCAGCCGCTGAACGCGGATATCCACCGTATCGAATAGAGTCTGAGTTTGTTTATGACACTCTCAACA	56.36
17188	AAGGCGACATAA	[Enolase]	Proteobacteria	Gammaproteobacteria	Pseudomonadaceae	Pseudomonas	Pseudomonadales	[Pseudomonas syringae pv. syringae B728a]	GAGAGATTCCTGAACTAATTATTGGAGGCTTCTTGGTTCCCGCAATTGCGGTGTCGGCAGTGCAGCTGTTCAGGATACTCATGGAGAGCTGACGTCCGACATAGAGGCCTCTCAACGGATTCAAATGGTTAATGACGCTCCCGAATCGTTACTTGGAGAAGATCAATGTTATGTCGCCTT	49.09
17188	AAGGCGACATAA	[Enolase]	Proteobacteria	Gammaproteobacteria	Pseudomonadaceae	Pseudomonas	Pseudomonadales	[Pseudomonas syringae pv. syringae B728a]	GAGAGATTCCTGAACTAATTATTGGAGGCTTCTTGGTTCCCGCAATTGCGGTGTCGGCAGTGCAGCTGTTCAGGATACTCATGGAGAGCTGACGTCCGACATAGAGGCCTCTCAACGGATTCAAATGGTTAATGACGCTCCCGAATCGTTACTTGGAGAAGATCAATGTTATGTCGCCTT	49.09
17189	TCCCTCTATGAT	[4-diphosphocytidyl-2C-methyl-D-erythritol 2-phosphate synthase]	Firmicutes	Clostridia	Ruminococcaceae	Ruminococcus	Clostridiales	[Ruminococcus sp. 18P13]	TGAGGCACTGCTCAACCAGCAGAAGGTGGCTGTGGTGCCCGGCAACGCATTCGGCGACAGTGGCGAGGGCTTTGTCCGGGTGTCCTACGCATACTCCCTCAAGCATCTGATGATGGCACTGGATCGGATCGAGGCATTCCTTGCTTCCGGAAAGGCAGGTCAAATATGATCATAGAGGGA	58.18
17192	CTTAGGTTCACC	[Transcriptional regulators]	Synergistetes	Synergistia	Synergistaceae	Thermanaerovibrio	Synergistales	[Thermanaerovibrio acidaminovorans DSM 6589]	TAATGTACATGGGATCTTGAACATGTGTCTCCAATGGGTTTAGCTGAGCTCCCTCTGTGCCCCATAAAACCCGGTAGGTCCCCCCAATTGATGACCAAAAATGAACGCAATTCCCCGGTTGGGATAATTTAATTATAAACAAAAGTTCTCGGAAGGGGTGGCATTATGGGTGAACCTAAG	44.85
17193	CACGGGCTCATA	[Uracil phosphoribosyltransferase]	Spirochaetes	Spirochaetes	Treponemaceae	Treponema	Spirochaetales	[Treponema denticola ATTC 35405]	GTACATTAATAGCGGACATGGATGTCCGTGGTTCCAACTTCAAGAGTTTGCGCTTGCCACAAACTCTAAGCTGAAAATCGGACACGGATGTCCGATTTTCAGCGAACTACTTGAATTTTTACCGATTTTCTTTTATACTTCCCTGATTGTAAATTAGGAGCCGATATGTATGAGCCCGTG	41.21
17194	ATCGGCTTTGCT	[Uncharacterized Zn-ribbon-containing protein involved in phosphonate metabolism]	Bacteroidetes	Flavobacteria	Flavobacteriaceae	Weeksella	Flavobacteriales	[Weeksella virosa 9751, DSM 16922]	GAGATTCAGAAACCTTTAGCCATCATGATTGTCGGCGGATTGATTTGTTGTTTATTCCTATCCTTTACTATCCTACCAATTGCTTATTATTGGATGTACAAGGAACGTTCACCCAAGGAAATAGAAGCCTAAAAAGAATTCAGTATATTTGCAAAAAATGTCTCTATGAGCAAAGCCGAT	35.15
17195	CACCAGCAAACT	[Lysine/ornithine N-monooxygenase]	Proteobacteria	Gammaproteobacteria	Moraxellaceae	Acinetobacter	Pseudomonadales	[Acinetobacter baumannii ATCC 17978]	GGAATTGGTATTGGGCCATTCAACTTAGGTTTAGCTGCTCTTTTGTCTCATCATCCCGAAATCAAAAGCGTATTTTTAGAACGTAAACCAGAATTTCGATGGCATGAAGGGTTGCTATTGCAAGGTACGACATTACAAGTTCCTTTCTTTGCCGACTTGGTTACTATGAGTTTGCTGGTG	40.61
17196	GGATGACACATC	[Type IIA topoisomerase (DNA gyrase/topo II, topoisomerase IV), B subunit]	Firmicutes	Bacilli	Bacillaceae	Bacillus	Bacillales	[Bacillus licheniformis DSM 13 Novozymes]	GAATCGTGTAAAATGACGGCTGTGCAAAAAGCGGCTTTCATTTTAACATGTTCCCGACAATGCTTGAAGAAATTGGAAAATAATCGGATAATACTTTGCTTTATATGACAGAGTGTGTATTATTCTTTATAAGCAATGTTTGATTTTTGAAAGGGGTTTATGCATATGGATGTGTCATCC	33.33
17198	ACGTCTCCAAGC	[Pyrroline-5-carboxylate reductase]	Proteobacteria	Alphaproteobacteria	Beijerinckiaceae	Beijerinckia	Rhizobiales	[Beijerinckia indica indica ATCC 9039]	CTCTGGTTCTCGCAAGGCACGTCTTTTTGTTTCAACACGAAATCCCATGCCGGATCTCGCCGCTTGGACACAGGACGGTTTGCTTGAAAAGTGGATCGGTTTAAGAGGCAGGACCAGGATGCTGAATACCCAGCATCGCTCTTTCCTCGCATCCCCTCGAGAGCCATGGCTTGGAGACGT	53.94
17199	TCTGGTACTCTT	[ATPases involved in chromosome partitioning]	Actinobacteria	Actinobacteria	Bifidobacteriaceae	Bifidobacterium	Bifidobacteriales	[Bifidobacterium breve ACS-071-V-Sch8b]	TTGCGGATGAGCTGTCGCATCAGACGACTGAGGAGAGTAACCATTGCGAGCCAAGGAGTGAATTCTCAACGCAGTCCTGCCCCAGTGTGACTTACTCCACTCTCTCTGGCATGCCGCCGCAACACACGCTAGGGTAGTACAGGTTCTTAAGGAGGATGCGGATTTATGAAGAGTACCAGA	53.94
17206	GGAGTGAAGGTA	[Predicted metal-dependent hydrolase of the TIM-barrel fold]	Firmicutes	Bacilli	Lactobacillaceae	Lactobacillus	Lactobacillales	[Lactobacillus rhamnosus GG, ATCC 53103]	ACCCGCGCCGGCTCGCGCTCACCATAACGCGTTCACCGGCGCAGAAGTCTGCGTGTAAGGACCTTGGTCGCAATGACCAAACCCGGGCCATCACGCCCAAGGCCACTTACACTCCGACTTCTACCCGCGCGGGTTCACGCTCACTTTCTTTGAGGAGGTTTCATTATGTACCTTCACTCC	60
17213	CTCAATCGTGCC	[DnaJ-class molecular chaperone with C-terminal Zn finger domain]	Firmicutes	Bacilli	Streptococcaceae	Streptococcus	Lactobacillales	[Streptococcus pneumoniae D39]	AAATGGTGGTTCGATTCAGAACATCAATAGAAAGGAATAAGGGTGTTCGTAACTGAACACGGGCTATGGACTGTGCCAAAAAGATAGTTTTTTCTAGGACGTAAGCGTCCGTCGTCAAAACTCCTAGATGGCTGTGTCCGTTTGACGCCCTTTGTATCTTGAATTATGGGCACGATTGAG	43.03
17216	AATCACGCATTC	[NAD synthase]	Firmicutes	Clostridia	Syntrophomonadaceae	Syntrophothermus	Clostridiales	[Syntrophothermus lipocalidus DSM 12680]	TGTAATATATGCCTGTAGGATAAGCGGGGCGATGGGTTTGGACCGCCCCATAGTGCTTTCACCGCAAAAAATGCAAGAAACAAGCCGGACCTCGGGTGCCGACACCAAGCCAATTGGTGTACTCTGCTGGTTGGCCGTAAGATACGAGAGGAGGAGGTAATGAGCATGGAATGCGTGATT	52.73
17219	CACTCGCGATGT	[Anaerobic dehydrogenases, typically selenocysteine-containing]	Cyanobacteria	Synechococcophycidae	Acaryochloridaceae	Acaryochloris	Synechococcales	[Acaryochloris marina MBIC11017]	TTCTATCAGGGAATGATTAAATTGCATAGATACTATGTTGAGAGTGCATTAGATCGATCCGTAACCGTAGCCAATCTTACAATTCTCGATTGAAATATTAATGATTATAGAGTTGGATAAGTATTTCAATTTTTTTCTCTGCTCCTTGCTTAATTCAAAACAGTTATGACATCGCGAGTG	31.52
17224	ATGACGACTGGA	[Branched-chain amino acid permeases]	Actinobacteria	Actinobacteria	Bifidobacteriaceae	Bifidobacterium	Bifidobacteriales	[Bifidobacterium breve ACS-071-V-Sch8b]	GTACGCTTACTGTCGGTCAGTGTACGTTTTTCCAGATGATGGAGAAAATAATCTAGAAAAACGTATGCTAGGGAGTGGATGACGGCATATGGATGGTGCGAAGGGACCACACTAGAGGCGAACTTGCTAGAGTGGGTAGCTGACACACAGAGAAAGAGGAGAACCATGTCCAGTCGTCAT	47.88
17225	GCTAGTCTCATG	[3-isopropylmalate dehydratase large subunit]	Proteobacteria	Betaproteobacteria	Alcaligenaceae	Bordetella	Burkholderiales	[Bordetella pertussis Tohama I]	TTGCACGGGGCGTCGCCGCCAGCCGCTTGCCGGCGCAGGGTAGTGCTTTCAATACTAGGATAACAGGTGTGATTGTACTAGCTTGAGAGGCTCGGCATAATCGAGTCGAACGTCGCTTCGACGTATGCCCGGCGCATGCCGGATGTTCCTCTCAAGAGTGCTTCCATGCATGAGACTAGC	58.18
17226	GATAATGGCCTC	[Outer membrane cobalamin receptor protein]	Bacteroidetes	Flavobacteria	Flavobacteriaceae	Cellulophaga	Flavobacteriales	[Cellulophaga algicola IC166, DSM 14237]	CTAGCACAGTTCAAATGAAATTAAATCCTAGAAATCCTAAAATTAAACTAATGATAGAGGTTGCATTAATCGCATGCATTCTAATTCTGCTGGTTTTGATTTTTAATTAGGAGTCTTTTGAACTAAACTCAACTCAAAAAATTAAATAACTAAAACTAACTCTTTATGGAGGCCATTATC	27.27
17237	AACTACAGCTGC	[Bacterial nucleoid DNA-binding protein]	Cyanobacteria	Synechococcophycidae	Synechococcaceae	Synechococcus	Synechococcales	[Synechococcus elongatus PCC 6301]	AGCGATCGCTGCTCCTATGGCTCATCTAGACCGTCTAGGGATGCTCTTGTAACCATTTCTACAGAAAAGAACCCTGAAAAAGCAGTCGCCGCAAGACTTTAGGCCTTCCACTTCAAAAAAGAGTGCTGTATTATTTGCGAGACCCGCTCAAATCTACTTTTCATCATGGCAGCTGTAGTT	45.45
17237	AACTACAGCTGC	[Bacterial nucleoid DNA-binding protein]	Cyanobacteria	Synechococcophycidae	Synechococcaceae	Synechococcus	Synechococcales	[Synechococcus elongatus PCC 6301]	AGCGATCGCTGCTCCTATGGCTCATCTAGACCGTCTAGGGATGCTCTTGTAACCATTTCTACAGAAAAGAACCCTGAAAAAGCAGTCGCCGCAAGACTTTAGGCCTTCCACTTCAAAAAAGAGTGCTGTATTATTTGCGAGACCCGCTCAAATCTACTTTTCATCATGGCAGCTGTAGTT	45.45
17238	GGGACAAATACG	[Uncharacterized protein conserved in bacteria]	Thermotogae	Thermotogae	Thermotogaceae	Thermotoga	Thermotogales	[Thermotoga neapolitana DSM 4359]	TTCGTCTGGATAGCCCTGTCGGCGTTCAAGAACGATCCTCTCCTCTGGCCGAAAGAAGAAAGGGATTGCTCTGGTTTCGTCAGGTACTGCGCAAGAGAGGCACTGAAGAAACACACAGGAAGCTGGTTTTCTCTCTCAGGTTACAACGGACCCGTTTGGGAAGACATGCGTATTTGTCCC	52.12
17241	CATGTCAGGGCT	[Site-specific recombinase XerD]	Bacteroidetes	Bacteroidia	Bacteroidaceae	Bacteroides	Bacteroidales	[Bacteroides thetaiotaomicron VPI-5482]	TTGATTAAGATGTCTAGTTCTGTACAGCATTGAACAAATTTATCCCTATCTTTGTCTTCTTAATATTTAGAGAATAGAAAAACAAAGAATACTGGAGAAAGTAGTGGGTAAGGGAACGACTTTCTCCCTGAACGTATCTTTGAGTATTATTTAAATCAGTAGAAAATGAGCCCTGACATG	31.52
17242	TGAGCAACTCTT	[Zn-dependent protease with chaperone function]	Proteobacteria	Betaproteobacteria	Burkholderiaceae	Burkholderia	Burkholderiales	[Burkholderia cenocepacia J2315]	GCGTGCGGCGATTACCCTGCTTTTCGTCGCCAATCCGGTGCCGGATCGCCGCGTCATGTCAATCCACCGAGTAATGAACGTGTCATCCGATGTAAACATCTGGTAATTTTCTGCCGGATTATGCAAAATCGCCGCTCCCAAATACAACTATCGAGGGATTCCGGGATGAAGAGTTGCTCA	52.73
17247	AATCGTGAGTGC	[Exonuclease III]	Proteobacteria	Deltaproteobacteria	Desulfobulbaceae	Desulfobulbus	Desulfobacterales	[Desulfobulbus propionicus 1pr3, DSM 2032]	GTTTTTTTTCGCGCTCCGTGAGCTTTTGGTTCACAGGTTTTTTCTTTCGAGCGCGAATCTCAGAACTCTTGCTCAAGCGAGGCATCCCTGTTATTTCCATCTGGAGGATTGTGCCAGTTATGCAATGACTGAGGGGCCATACATCGTTTGATCACGCCATTTGAAATGGCACTCACGATT	46.67
17248	TTCGCAATACAG	[Site-specific recombinases, DNA invertase Pin homologs]	Firmicutes	Clostridia	Peptococcaceae	Desulfotomaculum	Clostridiales	[Desulfotomaculum acetoxidans 5575, DSM 771]	GTAAGGCTTTTCCGCTTCGGGAAGTAGTGTCGAATAGAAGCGGCAATTTGTTATGAAGAACAAGCAAATCGTTTTTTGATCTTGGAAACTATGCGGCAGAGCGGATTTTTCCGCCCTGCCGTATCCTTCTGAGATTAAATTCAAAATATTAAGGAGGAAATCGATATGCTGTATTGCGAA	41.21
17252	CCCTAACGTGGT	[Predicted alternative tryptophan synthase beta-subunit (paralog of TrpB)]	Actinobacteria	Actinobacteria	Geodermatophilaceae	Geodermatophilus	Actinomycetales	[Geodermatophilus obscurus DSM 43160]	CTCGTCGCTAGGGTGGCGGGCGTGAGCCGTCGTGCGCAGTGGTGGGTCTGGTCGTCGAGGACGACCCAGGCCCGCTGACGCGCGCTCGGACCGTCCCAGACCCACCGGACGGTCCGAGGACTCCTCCCCGGACGGCCGATGGGCCATGACCCCGGAGGAGCAGGAATGACCACGTTAGGG	73.33
17257	AACAACCTCTTG	[Uncharacterized conserved protein]	Firmicutes	Bacilli	Lactobacillaceae	Lactobacillus	Lactobacillales	[Lactobacillus rhamnosus GG, ATCC 53103]	TGTACATAACAAACGTTTGGCTTTCTTTGAGTTTGACGAAAAATTATCCACCGCGACTTCAAGCCGGAACTTTGGGGTGGAAGTCAGTAAACAGCCACCTTAGACACTTTTTAAATTGCTTTTTGAAATGGTATGATTGAAACGATTAAGAAAGTAGGGAATTAAATGCAAGAGGTTGTT	36.97
17257	AACAACCTCTTG	[Uncharacterized conserved protein]	Firmicutes	Bacilli	Lactobacillaceae	Lactobacillus	Lactobacillales	[Lactobacillus rhamnosus GG, ATCC 53103]	TGTACATAACAAACGTTTGGCTTTCTTTGAGTTTGACGAAAAATTATCCACCGCGACTTCAAGCCGGAACTTTGGGGTGGAAGTCAGTAAACAGCCACCTTAGACACTTTTTAAATTGCTTTTTGAAATGGTATGATTGAAACGATTAAGAAAGTAGGGAATTAAATGCAAGAGGTTGTT	36.97
17262	CTGCCCAAATGT	[Acyl carrier protein]	Planctomycetes	Planctomycetacia	Pirellulaceae	Pirellula	Pirellulales	[Pirellula staleyi DSM 6068]	GCAAATTGAAGAACTGGTAGACAGTGCCTGTTTCCTTCATGGCAACAGGCGTAAGAATTCTCGGAACCATTCCCGTTACGAGCCGGCCTCGGCGATTGCACCGTGCAATCGGTTGTGGGCGTCTTGTGCGAGTTATCTATTTTTTGAATCAGGAGGACGGTGAACATGACATTTGGGCAG	50.91
17275	ACCAATGCGTTG	[D-alanine-D-alanine ligase and related ATP-grasp enzymes]	Firmicutes	Bacilli	Bacillaceae	Bacillus	Bacillales	[Bacillus cereus ATCC 10987]	TTTTATATATCTATGAAGAAATTTAAGTGGAAAAAGTATAGAAAACCAATAAGTGGTGTCATTTAATTATTTGTGGAAGTTGCATTTTATTTCAAATAGGAACTACCTATTTTTATAAAAAGTGCTAAAATAGAAAAATGAAAACAATTGGTTAGGGTGATTTCAATGCAACGCATTGGT	24.24
17275	ACCAATGCGTTG	[D-alanine-D-alanine ligase and related ATP-grasp enzymes]	Firmicutes	Bacilli	Bacillaceae	Bacillus	Bacillales	[Bacillus cereus ATCC 10987]	TTTTATATATCTATGAAGAAATTTAAGTGGAAAAAGTATAGAAAACCAATAAGTGGTGTCATTTAATTATTTGTGGAAGTTGCATTTTATTTCAAATAGGAACTACCTATTTTTATAAAAAGTGCTAAAATAGAAAAATGAAAACAATTGGTTAGGGTGATTTCAATGCAACGCATTGGT	24.24
17276	TTGAGTTGCCAG	[UDP-galactopyranose mutase]	Actinobacteria	Actinobacteria	Bifidobacteriaceae	Bifidobacterium	Bifidobacteriales	[Bifidobacterium breve ACS-071-V-Sch8b]	TTATGAAATTCTATGCAACCGTTGGGTTGCCGAGTATTGTATGAGGGCTTTCATCTTTGGCTGGCAGGTTGTTATGTGCATTTTTGGTTTTGTTGGTTGTTTTCTTGCTTTCGGGTAACATGGGTTTTCGGGAAAATGAACATGACCTGTGAAAGGTTGCTTGCTATGCTGGCAACTCAA	41.82
17276	TTGAGTTGCCAG	[UDP-galactopyranose mutase]	Actinobacteria	Actinobacteria	Bifidobacteriaceae	Bifidobacterium	Bifidobacteriales	[Bifidobacterium breve ACS-071-V-Sch8b]	TTATGAAATTCTATGCAACCGTTGGGTTGCCGAGTATTGTATGAGGGCTTTCATCTTTGGCTGGCAGGTTGTTATGTGCATTTTTGGTTTTGTTGGTTGTTTTCTTGCTTTCGGGTAACATGGGTTTTCGGGAAAATGAACATGACCTGTGAAAGGTTGCTTGCTATGCTGGCAACTCAA	41.82
17278	TCTAGAGTGGTT	[Short chain fatty acids transporter]	Proteobacteria	Betaproteobacteria	Burkholderiaceae	Burkholderia	Burkholderiales	[Burkholderia cenocepacia J2315]	GCCGCCTTTCTCCGTTTTTCCCCGTTTCCCTGTCCTGACACGACGCGATCGTGATTTTGCGCGCCGAAGCGCGTCCGCCGGTTCTGTGCAAGAATCCGCGCGTTTCCGCGCCTCAACCAACAACGATACGCGCGGATGTCCCTATCAGGAAACGAGGAGCTCAAGATGAACCACTCTAGA	60
17281	ACAGTCACGAGA	[Uncharacterized protein involved in outer membrane biogenesis]	Proteobacteria	Betaproteobacteria	Rhodocyclaceae	Candidatus Accumulibacter	Rhodocyclales	[Candidatus Accumulibacter phosphatis Type IIA UW-1]	ATCCTCCTTGCGGGGGGCGATCGATTTCCTCTCCTTGGGCGTCCTTCCTCTCAAGAGGTGCGAAGCGAACCTATTCTTCGACGACCAGCGCCGCCACGGCAGAATGCCGCGCGCCGCTGACACCAGTGGCCGGTCAACGAGCGGCGTGCCGATCAAGGCGCGGCCATGTCTCGTGACTGT	66.06
17288	CTGGTGAAACGC	[Cell wall-associated hydrolases (invasion-associated proteins)]	Bacteroidetes	Cytophagia	Cytophagaceae	Cytophaga	Cytophagales	[Cytophaga hutchinsonii ATCC 33406]	TAAGGTTTGCATATCTTAGCCTTTGGCCCTCACCGTGGTCTGTGGCACACAGAACACAATCAGGTGATTGAGTTACGAAAGAATTAAACAATGATGGTCTGTGTGCCACAGACTATGGTAACGCAGCTTAAGGCATTAAGCCTTAAGCGTTCGGCTTAATAAAAAATGGCGTTTCACCAG	43.03
17289	ATAACGTGTACC	[Geranylgeranyl pyrophosphate synthase]	Firmicutes	Clostridia	Peptococcaceae	Desulfotomaculum	Clostridiales	[Desulfotomaculum acetoxidans 5575, DSM 771]	ATTTGTTAATATGATTTTCGGCGAGAGATGTCTGCTTGGCAAATCAATAAGGGTTGAAAGTATCTTCTCCTCTAATAAGCAAATATTTATGACCAGGAAGGAAATTAGAGAGGCGTAACGAATATATACATGATTAAGGACAAGGGATTGACAAGGGGGAACAACATGGGTACACGTTAT	36.97
17292	GACTATACGCTT	[Isopropylmalate/homocitrate/citramalate synthases]	Actinobacteria	Actinobacteria	Geodermatophilaceae	Geodermatophilus	Actinomycetales	[Geodermatophilus obscurus DSM 43160]	GCCGGGGACGGCGGGGCGCGTGCTTCACTGGAGGGCGATGTCGCCCACCCGCACGATCATCATCGCCTAGCGCGCAGTCCACTCCCCGGACCGCGCGCAGACCTCCCGTTCCCGGGGGGTCTTTCTCGTGTCTGGGGCAGTTCCGCCGTCCCCCTGGAGGACACCATGAAGCGTATAGTC	72.12
17294	CCTATCTTGGCA	[L-lactate permease]	Fusobacteria	Fusobacteria	Fusobacteriaceae	Ilyobacter	Fusobacteriales	[Ilyobacter polytropus CuHBu1, DSM 2926]	TAGGCATAAAAATTGATCATTACTTCCTTTCTTTATATAAAGTTTTATAACCAACAACAGTTAAATGTGAAACAGAAATAATTTTATAGCTAAGTGGTGTGTAAATGGATTGAATTTTTATATTGTTTGCTTGATTATTGTGACGTTTTTATAGGGAGGAAGTATATGTGCCAAGATAGG	26.06
17296	TGACGGAGTAGC	[Membrane protease subunits, stomatin/prohibitin homologs]	Actinobacteria	Actinobacteria	Mycobacteriaceae	Mycobacterium	Actinomycetales	[Mycobacterium tuberculosis F11 (ExPEC)]	CCAAATGCGATCGAGGATAGGCGCACCCGGGGCCTCCATCGGGACTCTTCGAACTACCACCGCTCACCTTGCAGTGCGACTACCAAGCCCGCCGACGTGTCTGCGGCGCAGTATTCTTCACGCACCTGGCCCGCGTACTCCCCGACCCAGCAAAGGAGTCCAGGAATGGCTACTCCGTCA	63.64
17300	CTGCATGCACTG	[Signal transduction histidine kinase]	Proteobacteria	Alphaproteobacteria	Rhizobiaceae	Rhizobium	Rhizobiales	[Rhizobium leguminosarum bv. viciae 3841]	GCTCCTGCATAATTCCTAAATCGGCATCGATTTAAGGATTAAATTATGCAGCAGTTCAAAATGTCGCAGCGTCCTTTGCGCGTCTGAAAAAACGCGCGGCGCTGTCGGAAATGTTGAGGGCTGCGGGCCGGTCCATCCGGCCCCGCCCTCCGAAAGGGCCTGTCAATGCAGTGCATGCAG	55.15
17301	CACGGACGGAAT	[Trypsin-like serine proteases, typically periplasmic, contain C-terminal PDZ domain]	Proteobacteria	Alphaproteobacteria	Rhizobiaceae	Rhizobium	Rhizobiales	[Rhizobium leguminosarum bv. viciae 3841]	CGGCTTTTGCGAGGGCACGTCACATTGCACGGGGATTTCGCGAAAAGGTGATTTCACCCTCCATCATTCCGCCTTATGCTGATGCTCAATGTGCGCATGCACCCCTTATGAGGAAGCTTGATGGCCCCCACGATTCGCTCGCCCATCAGACGAACGCTCGCGCTTATGATTCCGTCCGTG	56.36
17302	GGTAACTACGAG	[DNA-binding winged-HTH domains]	Proteobacteria	Gammaproteobacteria	Shewanellaceae	Shewanella	Alteromonadales	[Shewanella oneidensis MR-1]	ATATTAAATCTCGCTTAGTAAACAAATCGATTGGAGAATGGCATCAATGTATCGCATCCTGAGAAGACATACTTGATGTAGGCGTTGCACCTTGAGGAGCATGTGCTTCGACAATTTTTATCACCTCGCATCCATCAACGCCAAAATACGATAGGTACCTGATTTATGCTCGTAGTTACC	40.61
17303	TCGTGAGTCCAA	[ABC-type Fe3+-hydroxamate transport system, periplasmic component]	Proteobacteria	Gammaproteobacteria	Enterobacteriaceae	Shigella	Enterobacteriales	[Shigella flexneri 2a 2457T]	AATATTAGCCACCTGATAAATACATTTTTAATGATAGAGAGGGTCAACAGGCTTGCGGAAGTCGTCACATCTTCATGTTTTCAATAGCTAAACTTTGATATTGAACATGATTTTTATCGATATATATGAAAGTATATATCGATTTTACTTTTCAGGATGTTCACCATGTTGGACTCACGA	31.52
17313	GGGTTCGTGATA	[Predicted ATPase (AAA+ superfamily)]	Chlorobi	Chlorobia	Chlorobiaceae	Chlorobium	Chlorobiales	[Chlorobium phaeobacteroides DSM 266]	GTTAATTACCAGAGTTAGTCACGTCCCCCTGGGAGCACCTGACACTCAAGAACGTCACGCATAGCCCCCGGGATAGCCGGAAGGCCGATTGGCCGGGAATACCGGGAATTTGGTATCAAGCCGGGATTATGCAATTATCAAGTTGAACTTGATAATTGCATAACCATGTATCACGAACCC	50.3
17313	GGGTTCGTGATA	[Predicted ATPase (AAA+ superfamily)]	Chlorobi	Chlorobia	Chlorobiaceae	Chlorobium	Chlorobiales	[Chlorobium phaeobacteroides DSM 266]	GTTAATTACCAGAGTTAGTCACGTCCCCCTGGGAGCACCTGACACTCAAGAACGTCACGCATAGCCCCCGGGATAGCCGGAAGGCCGATTGGCCGGGAATACCGGGAATTTGGTATCAAGCCGGGATTATGCAATTATCAAGTTGAACTTGATAATTGCATAACCATGTATCACGAACCC	50.3
17319	TTGAACTTGTCC	[Cyclopropane fatty acid synthase and related methyltransferases]	Proteobacteria	Betaproteobacteria	Oxalobacteraceae	Herminiimonas	Burkholderiales	[Herminiimonas arsenicoxydans ULPAs1]	AGCCACTGCCTGTGCATACGGCGGCACATCTGTTTTCTGATCTCATGTAGACGCTCCTCTTGATACCTGTGTGTATCGGATAGCGGCTGCTTGCAGTGTTTTATCCTTGCCCTGTCGGCGTTCAAATATGGGCACCCATCGCAATTGTTCAGATAGGCGACAGCAATGGGACAAGTTCAA	51.52
17320	GAGGAATCGTTC	[4-aminobutyrate aminotransferase and related aminotransferases]	Acidobacteria	Acidobacteria	Korebacteraceae	Korebacter	Acidobacteriales	[Korebacter versatilis Ellin345]	GTTCGTCTCGCCCCATCGCAAGCCCGTCCCAACCTCTTCTCGGGCGACTAACTCCTCACCTACATCACTTCTGTTTGCGTGCACCAGCGGACAAACCTGTCCCGCTTCCACGCCCGGCCTCGGTCCGCCGCGCTTACCCGCGCCCAGCAACGAAGGAGAACTACCATGGAACGATTCCTC	63.64
17322	ACCTAGGTACGC	[Dihydroorotase and related cyclic amidohydrolases]	Bacteroidetes	Cytophagia	Flammeovirgaceae	Marivirga	Cytophagales	[Marivirga tractuosa H-43, DSM 4126]	ACCAGTAAATGGCTTAAAAGCATTTTTTTTCAACTCTAATATTCTGACTATAAACAATTTATTACTATCTTCATCGGACAAATTTCAAGGTTTTATGTTGCTATTCAATTAGGAATTATCAGATTTTGAATTTTAAAACATCTACAATACATAAAACCAATCATTATGGCGTACCTAGGT	24.85
17323	TCCTCTCACCAT	[Glycerol uptake facilitator and related permeases (Major Intrinsic Protein Family)]	Proteobacteria	Alphaproteobacteria	Methylobacteriaceae	Methylobacterium	Rhizobiales	[Methylobacterium populi BJ001]	GACGTATGATGCCGATCATTGCTGGCCCGACATACGCATGGGATCATCCCACGATGCGTCACGGCTCGTTCTGACGCAGACGACTCCGTCTCGCGGTGCGGCGATCGGACTTCCGAGTCGACGGCTCGGTCCACGCCTCGCGACCCGTAAGCATGAGGTGTCGCCATGATGGTGAGAGGA	63.64
17327	TGCCATTTCCCT	[Transposase and inactivated derivatives]	Proteobacteria	Gammaproteobacteria	Enterobacteriaceae	Shigella	Enterobacteriales	[Shigella flexneri 2a 2457T]	GGGCAGTCATTATACGAGCAGGCAGTTCCGGCAGTTATTGTGGCGATACCAGATCAGACAGAGTATGAGCCGGCGCGGAAACTGCTGGGATAACAGCCCAATGGAACGCTTCTTCAGAGTAGACTGGCCCCCTGAATCTCCAGACAACCAATATCACTTAAATAAATGAGGGAAATGGCA	50.3
17330	CCCATATGGGTT	[Putative silver efflux pump]	Proteobacteria	Gammaproteobacteria	Xanthomonadaceae	Xanthomonas	Xanthomonadales	[Xanthomonas campestris pv campestris ATCC 33913]	AGAACAGCAACACCAACAATAGCAATGCCAATTACAACGCTGATCACAAAGACGCTCGCTGCATCAGCGGTTGCTACGGTGATTGGGGCAGTGCTGGATTTTTTGGCGCGATAAGTCGCAGGCGTGCTGTTCGCGCAACCCCTGCGCCATGTACGCAGCACGTTTATGAACCCATATGGG	53.94
17335	TGCATTCTCATC	[Regulator of sigma D]	Proteobacteria	Gammaproteobacteria	Pseudomonadaceae	Pseudomonas	Pseudomonadales	[Pseudomonas putida KT2440]	AACTTTGTGTGCTGCGTACCTTGAAGGGCAGCACGCGCGGGAATAATCTCCCAGCACGCATACCGGAAAAACAACTGCTCGATGCCGTCCTGCTGATGTCACCTTTGTGCTGCGCGGTCGTGGTGCGAGGTGCAGCGGCATCTACCCAGAAGGGAAGAGATCGCCATGGATGAGAATGCA	58.18
17339	CACATACCCTCG	[ATP-dependent exoDNAse (exonuclease V), alpha subunit - helicase superfamily I member]	Cyanobacteria	Synechococcophycidae	Acaryochloridaceae	Acaryochloris	Synechococcales	[Acaryochloris marina MBIC11017]	CATGGATAGGGCATGGCTTGAACGTAAGGAGATGAAATTTCTAGTGGCCCTAGCAAGAACTGCAATGGCTACTCGAAGAAGATCGTCCTAGCAGATCAACAGCAATTGACCTCATCCTACAAACCCTTGCTTTAGTATGGTGAAGATCGTTTCCACTGCTGACTGATGCGAGGGTATGTG	46.06
17344	TTGACCCACTAC	[Acyl CoA:acetate/3-ketoacid CoA transferase, alpha subunit]	Firmicutes	Bacilli	Alicyclobacillaceae	Alicyclobacillus	Bacillales	[Alicyclobacillus acidocaldarius acidocaldarius 104-IA, DSM 446]	GCGGTCTTGATGCAACAGAGGGGCATCGCACATGGCTGCGCGGTCGATCCATGCCTGCGTCTCTCGGTCTAGCACGTCTACTCGCGCTTCTGTTAGAATGAAAACGCTTACTCGTTCTGGATGCACCACGGCGCGTCGCGTCTTGGTCGAATGGGAGTGAGGTTTATGGTAGTGGGTCAA	57.58
17344	TTGACCCACTAC	[Acyl CoA:acetate/3-ketoacid CoA transferase, alpha subunit]	Firmicutes	Bacilli	Alicyclobacillaceae	Alicyclobacillus	Bacillales	[Alicyclobacillus acidocaldarius acidocaldarius 104-IA, DSM 446]	GCGGTCTTGATGCAACAGAGGGGCATCGCACATGGCTGCGCGGTCGATCCATGCCTGCGTCTCTCGGTCTAGCACGTCTACTCGCGCTTCTGTTAGAATGAAAACGCTTACTCGTTCTGGATGCACCACGGCGCGTCGCGTCTTGGTCGAATGGGAGTGAGGTTTATGGTAGTGGGTCAA	57.58
17349	TAAGGCGCGATC	[Exopolysaccharide biosynthesis protein related to N-acetylglucosamine-1-phosphodiester alpha-N-acetylglucosaminidase]	Firmicutes	Bacilli	Paenibacillaceae	Brevibacillus	Bacillales	[Brevibacillus brevis NBRC 100599]	GTAGAGGGATATTGTTGTTTTCTATGACTGACGATTTGGTATGTTTTTCTAAGAGAGAATCGAGAGAATTGGCGAAACTATCCATGACCTATTGCGTCTAATATTTAGTTGCTTAGCTTAGATGGTAGAAAGACAGAGTTTGGAATACGGAGAGGAGTTATCAACATGGATCGCGCCTTA	37.58
17363	GACACGTAATAG	[Predicted permease, DMT superfamily]	Firmicutes	Bacilli	Bacillaceae	Geobacillus	Bacillales	[Geobacillus sp. Y412MC52]	TTTTTGGCAACCGGATTTGACGGTTTCGCTCGCCCCCGTGTTTCCTCCGGAAGAAAGCGATGTCTAGCTGATGGAGAACAGCCTTGTTTGGTTGCCATCTCTGGAAATAACGGCTTCGCTTTTGGTGTCAGCAGCAGAAAGAAGAAAGCAAAGGGGATCGATGTCATGCTATTACGTGTC	50.3
17366	CGTAGTAGTGGG	[Predicted transcriptional regulator]	Proteobacteria	Deltaproteobacteria	Geobacteraceae	Geobacter	Desulfuromonadales	[Geobacter sp. FRC-32]	TGAGCTGATCGAGAGCTTTACCCGCAACACCATCCCTAAATGATAATGCAGGAACGACATACCGCTTAAATCTCTTTTTCTTCCCGAACAAATGACACTTTCGCCTTGACATGAATAACTTCTTAAACTACTATTCCTACAAATTTAGTCATAAAAGGCCATCCTATGCCCACTACTACG	39.39
17380	GCGGTGTAAATG	[Arginyl-tRNA synthetase]	Actinobacteria	Actinobacteria	Micromonosporaceae	Salinispora	Actinomycetales	[Salinispora arenicola CNS-205]	ATCCGTCGATGGTGCGCCCGGAGTTTCGGTAGGTTCCTGCTCGTGTCCAGCATCGAACTCCGGCGAACCGTCCTCGACCGCCTGAGTTGACCCTTCGTGTCCGGCGGATCGATCCGCCGGACACCCTGGTCGTCGATCTGCTCCTCCGAGATTGGCGTACCTTTCATGCATTTACACCGC	63.03
17390	CCATCGTTTGTC	[Acyl-CoA dehydrogenases]	Firmicutes	Clostridia	Syntrophomonadaceae	Syntrophothermus	Clostridiales	[Syntrophothermus lipocalidus DSM 12680]	GTAGGACAGGGCAGATAAGAGAGGAGGGATGCTATATTGGCCTTTGTTCAAGTGGGGGGTCGTTGCAGAGCAGATTTGATAACTGCACCTCCATGAGAACACTTAGCCAACCTAATGAGGAAAGGGATTGAGACCAACAAGTGGAAAGGCAGGTTGTTTGGAGACATGGACAAACGATGG	48.48
17391	TAACAATCGGCG	[Predicted acyl-CoA transferases/carnitine dehydratase]	Firmicutes	Clostridia	Syntrophomonadaceae	Syntrophothermus	Clostridiales	[Syntrophothermus lipocalidus DSM 12680]	TTGGCGCCGAGTTGTCCAACGAGGCGCGAGGCGCTAAGGCGAAACGCTCCACACACGTACAAGTGTAACGGAACTGCGGTCAGGATGTCGCCGGAATTAATGTAAACCAATGAACGTATAGCATGTGCTCCTATTACTGTCTTTTTCGAAGGAGGAGATGAAGGTATGCGCCGATTGTTA	50.91
17392	GAAGAGTTCATC	[Predicted GTPase, probable translation factor]	Firmicutes	Clostridia	Syntrophomonadaceae	Syntrophothermus	Clostridiales	[Syntrophothermus lipocalidus DSM 12680]	GCTGCCCGAGGTGAGCCGATGTGTTGCAGGCGAGGAGTCTTGGAGCGAGCTGGCTAACACTCCTCGCAAAATCACCGTTCTCAGCTGTTTTCATTCTCTTGCGGTGACACTCTTAGGTGTCGTGGGGTCTGTGGCTCTGTTTTCGGAATAGAAAGGGAGGTACGTATGGATGAACTCTTC	54.55
17396	ATTAGATCGCGA	[Polyribonucleotide nucleotidyltransferase (polynucleotide phosphorylase)]	Acidobacteria	Acidobacteria	Acidobacteriaceae	Acidobacterium	Acidobacteriales	[Acidobacterium capsulatum ATCC 51196]	TGCATCAGCCCCATCCGGCTTTCCTCGCCACAAGCCCGCTCCCGGGCTTTGTCGCTGGGCTGTCGCCCGCGTGCATCCCACCCCCACAATCCTCTCCGCGCTCTTCCCGCCAATTCCCACCGGAACGACTCTTCGCGGAGTGGTCTGCTCTGAAACGAGGATGATATGTCGCGATCTAAT	64.24
17401	TCCGTTTGTCGT	[Polyribonucleotide nucleotidyltransferase (polynucleotide phosphorylase)]	Actinobacteria	Actinobacteria	Bifidobacteriaceae	Bifidobacterium	Bifidobacteriales	[Bifidobacterium adolescentis ATCC 15703]	CAGACAGTTTGAAGGCCCGAGGTTTGGGGCGCACGAGGTCTAGAATCTAGAGATGAGGAAGCGGCGGAGGCAACGCCGCGTCACGCATGTAGGAATCGGTTGGAGTCCGCTGAAGAGGACTGCCGATAGTAGGTACACAAGAAAAGAAAACAAAGGAGGAACCCTATGACGACAAACGGA	54.55
17403	CTTGGCAGGAAC	[Sulfate permease and related transporters (MFS superfamily)]	Chlamydiae	Chlamydiae	Chlamydiaceae	Chlamydia	Chlamydiales	[Chlamydia muridarum MoPn / Nigg]	TTCACTGTGAGACTGAAAGCCTTCTAAGCTGGGAATCTCTCTACACAGCCCAAAACAGTTCTCTGTTTAGCTATCCTATCCGATTGCAAGACAGACTCATCACGGATTCGTTGACACAACGATGTTAAAAACAGTTTTACAAAGACTACGATTTAGTTCTTATTCATGGTTCCTGCCAAG	40
17404	AACGGTACTTAC	[Amino acid permeases]	Proteobacteria	Gammaproteobacteria	Enterobacteriaceae	Citrobacter	Enterobacteriales	[Citrobacter rodentium ICC168]	TATTTCAATTGTACTCGTGTACTGGTACGGTGCAGCGTATTAAAATGCAGTAGCAAAATAATACACTGGAGATCAGGCTGTATGGCAACACTAACCACCACCCGGACGTCACCGTCGCTGCTCGGCGGCGTGGTGATCATTGGCGGCACCATTATTGGCGCGGGGATGGTAAGTACCGTT	52.12
17409	CACGGATAATGC	[Predicted hydrolase of the metallo-beta-lactamase superfamily]	Firmicutes	Bacilli	Lactobacillaceae	Lactobacillus	Lactobacillales	[Lactobacillus rhamnosus GG, ATCC 53103]	GATTTTTTTATAGCATTCAACGCCAACCATTTGCCGCCTGAAATTCGGCTCTATAGGTTTTCGCCTTATCGTGTGGTACACTTGTATCAGAATTTATTCGGCGGAGGTATGCGGCAATCGATTGTCGGCAACCATACTTCCATAAATTAACCACGAGGTGAAACCATGGCATTATCCGTG	43.64
17409	CACGGATAATGC	[Predicted hydrolase of the metallo-beta-lactamase superfamily]	Firmicutes	Bacilli	Lactobacillaceae	Lactobacillus	Lactobacillales	[Lactobacillus rhamnosus GG, ATCC 53103]	GATTTTTTTATAGCATTCAACGCCAACCATTTGCCGCCTGAAATTCGGCTCTATAGGTTTTCGCCTTATCGTGTGGTACACTTGTATCAGAATTTATTCGGCGGAGGTATGCGGCAATCGATTGTCGGCAACCATACTTCCATAAATTAACCACGAGGTGAAACCATGGCATTATCCGTG	43.64
17416	CCACACCAGGAA	[Predicted membrane-bound dolichyl-phosphate-mannose-protein mannosyltransferase]	Crenarchaeota	Thermoprotei	Thermoproteaceae	Pyrobaculum	Thermoproteales	[Pyrobaculum arsenaticum PZ6, DSM 13514]	CCGTTTAAGGTTGCGTTTCTCAAGCTTCGGCCAGCCTCACCGTCTTCGGCCTCAAAGGTTTGGATACTTACGTGTCGCCTAGTTTAAAACTCAGCGCTGCATACCCTCTTCACCCCTCGACAGCGGTCTTTATCATCACTTAAATATATTCTCGTATCTAGGCGCATGTTCCTGGTGTGG	49.09
17421	GCTGAGCGTTTC	[Ribosomal protein L10]	Actinobacteria	Actinobacteria	Bifidobacteriaceae	Bifidobacterium	Bifidobacteriales	[Bifidobacterium longum infantis ATCC 15697]	AAGTTTGGTTCGCCAAGCCAGCGCAGGTTGAGAGATATAAGCCCGTCAAGGGCCGGCGAAGGTCGCTTCGCGAGATTGTATTGCTCTGCCTGTGTGCAGGGCTTTTTTGTTGCCCGGCCGAAAGTTCCGAACTCCAAGTCAACGGCCGACTTAGGAAGGAACGCCATGGAAACGCTCAGC	56.36
17422	CCATTCATCAGC	[Ribosomal protein L3]	Chlamydiae	Chlamydiae	Chlamydiaceae	Chlamydia	Chlamydiales	[Chlamydia trachomatis L2b/UCH-1/proctitis]	TACCATTGCCCATTCGCCGCCTTTGTTTGCTTTAAGGAGCCGCGTTTTCTTTATCGTGGAAATCGCTCTTGCAGGGTGGAGGGCATGGCCGTTTGCTAAAAGTGTAATTAGGCACCGGGGGCGGTCTGTGAAGCGTTGTCAAGTTGTGTGATAAGGTAATTAAATATGGCTGATGAATGG	48.48
17424	CTGGTTGGTGCA	[GTPases - translation elongation factors]	Thermi	Deinococci	Deinococcaceae	Deinococcus	Deinococcales	[Deinococcus maricopensis LB-34, DSM 21211]	AGTTTTGAGTAACATGCGAAGTCGGTGCACCGAACAAAGGTGTTGGTGCATTGTGCCGCGACGCGGACACGCGCGCGGCGGGTTTCAACCCAATGTGGACCCGGTCCGGGCGCCTGATCAAAGGGCTGCACACTGTTGTGTCCACCGCTTGAGGAGACGAGATTTATGTGCACCAACCAG	58.79
17425	TATGGCCCTTCT	[Ribosomal protein L14]	Proteobacteria	Deltaproteobacteria	Desulfobulbaceae	Desulfobulbus	Desulfobacterales	[Desulfobulbus propionicus 1pr3, DSM 2032]	CTCAACCAATGTCAAATCGGCGATTTGGTGATGATAGAAGAGTGTCGACCTCTGTCTAAAAATAAACGATGGCTGGTTCGAAACATTATCGAGCGGGCCGCATGATGTTTTGTGTGGATTTTTTAAGCTTGATAAAATGAAATTTGGAAATAGTCGGGTGAGGTCATGAGAAGGGCCATA	41.21
17429	CTGTAAGGCTTC	[Glycosyltransferase]	Spirochaetes	Spirochaetes	Leptospiraceae	Leptospira	Leptospirales	[Leptospira biflexa Patoc 1 (Ames)]	GTGAAGTGTTGGTTCAGATATTTGAACTGACAGGTCATCAAATCAATCGTGCTATTTGTTATAATGAACACACTAAGAAAGCTTATTTGATACACGAATTAGCCGATTTCTCATATCTGAAGTCACAAGCAGACAACCAAAGTTCTGAAAAAGAGTTCAAACAACATGGAAGCCTTACAG	35.15
17433	ATGTACGTGCCA	[Ribosomal protein S13]	Proteobacteria	Gammaproteobacteria	Xanthomonadaceae	Xanthomonas	Xanthomonadales	[Xanthomonas campestris pv campestris ATCC 33913]	CGCCGGAGCGAGGGCACACTCCCCACGCCGGGTCCATGGAACTTTTGGTTCCACGGGCTTCAAAGCAATCCGAGGCCTTGCTACAATTCCCAGTTCACTTTTGATCCATCCTGCCGGATGGCGCTTGGGCGCTGTCGGGCCATCACTCAGTTGGAGAATCGCGTCATGTGGCACGTACAT	60
17433	ATGTACGTGCCA	[Ribosomal protein S13]	Proteobacteria	Gammaproteobacteria	Xanthomonadaceae	Xanthomonas	Xanthomonadales	[Xanthomonas campestris pv campestris ATCC 33913]	CGCCGGAGCGAGGGCACACTCCCCACGCCGGGTCCATGGAACTTTTGGTTCCACGGGCTTCAAAGCAATCCGAGGCCTTGCTACAATTCCCAGTTCACTTTTGATCCATCCTGCCGGATGGCGCTTGGGCGCTGTCGGGCCATCACTCAGTTGGAGAATCGCGTCATGTGGCACGTACAT	60
17434	TGGTGCTAGGTA	[Glycosyltransferase]	Cyanobacteria	Synechococcophycidae	Acaryochloridaceae	Acaryochloris	Synechococcales	[Acaryochloris marina MBIC11017]	GATAAGCTGAGCGTTGCTGGCTAAGAGATTCATGGTGTATCTAAGGCTATCGAGCGGTGGATTCCTTGCTTCAATTCACAGGAGATTCGGTTCAGCATTTGTAGCTTACGAGCACCTGAGGAAGCAGCGCAGATTTTTGAACGTCAAGGGGTTCCAGTATTCTTCATGTACCTAGCACCA	47.27
17436	AGGGCTGTAAGC	[Transcription antiterminator]	Bacteroidetes	Bacteroidia	Bacteroidaceae	Bacteroides	Bacteroidales	[Bacteroides vulgatus ATCC 8482]	AATTAGTCCATAAAGTATCATGGCCTACTCGTAAAGAACTTTCTAGTAGCGCAGTGGTTGTTTTATATGCTTCCCTACTCATTGCGCTAGTTGTTTTTCTTATGGATTCAGCCTTCCAGTTTGTAATGGAGGATATTATCTATCCGCACTAATTAATTGAATAAAATGGCTTACAGCCCT	35.76
17438	AAGCAGACACTT	[Dihydrodipicolinate synthase/N-acetylneuraminate lyase]	Proteobacteria	Betaproteobacteria	Alcaligenaceae	Bordetella	Burkholderiales	[Bordetella pertussis Tohama I]	GGTGCTGAAAGCCAAAAAACAGCCGCTCATCTGACCGGAGCTTGCTGTTCCGTCAGATGGGCGACGGAACAGCGGCAAGCCCGGCGGCGCGCGGCCATGCGCGCATCCCCTCCCTGATCCACGCACACCTGAACGGTCGACAACGGTCAACCTTGCACCTCAGGAATGAAGTGTCTGCTT	63.64
17443	TTTGTTACGCGC	[Transposase and inactivated derivatives]	Firmicutes	Bacilli	Lactobacillaceae	Lactobacillus	Lactobacillales	[Lactobacillus plantarum WCFS1]	ATCTGCAAATAACAAACCGTTGTCATCACGAGTATTAAAAAGGGTCTATGATATTTAGTGTTGATGGATAAAATCCATCAACACTATTTTTATGTACAACAAAAGGACATATCGTCCTGTGCTACAATCAAGTCGACCAAAACCAATTGAAAGCGAGTGTCAGATATGGCGCGTAACAAA	35.15
17443	TTTGTTACGCGC	[Transposase and inactivated derivatives]	Firmicutes	Bacilli	Lactobacillaceae	Lactobacillus	Lactobacillales	[Lactobacillus plantarum WCFS1]	ATCTGCAAATAACAAACCGTTGTCATCACGAGTATTAAAAAGGGTCTATGATATTTAGTGTTGATGGATAAAATCCATCAACACTATTTTTATGTACAACAAAAGGACATATCGTCCTGTGCTACAATCAAGTCGACCAAAACCAATTGAAAGCGAGTGTCAGATATGGCGCGTAACAAA	35.15
17460	GGAGAACATCCT	[Exoribonuclease R]	Verrucomicrobia	Opitutae	Puniceicoccaceae	Coraliomargarita	Puniceicoccales	[Coraliomargarita akajimensis DSM 45221]	TGATCAGCATCGATCGACCCCAAGCGGCACGCCATCGAGCCTGAGTACGGTCTGGCCTGCGAACAGCCTGAGCTCCCCAACGATCCTCGCATTGGCTTTTTTATCCGCACACCGCATTTACTCGCTCGCAATTGACCCATCGCTCAGCGAGACTCGACCGAACGAATGAGGATGTTCTCC	58.18
17462	GGTTGGATGGGT	[IMP dehydrogenase/GMP reductase]	Proteobacteria	Gammaproteobacteria	Ferrimonadaceae	Ferrimonas	Alteromonadales	[Ferrimonas balearica PAT, DSM 9799]	AGTGTTCTAACGAGAGATCTTGCTTCAGAAGGATCTGTCGTTAGAATGCCCAAAACCGGTGCGCGTGCTAATTGATTAGGCCAGATGTACCGGTTGAATAGCCTCCTCTATTCCCGTCATCTGCCCTGATTTCATAGAAGTTTATATTTGAAATAGGGTATCTCCATGACCCATCCAACC	44.24
17463	ATCGGGCGTAAC	[Periplasmic protein TonB, links inner and outer membranes]	Actinobacteria	Actinobacteria	Bifidobacteriaceae	Gardnerella	Bifidobacteriales	[Gardnerella vaginalis 317, ATCC 14019]	ATAATGTGTATTACAAATTTTGAATTGTAATTACATTATGACATTTAGTTAAGTTATAATGATTTTATGATATAATTGCGAATGCAGGTTTGCTTCAATAGTGGAAGTGAATCTGGGATTTTGCATTTATTGATTTTCTTAGAATTTGTTTTATAAGAGGGAAAAATGGTTACGCCCGAT	24.85
17465	TGCCGATTTAGA	[Predicted metalloendopeptidase]	Acidobacteria	Acidobacteria	Korebacteraceae	Korebacter	Acidobacteriales	[Korebacter versatilis Ellin345]	GGCGGGCCTTTTGCATTGCGATCAGAACCGGACCATGTGAGTGCACACTGACTCGAACCAACTCACACCCAAAAGCATTGATCCTGCCCCACACCCTTCGGGTCGCGTCAGGTTTCGCTGTTTAATGGCGGCTTTCTTTGTAATTCCCGGCGGTAAGGAGCTTCCATGTCTAAATCGGCA	55.15
17469	GCAACCCATTGT	[Site-specific DNA methylase]	Proteobacteria	Betaproteobacteria	Neisseriaceae	Neisseria	Neisseriales	[Neisseria gonorrhoeae FA 1090]	TTTACCAACGGAATATGGAAAAAAGTTTCAATTTCATGGCCATTATCAACGAAGACAAATGGAACAGTTTTAACAATACAGACAAGCTGCTTGCCATACAGGATTCCAAACTGGCCATTTCCGACATTAAAATTAAAAATCCCAACAACCCGGCGCGATTAAGAAATGACAATGGGTTGC	37.58
17471	GGCATGATGGGT	[Anaerobic C4-dicarboxylate transporter]	Actinobacteria	Actinobacteria	Propionibacteriaceae	Propionibacterium	Actinomycetales	[Propionibacterium acnes 6609]	TTCCGCTAAGGTTCTTTCGAGGTCCATGACGAGTGATGTTGTGGCCCTAAATAGATAGATATGGAACAGGGGAGCTGGCATGGTGGGTCGAATACGACGATCCGGTGACGGACGCAACGACACGTGCAACGTTAACGGGGGATCGTCGGCAAGGGGGCTGCAACGATGACCCATCATGCC	55.76
17473	CGCATCACAATG	[Cysteine protease]	Firmicutes	Clostridia	Ruminococcaceae	Ruminococcus	Clostridiales	[Ruminococcus sp. 18P13]	CATACCAGCCGTATGAGCCTTGTCTTTGTGTGGTACAAGTCCTTTCTCTCTGTGGCATTGCCTTTACATTTAAATCGTTTTATGATATACTATAAGCAGCATTCACCCGTTCTATTTTATCATCCATATGATGTACAATCTACGACCAAACAGGAGGAGGAACTCATGCATTGTGATGCG	40
17473	CGCATCACAATG	[Cysteine protease]	Firmicutes	Clostridia	Ruminococcaceae	Ruminococcus	Clostridiales	[Ruminococcus sp. 18P13]	CATACCAGCCGTATGAGCCTTGTCTTTGTGTGGTACAAGTCCTTTCTCTCTGTGGCATTGCCTTTACATTTAAATCGTTTTATGATATACTATAAGCAGCATTCACCCGTTCTATTTTATCATCCATATGATGTACAATCTACGACCAAACAGGAGGAGGAACTCATGCATTGTGATGCG	40
17478	TAAGTCGTGAGG	[Predicted flavin-nucleotide-binding protein]	Proteobacteria	Betaproteobacteria	Hydrogenophilaceae	Thiobacillus	Hydrogenophilales	[Thiobacillus denitrificans ATCC 25259]	GGCGTCGCAGCGGCCCGGGTTCCCGGTTTTCTTGGGAAAACGGGTGTTCATCGATCAGCTGCTTTCTCATCCCATCCGGCTCGAGCTGCCGATCGCCGTCTGGAAACGAGACACCAGACAGTACGTCGACTATCGTCAAGAACACGACGACCGACGGAGGCGGGCATGCCTCACGACTTA	61.21
17481	GTGAGCCAACAC	[ABC-type antimicrobial peptide transport system, ATPase component]	Tenericutes	Mollicutes	Acholeplasmataceae	Acholeplasma	Acholeplasmatales	[Acholeplasma laidlawii PG-8A]	TAATATTCTTCAGGGATTTTATAGCTCCTTTTTACATAATGTAAAATCTTTCACATATATATGTAATTCACAAATTTAATAGTCTAAAAATGATAAAATGTAAATAGTTTATATTGTATACATTCATTTATCTTAATGTTGTATACCGGGAAGGTAAGTATAAATATGGTGTTGGCTCAC	21.82
17488	TGATGCTAGTGG	[Endoglucanase]	Firmicutes	Bacilli	Bacillaceae	Bacillus	Bacillales	[Bacillus subtilis subtilis 168]	TCATGTGTGTCTTATTCATTGGAGGTAGAGCAAATTGACAGGCTTTTAAACCTCCCCAAAACAAGAAATTAGGTTGATAGACAATCATGAGAAAGATTTTTACAATGAGTTCGTGCTCATAAGAAGTGTAGAGCCAAAATGATGCGAAGGAGGAAAAGATCAGATATGCCACTAGCATCA	36.97
17491	CCGTCTTGCCAT	[Predicted ATPase (AAA+ superfamily)]	Actinobacteria	Actinobacteria	Bifidobacteriaceae	Bifidobacterium	Bifidobacteriales	[Bifidobacterium longum infantis ATCC 15697]	ATGTTGTTGCTCGTCAGTCTGGACTGTTGGGCTTTCGTTTTGACAGCGGAAGGAAGATCCTCCTCGCGGTAGGGCAACAATTATTAGTATCGTAATTAAGGTAATCGTGATTACATTAACCATGATACTCTTATTATTGGGCGGTAGACGGATCGGAGGGCTGCAATGATGGCAAGACGG	45.45
17492	ATGGTAGCTCTG	[Arabinose efflux permease]	Proteobacteria	Betaproteobacteria	Burkholderiaceae	Burkholderia	Burkholderiales	[Burkholderia cenocepacia J2315]	GACTATCGGCATGTAGCCAGCGGAGTCGCTCCACGGTCCGGCCATCTGCGTCGGGGCTGTGGCGGCCCTCCGGTCCGATCAGGCTTGTTGCGAAGCAGCATGCCCCCCTCATTCCGGAACATTCCGTTGCCGAGACGCTGACCTCCCCTTGCAGAGAACGACGACATGCAGAGCTACCAT	64.85
17493	GAACGACCATCG	[Secreted protein containing C-terminal beta-propeller domain distantly related to WD-40 repeats]	Firmicutes	Clostridia	Thermoanaerobacterales Family III. Incertae Sedis	Caldicellulosiruptor	Thermoanaerobacterales	[Caldicellulosiruptor saccharolyticus DSM 8903]	AAATGTAAAAATGAAAGGAGCAAATGTTTTGAGTGAAAATTTACCTCCAAAAGAACATCTCTATTTGAAAAAAATAAAGACACACAACATTTGTGCTTTTCTTTCGTTAAATTTTTTAGAAAGTGAGGGATTTGGAAAAGCAGGTGCAAAAGGAGAGATTTTTCAATGCGATGGTCGTTC	29.7
17496	CTGCCTTCTAAT	[Chromosome segregation ATPases]	Chlorobi	Chlorobia	Chlorobiaceae	Chloroherpeton	Chlorobiales	[Chloroherpeton thalassium ATCC 35110]	TCAGCATGACAACGCTTTGTTCGGCATTAACGAATTTGTCTTTTTCCTTTTCGGAAGTTGTTTGAGTTATGAACACTTGGTTATCTTATAAAAAGTCAAGTCAAAAAGGTCGGGGGCACGCGGCCTTTTTTTGTTTTTAGCCGCTCGTTATAATTTTATGAAAATATGATTAGAAGGCAG	36.97
17500	CGATCGAGAACA	[Predicted GTPase]	Firmicutes	Clostridia	Ruminococcaceae	Faecalibacterium	Clostridiales	[Faecalibacterium prausnitzii L2-6]	GTGTGCAGTCTTTCAGGGGCTGCACACCCTTTTTTGCTGCACAATAAAGTGAAGGATCAATGCGGACTCTCCGGCGGTGTGCCGCTTTTTTGCGCAGCATATTTCTTTTTTTGGCGGTTCGTGGTAGAATATACTGTATTCATCTGCGCATAAGGAGGGGAGAAGATGTGTTCTCGATCG	48.48
17500	CGATCGAGAACA	[Predicted GTPase]	Firmicutes	Clostridia	Ruminococcaceae	Faecalibacterium	Clostridiales	[Faecalibacterium prausnitzii L2-6]	GTGTGCAGTCTTTCAGGGGCTGCACACCCTTTTTTGCTGCACAATAAAGTGAAGGATCAATGCGGACTCTCCGGCGGTGTGCCGCTTTTTTGCGCAGCATATTTCTTTTTTTGGCGGTTCGTGGTAGAATATACTGTATTCATCTGCGCATAAGGAGGGGAGAAGATGTGTTCTCGATCG	48.48
17519	TTTAATGCCTCG	[Superfamily I DNA and RNA helicases and helicase subunits]	Proteobacteria	Gammaproteobacteria	Xanthomonadaceae	Xanthomonas	Xanthomonadales	[Xanthomonas campestris pv campestris ATCC 33913]	ACGAGCTATGAGCAGCGTCCGACTTGCTGAGCTTGGCCACGCGTTGATCCTTCAACTGTGCGAAGAGCCGAGCATAGCCCTCCCCAAGCACGACCGCACGCACGTAGGCCTGCGCCAAGTCCTTCGTTTGCCGGAACTGCACGGGCAAAAGAGTTGGAGGTCGAGATGCGAGGCATTAAA	60.61
17519	TTTAATGCCTCG	[Superfamily I DNA and RNA helicases and helicase subunits]	Proteobacteria	Gammaproteobacteria	Xanthomonadaceae	Xanthomonas	Xanthomonadales	[Xanthomonas campestris pv campestris ATCC 33913]	ACGAGCTATGAGCAGCGTCCGACTTGCTGAGCTTGGCCACGCGTTGATCCTTCAACTGTGCGAAGAGCCGAGCATAGCCCTCCCCAAGCACGACCGCACGCACGTAGGCCTGCGCCAAGTCCTTCGTTTGCCGGAACTGCACGGGCAAAAGAGTTGGAGGTCGAGATGCGAGGCATTAAA	60.61
17520	CTCATTGCCGAA	[Transcriptional regulators]	Tenericutes	Mollicutes	Acholeplasmataceae	Acholeplasma	Acholeplasmatales	[Acholeplasma laidlawii PG-8A]	GAAAACGTTTACGTAAGAAAAATTACGTTAACGCCTTACTAAAGCGAATCACATAATTTTTGAAAATAAAACGCTTACATTCAGGTAAAAAAATTGCTTGAATTAAAAAAGTGACATGATAAAATATAGTTGCGCAAACGTTTACGTCGATAGGGGATTGATAATATGTTCGGCAATGAG	29.7
17522	GATGAGCAGCTG	[ABC-type dipeptide transport system, periplasmic component]	Verrucomicrobia	Verrucomicrobiae	Verrucomicrobiaceae	Akkermansia	Verrucomicrobiales	[Akkermansia muciniphila ATCC BAA-835]	TTTCTGTTTTCCGTTGTTTCCGGAATCGGTTAACATGTGGCGGCCATCTGAGTTGTGTTGCGCTGGATATCCATACTGGGGGCATTGGCCCTTTCCGTCTTTCTGGGAGGTGTCTTTTACTTTTCCCAGCGTGAGAAGAATGTTTGGCATGAATTTTCCGGACGGATGCAGCTGCTCATC	49.09
17524	CTTGATCCCAAA	[Phosphoribosylcarboxyaminoimidazole (NCAIR) mutase]	Bacteroidetes	Bacteroidia	Rikenellaceae	Alistipes	Bacteroidales	[Alistipes shahii WAL 8301]	CTCGGATAGATACCAGACCGCCATGACATGCGATGTCGTGGCGGTCTGCTTTTTTCACCCGTCCGAAAGACGGGATTCAGGGGCGGTGGCAGGTCGGGGCGTTCCGGCGCCGGTTCTCCGTCCGCTCAAGAGACGGGTTTTAAGTGATATAAAAAACGAATTCATATGTTTGGGATCAAG	55.76
17525	GGTTAACTTGAC	[Nucleoside-diphosphate-sugar pyrophosphorylase involved in lipopolysaccharide biosynthesis/translation initiation factor 2B, gamma/epsilon subunits (eIF-2Bgamma/eIF-2Bepsilon)]	Firmicutes	Bacilli	Bacillaceae	Bacillus	Bacillales	[Bacillus cereus ATCC 10987]	ACTGCCTGTCGGCCCGATTGGGCAAGGCTAATAATTAGTAGGGGATGAAGAACTCCCCACTGATTAAAGTTTCACTTTATTTTATACTGCTAGTTAATGCTGGGTAGATAATATACATATCGTATATGAAGTTACTGAACATTATATAAGTGGAGGCTGAAGTATATGGTCAAGTTAACC	37.58
17529	TTCAAGCAGGCT	[Ribosome-associated heat shock protein implicated in the recycling of the 50S subunit (S4 paralog)]	Aquificae	Aquificae	Desulfurobacteriaceae	Desulfurobacterium	Aquificales	[Desulfurobacterium thermolithotrophum BSA, DSM 11699]	TTCAGGATGTCAGCGTAACAATACCCTTTGTTGGAATATTTCATACAAAAGTTTTTGTTGTTATCGTATTTTCCTTTGTTGCCGGTTTTTTGGCAGCAGGTTTTCTTTCTTTAATTTTGAAGATAGTTTCTATTCCGTCAAATATAAGGAGTAAGAGGAAAGAAAATGAGCCTGCTTGAA	32.73
17529	TTCAAGCAGGCT	[Ribosome-associated heat shock protein implicated in the recycling of the 50S subunit (S4 paralog)]	Aquificae	Aquificae	Desulfurobacteriaceae	Desulfurobacterium	Aquificales	[Desulfurobacterium thermolithotrophum BSA, DSM 11699]	TTCAGGATGTCAGCGTAACAATACCCTTTGTTGGAATATTTCATACAAAAGTTTTTGTTGTTATCGTATTTTCCTTTGTTGCCGGTTTTTTGGCAGCAGGTTTTCTTTCTTTAATTTTGAAGATAGTTTCTATTCCGTCAAATATAAGGAGTAAGAGGAAAGAAAATGAGCCTGCTTGAA	32.73
17530	TGGAGAGTTTCC	[Predicted SAM-dependent methyltransferases]	Bacteroidetes	Cytophagia	Cytophagaceae	Dyadobacter	Cytophagales	[Dyadobacter fermentans NS114, DSM 18053]	AAAATTACGCCGAGATAGGCATGCTATAAATGGGAGGCTCCTCACGGAGCCGGTAAATCGCTCGGGACTGGTTGTTCTTCGGCGATCGGCATTAATTCTTGGATCATTTATTAATTTACCACTTAAAAAGGGCCGACGGCCGAAAGCCGAAAGCCGAAGTACACCATGGGAAACTCTCCA	48.48
17541	AGCATTACCCGC	[Acyl-CoA synthetases (AMP-forming)/AMP-acid ligases II]	Proteobacteria	Gammaproteobacteria	Pseudomonadaceae	Pseudomonas	Pseudomonadales	[Pseudomonas syringae pv. syringae B728a]	GTGCTTGCATGTCAGGTCATGACATGAGCCCGAGAGCCCGCGCCGCACCTTCTCCCTGAGTCTCGATGTTCATCCGGCATTGCTCATGCCGTGCCTGACGGGCTTGCCGCTCTGCGCTCCCGTCTGCTCATAAAAAAATAATCTGCTCACGGACGGTGATTCCTGATGGCGGGTAATGCT	58.18
17542	ACTAGCTAAGAC	[Periplasmic protein TonB, links inner and outer membranes]	Proteobacteria	Gammaproteobacteria	Pseudomonadaceae	Pseudomonas	Pseudomonadales	[Pseudomonas syringae pv. syringae B728a]	AGTCAATCAGGTCTTTATATGTATTTAAGATCTAACCGACGAACCAAATATTCTTTTCAGGAACAAGCCTTTTTCGGCGATGATTGCCTCGCCACTTCGGCCTAAGGAAGGTGACTGATACCAACAGAACCTGGATTTTTATCATGAAAATGCAGGAGTGTATCAATGGTCTTAGCTAGT	40.61
17543	TAACCTCTGAGA	[Uncharacterized conserved protein related to C-terminal domain of eukaryotic chaperone, SACSIN]	Crenarchaeota	Thermoprotei	Thermoproteaceae	Pyrobaculum	Thermoproteales	[Pyrobaculum arsenaticum PZ6, DSM 13514]	GTTGCAGCGGCTGTTACGGCGTCGGCAATTGTCTTCTTAGTTTATATCATACGTTAATGCATGTGTATCCCCACATCCACAGAAGCGAGGCCTTCTTCATAGCGTGTTCAAGAAGAGTTGAAGCCCAGCCGTGTGTTGTATATAAAACTGCAAATGGGAAGGATTATGTCTCAGAGGTTA	45.45
17543	TAACCTCTGAGA	[Uncharacterized conserved protein related to C-terminal domain of eukaryotic chaperone, SACSIN]	Crenarchaeota	Thermoprotei	Thermoproteaceae	Pyrobaculum	Thermoproteales	[Pyrobaculum arsenaticum PZ6, DSM 13514]	GTTGCAGCGGCTGTTACGGCGTCGGCAATTGTCTTCTTAGTTTATATCATACGTTAATGCATGTGTATCCCCACATCCACAGAAGCGAGGCCTTCTTCATAGCGTGTTCAAGAAGAGTTGAAGCCCAGCCGTGTGTTGTATATAAAACTGCAAATGGGAAGGATTATGTCTCAGAGGTTA	45.45
17560	TCGCGGATGTTT	[Ribonucleotide reductase, alpha subunit]	Thermi	Deinococci	Deinococcaceae	Deinococcus	Deinococcales	[Deinococcus maricopensis LB-34, DSM 21211]	TGTATGTGTTCTGCATGTAGGTACAACATCTTGCTTGCCGGGGGCAGGGGGGCGTGTTAAAGTCAGGCATCGACGGCGCGACGGCCGCGCCGACCCAACGCAGGACCACCGTACCCGCACCCCAACGGGCACGGCTTTTCTTTTGTCGCCAAGGAGACCCTCACCATGAAACATCCGCGA	62.42
17560	TCGCGGATGTTT	[Ribonucleotide reductase, alpha subunit]	Thermi	Deinococci	Deinococcaceae	Deinococcus	Deinococcales	[Deinococcus maricopensis LB-34, DSM 21211]	TGTATGTGTTCTGCATGTAGGTACAACATCTTGCTTGCCGGGGGCAGGGGGGCGTGTTAAAGTCAGGCATCGACGGCGCGACGGCCGCGCCGACCCAACGCAGGACCACCGTACCCGCACCCCAACGGGCACGGCTTTTCTTTTGTCGCCAAGGAGACCCTCACCATGAAACATCCGCGA	62.42
17562	GACTGCCTGATT	[NADH:ubiquinone oxidoreductase subunit 3 (chain A)]	Chrysiogenetes	Chrysiogenetes	Chrysiogenaceae	Desulfurispirillum	Chrysiogenales	[Desulfurispirillum indicum S5]	TTTGCTCTTTGTCGCCCAGAATTTCCTTTGGTGGATTATTGACAAAAAAGCACTTCTGCGGTGGAAATTGTATACGATTATATGCTATAAAAGGCTGTTTGAGTTCTATGTTGCCCCGAAGTACAGATTAAACACGTGTGAAGCGTGTATTCGGAAGGAGTTGCCATGAATCAGGCAGTC	41.21
17562	GACTGCCTGATT	[NADH:ubiquinone oxidoreductase subunit 3 (chain A)]	Chrysiogenetes	Chrysiogenetes	Chrysiogenaceae	Desulfurispirillum	Chrysiogenales	[Desulfurispirillum indicum S5]	TTTGCTCTTTGTCGCCCAGAATTTCCTTTGGTGGATTATTGACAAAAAAGCACTTCTGCGGTGGAAATTGTATACGATTATATGCTATAAAAGGCTGTTTGAGTTCTATGTTGCCCCGAAGTACAGATTAAACACGTGTGAAGCGTGTATTCGGAAGGAGTTGCCATGAATCAGGCAGTC	41.21
17567	GCTACGAATACA	[Transcriptional regulators]	Firmicutes	Bacilli	Lactobacillaceae	Lactobacillus	Lactobacillales	[Lactobacillus rhamnosus GG, ATCC 53103]	ATGATTCCAGTTTACGAACAAATTGCAAATAGTTTGCGAGACATGATGTATGGCGGAAGTCTACAGGATGGAGACCGTTTAGACTCTGAGCAGAAGATGTGTCGCAACCTTAATGTCAGCCGTGGAACTGTTAGAAAAGCTATTGATATTCTACTGAAGGAGGGTATGTGTATTCGTAGC	42.42
17567	GCTACGAATACA	[Transcriptional regulators]	Firmicutes	Bacilli	Lactobacillaceae	Lactobacillus	Lactobacillales	[Lactobacillus rhamnosus GG, ATCC 53103]	ATGATTCCAGTTTACGAACAAATTGCAAATAGTTTGCGAGACATGATGTATGGCGGAAGTCTACAGGATGGAGACCGTTTAGACTCTGAGCAGAAGATGTGTCGCAACCTTAATGTCAGCCGTGGAACTGTTAGAAAAGCTATTGATATTCTACTGAAGGAGGGTATGTGTATTCGTAGC	42.42
17577	ACGACCTAAGCA	[Outer membrane receptor proteins, mostly Fe transport]	Bacteroidetes	Bacteroidia	Bacteroidaceae	Bacteroides	Bacteroidales	[Bacteroides thetaiotaomicron VPI-5482]	TTAACTTGCTGTTTATTAGTGGTTTGTATGTTTGTATAATCCACTTATTATACCCTCATTGTCAAATCACTTCAGTTTCTTTATACTTTTGACCTGTGCTTCTGAAATAGTGGCGAAAGTCCTGTCAAGCACATACCTTAATTATAAACTTTAAAATTAATACGCATGTGCTTAGGTCGT	31.52
17579	CGAGTCTTGTTG	[Predicted glycosyltransferase]	Proteobacteria	Betaproteobacteria	Burkholderiaceae	Burkholderia	Burkholderiales	[Burkholderia mallei ATCC 23344]	TCGCGCGGTTTTAACGTTTGCTGAAAAAATAAACTCCGGTTTCGATCTAAACTTTGCGTTGCCGTTGCCGCTAAACGTGAGAGACCAGCGATCGGGCGGATCACGCCCGTCCATAACGCGCCCCCGAAATCCGCCGGGCGCATAGAGATAAAATACCGGCAAGCCATGCAACAAGACTCG	54.55
17579	CGAGTCTTGTTG	[Predicted glycosyltransferase]	Proteobacteria	Betaproteobacteria	Burkholderiaceae	Burkholderia	Burkholderiales	[Burkholderia mallei ATCC 23344]	TCGCGCGGTTTTAACGTTTGCTGAAAAAATAAACTCCGGTTTCGATCTAAACTTTGCGTTGCCGTTGCCGCTAAACGTGAGAGACCAGCGATCGGGCGGATCACGCCCGTCCATAACGCGCCCCCGAAATCCGCCGGGCGCATAGAGATAAAATACCGGCAAGCCATGCAACAAGACTCG	54.55
17583	CAAGGACACTGC	[Predicted nucleoside-diphosphate sugar epimerases]	Firmicutes	Clostridia	Peptococcaceae	Desulfotomaculum	Clostridiales	[Desulfotomaculum acetoxidans 5575, DSM 771]	AATTTGCTTCAAGGTGGAATTTATATAAATAGACAACATAAATATACAACAAATTTTTAATATTTTGCAGGATTTTAAGAGCGTATGAAGTAAATAAAACCTTAGATGAAAAGTATGGCTGTTGTTAGTATAATTTGCTGTAAAGAGAGGATTTGGTGATTTTAAATGGCAGTGTCCTTG	26.06
17585	TTCCACGGTGCT	[Outer membrane protein and related peptidoglycan-associated (lipo)proteins]	Proteobacteria	Gammaproteobacteria	Ferrimonadaceae	Ferrimonas	Alteromonadales	[Ferrimonas balearica PAT, DSM 9799]	ACCGCGTTCTGATTCGCCCCTTCCCCCAATTTGCTTGGCAGACATGGTTGTTAATTTCGCGTTGGTACAGAGTGTTGCCCAATAAATTTGGACGCGGTGATCAATCAGGGGTATGGAATGTCTTCGAATATTGCATCTTGGCGTTATGAACTCAATTGGGCCAGAATGAGCACCGTGGAA	47.27
17586	AGCCGCTATAGC	[Transcriptional regulator]	Proteobacteria	Deltaproteobacteria	Geobacteraceae	Geobacter	Desulfuromonadales	[Geobacter sp. FRC-32]	GGGAAAAGTGCCCGGGAGAGTTTTCTCCCGGGCTTTTCCAGCAATTAGTGCAAGGACTTATTCATCAGGCAGGAGCAATAATACGGTTTGATATATTTGTAATTTTGAATACAATGTGACGTTCTTTGTTTGGCAGATGTTCGCCGGAGGAATACAGGAGAGACAATGGCTATAGCGGCT	43.64
17586	AGCCGCTATAGC	[Transcriptional regulator]	Proteobacteria	Deltaproteobacteria	Geobacteraceae	Geobacter	Desulfuromonadales	[Geobacter sp. FRC-32]	GGGAAAAGTGCCCGGGAGAGTTTTCTCCCGGGCTTTTCCAGCAATTAGTGCAAGGACTTATTCATCAGGCAGGAGCAATAATACGGTTTGATATATTTGTAATTTTGAATACAATGTGACGTTCTTTGTTTGGCAGATGTTCGCCGGAGGAATACAGGAGAGACAATGGCTATAGCGGCT	43.64
17595	ACTGCCAGTGAC	[Superfamily II DNA and RNA helicases]	Proteobacteria	Gammaproteobacteria	Shewanellaceae	Shewanella	Alteromonadales	[Shewanella oneidensis MR-1]	AGATTCAAACCATAAATTCTGCGAATGCTTCCTGTAGTTCACTTCTAAAAACGACATTCTCCCCAAACATGACAGCGGAAAAGGGGATGCTTTGGGATTAAGTTATTTAAGTTAACAGGTATAAGCTTTATAATGCCGGGCTATATATTCGTCGAGACGCTGCGCATGGTCACTGGCAGT	40.61
17595	ACTGCCAGTGAC	[Superfamily II DNA and RNA helicases]	Proteobacteria	Gammaproteobacteria	Shewanellaceae	Shewanella	Alteromonadales	[Shewanella oneidensis MR-1]	AGATTCAAACCATAAATTCTGCGAATGCTTCCTGTAGTTCACTTCTAAAAACGACATTCTCCCCAAACATGACAGCGGAAAAGGGGATGCTTTGGGATTAAGTTATTTAAGTTAACAGGTATAAGCTTTATAATGCCGGGCTATATATTCGTCGAGACGCTGCGCATGGTCACTGGCAGT	40.61
17601	TCGCATCGAATA	[Membrane protein involved in the export of O-antigen and teichoic acid]	Firmicutes	Bacilli	Bacillaceae	Bacillus	Bacillales	[Bacillus licheniformis DSM 13 Novozymes]	CGAAAGTGTTTTTTCTCAGCTTGAATCAGCATCAGCATTGGAACAGCACCTTTTGGGCTGTTCTTTTTTAATTCACACTTGCAGGAGGAGTGCAAGCCCTGAATATGGTATAATAAGCTCGTTTCGTGCGCTTTTTAGAAAGCGCATTGGAAGGAGCTTAAAGGAATGTATTCGATGCGA	42.42
17601	TCGCATCGAATA	[Membrane protein involved in the export of O-antigen and teichoic acid]	Firmicutes	Bacilli	Bacillaceae	Bacillus	Bacillales	[Bacillus licheniformis DSM 13 Novozymes]	CGAAAGTGTTTTTTCTCAGCTTGAATCAGCATCAGCATTGGAACAGCACCTTTTGGGCTGTTCTTTTTTAATTCACACTTGCAGGAGGAGTGCAAGCCCTGAATATGGTATAATAAGCTCGTTTCGTGCGCTTTTTAGAAAGCGCATTGGAAGGAGCTTAAAGGAATGTATTCGATGCGA	42.42
17602	CACACGACAGGA	[Transcription antiterminator]	Bacteroidetes	Bacteroidia	Bacteroidaceae	Bacteroides	Bacteroidales	[Bacteroides vulgatus ATCC 8482]	AAAAGCAGACAGAAAAGACGTCTTCGGACGAAAGAAACAACAAATAAAAGATTTCAGAAATACAAAATGAAATCTGTGTAAAATACTATTTATCAGCCAGTTATAAACACTGTGCTGATATAGTCTTCCAGTATCGGTCAGCGTGGATTTCTGACGATAAACCTCATGTCCTGTCGTGTG	35.15
17602	CACACGACAGGA	[Transcription antiterminator]	Bacteroidetes	Bacteroidia	Bacteroidaceae	Bacteroides	Bacteroidales	[Bacteroides vulgatus ATCC 8482]	AAAAGCAGACAGAAAAGACGTCTTCGGACGAAAGAAACAACAAATAAAAGATTTCAGAAATACAAAATGAAATCTGTGTAAAATACTATTTATCAGCCAGTTATAAACACTGTGCTGATATAGTCTTCCAGTATCGGTCAGCGTGGATTTCTGACGATAAACCTCATGTCCTGTCGTGTG	35.15
17604	GAGGTATTGGAC	[Ribosomal protein L10]	Proteobacteria	Alphaproteobacteria	Caulobacteraceae	Caulobacter	Caulobacterales	[Caulobacter crescentus CB15]	TCCTGCTCGTGACCCCCTTCCTCGTGTTGGGCCGGTCCGAGACCGGAACGCGGCCGACTTTCCTTGAAACAGGCACATGCGACTCGCACGCGGGAGCGATCCCGCTTGGGTTTCGCATCTGGCTGCCGGAATGGTCCGGCCGCTGTTATTGAGTAGGAGACCGCAATGGTCCAATACCTC	63.64
17611	TACTCCGACGGA	[Response regulators consisting of a CheY-like receiver domain and a winged-helix DNA-binding domain]	Actinobacteria	Actinobacteria	Mycobacteriaceae	Mycobacterium	Actinomycetales	[Mycobacterium tuberculosis F11 (ExPEC)]	TCCGTATACCCGGAAACCGAGATCCGCTTTCTCACCGCCGAAGCCCGACATCCCGCCCGGTCACCTTTTCAGGCCGAAGTAACTACATAAGCGACATTTGAAAAATTTATGAATCCCGTGACAACTGCATGTGCGCTTGCACAGGACTTGAGAGGATACGGGAGCATGTCCGTCGGAGTA	52.73
17611	TACTCCGACGGA	[Response regulators consisting of a CheY-like receiver domain and a winged-helix DNA-binding domain]	Actinobacteria	Actinobacteria	Mycobacteriaceae	Mycobacterium	Actinomycetales	[Mycobacterium tuberculosis F11 (ExPEC)]	TCCGTATACCCGGAAACCGAGATCCGCTTTCTCACCGCCGAAGCCCGACATCCCGCCCGGTCACCTTTTCAGGCCGAAGTAACTACATAAGCGACATTTGAAAAATTTATGAATCCCGTGACAACTGCATGTGCGCTTGCACAGGACTTGAGAGGATACGGGAGCATGTCCGTCGGAGTA	52.73
17627	CACAATCACCCT	[Fructose-2,6-bisphosphatase]	Firmicutes	Bacilli	Lactobacillaceae	Lactobacillus	Lactobacillales	[Lactobacillus casei ATCC 334]	GCTGACGTAATAGGCATAATCGTTACAGTTTTGGTTAAGTCGGGCTGAACTTTTCTGTTTATTGCCGCTAATTTGGTGCGCTTCTGCTACACTATGGTCAAAGACAGAACGTTCGTCGGACCGGTTGCTGGCCTGATGAACGTGTTTATAAGGAGCGTGCAGGAGATGAGGGTGATTGTG	47.27
17627	CACAATCACCCT	[Fructose-2,6-bisphosphatase]	Firmicutes	Bacilli	Lactobacillaceae	Lactobacillus	Lactobacillales	[Lactobacillus casei ATCC 334]	GCTGACGTAATAGGCATAATCGTTACAGTTTTGGTTAAGTCGGGCTGAACTTTTCTGTTTATTGCCGCTAATTTGGTGCGCTTCTGCTACACTATGGTCAAAGACAGAACGTTCGTCGGACCGGTTGCTGGCCTGATGAACGTGTTTATAAGGAGCGTGCAGGAGATGAGGGTGATTGTG	47.27
17636	ACCGGTACAGAC	[Uncharacterized protein conserved in bacteria]	Synergistetes	Synergistia	Synergistaceae	Aminobacterium	Synergistales	[Aminobacterium colombiense ALA-1, DSM 12261]	CCGTTGCCATTTGTTTTATAGTATTGTAAAAAAAACATAAAACGTGCTATACTATGCAACAGTACGTGATGTGCGTGACGTTATGTGTGTATTTTCCAAAGAGTGGGTTTCGCCCACTCTTTGTTTTTTGTTTAACGCTCAAAGGCTACAAAGGGGGAGAAGATCATGGTCTGTACCGGT	38.79
17636	ACCGGTACAGAC	[Uncharacterized protein conserved in bacteria]	Synergistetes	Synergistia	Synergistaceae	Aminobacterium	Synergistales	[Aminobacterium colombiense ALA-1, DSM 12261]	CCGTTGCCATTTGTTTTATAGTATTGTAAAAAAAACATAAAACGTGCTATACTATGCAACAGTACGTGATGTGCGTGACGTTATGTGTGTATTTTCCAAAGAGTGGGTTTCGCCCACTCTTTGTTTTTTGTTTAACGCTCAAAGGCTACAAAGGGGGAGAAGATCATGGTCTGTACCGGT	38.79
17640	TATCATGAACCG	[Predicted membrane protein]	Actinobacteria	Actinobacteria	Coriobacteriaceae	Eggerthella	Coriobacteriales	[Eggerthella lenta VPI 0255, DSM 2243]	TGCCGCCGTGCAAGCGCGTCTCGGCCTCATGCCTTCCCATGCGGCCAGCGGCCGGCTTACGCGACGGTATCGAACCGATGGCGAACGGCAACACTTCTCGCCGTAGGGGCTTGCGGAGGCTTAGAGTGGAGCCGTATTCGAACGCATCGAAAGGAGCTCCATCATATGCGGTTCATGATA	63.03
17640	TATCATGAACCG	[Predicted membrane protein]	Actinobacteria	Actinobacteria	Coriobacteriaceae	Eggerthella	Coriobacteriales	[Eggerthella lenta VPI 0255, DSM 2243]	TGCCGCCGTGCAAGCGCGTCTCGGCCTCATGCCTTCCCATGCGGCCAGCGGCCGGCTTACGCGACGGTATCGAACCGATGGCGAACGGCAACACTTCTCGCCGTAGGGGCTTGCGGAGGCTTAGAGTGGAGCCGTATTCGAACGCATCGAAAGGAGCTCCATCATATGCGGTTCATGATA	63.03
17644	AGATCCGGAACC	[Signal transduction histidine kinase]	Euryarchaeota	Halobacteria	Haloarculaceae	Haloarcula	Halobacteriales	[Haloarcula marismortui ATCC 43049]	TCGCAGTACTGCGCGGTTTTCACCCATTTCCTCACAACTTATTTTGATTGTGAAAACCACAGTATGTAAGTTGTTAGATGTTGTATATCTCAGCATGGGTGACCTGTCACAGTGCTTCTCATGCCGGGTGAGTCGTCACTGGTTTGGCCCGAGTAGGTGCGACTGATGGGTTCCGGATCT	47.88
17648	CTCGTGTCTTAA	[Uncharacterized protein conserved in bacteria]	Firmicutes	Bacilli	Lactobacillaceae	Lactobacillus	Lactobacillales	[Lactobacillus rhamnosus GG, ATCC 53103]	TGCAAGTGGTGCCTATCTATGGTATTGTAACAATAGTAAAGTAAGGTTCTGGCGGTGAGTGAGCAGCGATGCTCACTCTTTTTATTGGCGAACGTCATTTCTGGCGTCCGTTTAGCGTGCCGTCAGAATCAATAGTCTTGAATGAACAATAAAGGAGGCGGTGGCATGTTAAGACACGAG	46.06
17654	CCAAAGTGCGAT	[Arabinose efflux permease]	Bacteroidetes	Bacteroidia	Bacteroidaceae	Bacteroides	Bacteroidales	[Bacteroides vulgatus ATCC 8482]	CGTGAAGCTAAAATGTTTGACCTCTTTTGCATGTGGCAACAATAAATTGACATAAAGCAAGTAATCATTCCTTTTCTTATAAAAGTGTGCTAAAAACACTTATATCTGAAAACATAACAATTATTTTTGTACGTTTTTTAATTAATGGATTGTTTTTATTCAGGTATGATCGCACTTTGG	27.27
17654	CCAAAGTGCGAT	[Arabinose efflux permease]	Bacteroidetes	Bacteroidia	Bacteroidaceae	Bacteroides	Bacteroidales	[Bacteroides vulgatus ATCC 8482]	CGTGAAGCTAAAATGTTTGACCTCTTTTGCATGTGGCAACAATAAATTGACATAAAGCAAGTAATCATTCCTTTTCTTATAAAAGTGTGCTAAAAACACTTATATCTGAAAACATAACAATTATTTTTGTACGTTTTTTAATTAATGGATTGTTTTTATTCAGGTATGATCGCACTTTGG	27.27
17655	TGCTTTCAGGTC	[Ribose 5-phosphate isomerase]	Actinobacteria	Actinobacteria	Bifidobacteriaceae	Bifidobacterium	Bifidobacteriales	[Bifidobacterium adolescentis ATCC 15703]	GCGTCTTTTTTTGCACGCCACCTCACGCAGGACCGTGAAACATTCCGTGAAAACTTTTCCGCAGTCCAAAACAGACACCTGCTCCCGCAACCAACCATTCGCGCCTTGAAAATCAACGCATCCGATAGTATGGAGACGGTCTTAACCCCATATCGAAGGAGGATCATGGACCTGAAAGCA	50.91
17661	GAACGAGGAAGA	[Uridylate kinase]	Actinobacteria	Actinobacteria	Nocardiaceae	Nocardia	Actinomycetales	[Nocardia farcinica IFM 10152]	ACGGCGGAGAATTGCCGCCTTTTCCGGGGGTCTGACGCATCGCGGTCACTCGGGTAAGGCAGGATGAGGAGGCTTTGTTGGGCGGCTTGCGAGCCTGCCGGAAGGTCACCGACCGATGGCTCACACAGGTGGGCAGACCCCGATCACCGAAGGAGAAGAGCACCGATGTCTTCCTCGTTC	64.24
17664	ACCCGATCTTGC	[Short-chain dehydrogenases of various substrate specificities]	Firmicutes	Bacilli	Streptococcaceae	Streptococcus	Lactobacillales	[Streptococcus sanguinis SK36]	TTAAATCTAGCTTACGCTATTTGGTCTGCAATAGGTCTAGTAGGGACAACGATATTATCTATTCTGCTTTGGCACGAAAAAGTAACAGCTGTAAGCCTTTTAGGGATAAGTCTAGTTATTGTCGGACTTGTTTTATTGAACTTATCACAAAAGACTCACTAGAGAATGGCAAGATCGGGT	36.36
17665	CCACACAGTATG	[Ribosomal protein S15P/S13E]	Firmicutes	Clostridia	Syntrophomonadaceae	Syntrophothermus	Clostridiales	[Syntrophothermus lipocalidus DSM 12680]	TTGCTCCTCAAGCTAGAGAACGAATCACGCTAGGGCAAATTTCATCTATCTCCGCAACTGTTTTTCAGTGTTTGGCTTGCCCAGGAACCACTGACTGGGGTTGGCGATACTCCGGCGCCTACTCCGGCAGTCGGCGATTAATCGAGAAAAGGAGGTGAGTAGTCAATGCATACTGTGTGG	51.52
17669	TTGAGACAGACC	[Uncharacterized protein conserved in bacteria]	Actinobacteria	Actinobacteria	Bifidobacteriaceae	Bifidobacterium	Bifidobacteriales	[Bifidobacterium longum infantis ATCC 15697]	ACCAACCAGCCACGCACACTGGCCGATGGAACCAGAGTGGCAACAGCAAGCTGGCTAGTAAGACCGTAACGCCAATGTGTCAGGGCGGCGACTAGGATATGAACGGTTGCATGGCATGGTGTTGCACGCCATGCGCGAGAAATATGACTTTGTTGGAGGAATCCGATGGGTCTGTCTCAA	55.15
17677	TTCTCCGGGCTT	[Ribosomal protein S5]	Proteobacteria	Deltaproteobacteria	Desulfobulbaceae	Desulfobulbus	Desulfobacterales	[Desulfobulbus propionicus 1pr3, DSM 2032]	GAAAAGGCAAAAGCTATCGGAATTGACAAGATAGTTTTCGATCGGGGCGGATATCTCTATCATGGCAGGATCAAGGCCTTGTCTGATGGCGCTCGCGAAGGTGGATTAGAGTTTTAATTAACATACAGATTATTCATAATTTCTTTATTGCGACGGGGGTGTTTCATGAAGCCCGGAGAA	42.42
17685	AGCTCTTGGACA	[Ribosomal protein L10]	Proteobacteria	Betaproteobacteria	Neisseriaceae	Neisseria	Neisseriales	[Neisseria gonorrhoeae FA 1090]	GTAGATGTCCAAGACCGTAGGGATCGTAAGATTTAATCGTAACTGCCCTACGCAGACGGTAGTCCTGAAACACATTGCAAGATTGCTTGTAAGATGTCTTTTTAGGTTACCGCGCTGGTGGGATATCGTTTTGGTATCCTGTTTATAAACAGTGGGAGGTAGACCATGTGTCCAAGAGCT	44.85
17687	AGCCGTACGTAG	[Uncharacterized homolog of Blt101]	Proteobacteria	Gammaproteobacteria	Pseudomonadaceae	Pseudomonas	Pseudomonadales	[Pseudomonas syringae pv. syringae B728a]	TCTTTCTGCTCGCAGCACACGATGTTGTGCCCGCAGTGCAATGCTTGTCCTGATCCTCTCCCGAGAAAGAATAATGGCGCGGTGCCAGAGCTGGTTGAACCCTCGCCGCCGGGCAGGGTCGATTAGCTGTATGGCCAATCAGAGCCAATCAATCAGGAGCTTTTCATGCTACGTACGGCT	55.76
17691	AGGACCAGTATC	[Phosphatidylglycerophosphate synthase]	Chlamydiae	Chlamydiae	Chlamydiaceae	Chlamydia	Chlamydiales	[Chlamydia muridarum MoPn / Nigg]	GAAATGCTAAGAATGAGAGAACTAAGCAAGTGAGCGTTCTCGAGAGAAGTTTTACCATTTTACAGAGGGATGGTACGAAAGAGTCTGATTAGTATGTGCGTGGCGCTGACTTTTTCAAACGGGCGCGAAACTTGGGTATTCAAAGAAAGATTTCCAGGGGAACAGATGGATACTGGTCCT	43.64
17695	ACAGCCGTACGA	[Disulfide bond chaperones of the HSP33 family]	Firmicutes	Bacilli	Lactobacillaceae	Lactobacillus	Lactobacillales	[Lactobacillus casei ATCC 334]	AGAAGGGCGGGGTATTTTTTATGGAAAGAAATGGACAGAGCTTTGCGACAAATATAAAAGTTGTTTATCCACGCTTGTTCAGGCGACTACGATAGCCGCATCTTTTCAATAACACCCATCTCTGGTAAAATAGCCACGTTTACCTTTCAGAAAAGAGGACCCTACATGTCGTACGGCTGT	41.82
17695	ACAGCCGTACGA	[Disulfide bond chaperones of the HSP33 family]	Firmicutes	Bacilli	Lactobacillaceae	Lactobacillus	Lactobacillales	[Lactobacillus casei ATCC 334]	AGAAGGGCGGGGTATTTTTTATGGAAAGAAATGGACAGAGCTTTGCGACAAATATAAAAGTTGTTTATCCACGCTTGTTCAGGCGACTACGATAGCCGCATCTTTTCAATAACACCCATCTCTGGTAAAATAGCCACGTTTACCTTTCAGAAAAGAGGACCCTACATGTCGTACGGCTGT	41.82
17704	TCGCATAACTTG	[Predicted P-loop ATPase and inactivated derivatives]	Bacteroidetes	Bacteroidia	Bacteroidaceae	Bacteroides	Bacteroidales	[Bacteroides fragilis NCTC 9343]	TTGAGGACAGAAATCTTACTTTTTAAAGACATTGATTTTCAGATGGTTTAGTCTAAGATTAGCTTCTTCACTTCACGGATGGACTCTTCGGGCGAAAGCCGGGATACTTGCTTTTTTGTCAACTATAAAAGAGGGCTTACACTTCCGAAAACTGAATTAGATTCCATGCAAGTTATGCGA	38.18
17704	TCGCATAACTTG	[Predicted P-loop ATPase and inactivated derivatives]	Bacteroidetes	Bacteroidia	Bacteroidaceae	Bacteroides	Bacteroidales	[Bacteroides fragilis NCTC 9343]	TTGAGGACAGAAATCTTACTTTTTAAAGACATTGATTTTCAGATGGTTTAGTCTAAGATTAGCTTCTTCACTTCACGGATGGACTCTTCGGGCGAAAGCCGGGATACTTGCTTTTTTGTCAACTATAAAAGAGGGCTTACACTTCCGAAAACTGAATTAGATTCCATGCAAGTTATGCGA	38.18
17705	TGGTACGTAGTG	[Methionine aminopeptidase]	Bacteroidetes	Sphingobacteria	Chitinophagaceae	Chitinophaga	Sphingobacteriales	[Chitinophaga pinensis UQM 2034, DSM 2588]	TTACTCCGCTGCGGGTTTTATGCTTGCGTGGCTTCATCTTTTAAGTAAAGAGCTTTGAGAATTTAATGGCAAGTGCAGGCCCCGTCTTTTATGTGGTTACGATCATTATTGACACGATGTGCAACCGCACTTTCGAAACTGAACTTTCCGAACCCGTTTTTTAGTATGCACTACGTACCA	43.03
17712	TAGTGAATGTGC	[Ribosomal protein S13]	Actinobacteria	Actinobacteria	Nocardiaceae	Nocardia	Actinomycetales	[Nocardia farcinica IFM 10152]	AGAAACTCCCAGCTCCAGCGGCACGCTGTGGAAATTCGGGTCCCTCCCACGGAGGACAGCCCGGGGTGTGCACGCCAACCACCGGTACGGAGGCCGGTGCCCCAACTCGAGACGCGGGGACGGACAGGGAGCAGACCTCCGCCACACCGATAAGGAACTGCCAGCATGGCACATTCACTA	67.27
17713	CCACGTATTGAC	[Ribosomal protein S13]	Planctomycetes	Planctomycetacia	Pirellulaceae	Pirellula	Pirellulales	[Pirellula staleyi DSM 6068]	GCGAGCCTTGTCAAAGCTTGTCTTGATTTAGTTCGAGAGAGCAGCACGGCTCAAATCGCGATTTTATCCCTACTGCATCGCTGGACCTGTTGTCCGCGGCAGTTTGAATCAGAAACTAATAGACAAAATAGCCGGTGTGAGTTTTCGGTACTGGAGCATTGGGTTATGGTCAATACGTGG	47.88
17714	TCTTGTCGTCTT	[ABC-type amino acid transport/signal transduction systems, periplasmic component/domain]	Proteobacteria	Alphaproteobacteria	Rhodobacteraceae	Rhodobacter	Rhodobacterales	[Rhodobacter sphaeroides 2.4.1]	GATTTTGCTGCGTGAATGGACGCTTCTGCGGTTTGACTTGACGATGGAAACGGCTTCGGTCGACACTGGATGCCACTGTGAGGAAGGGTGTCCTCCACAAGAGATGTCCCCGCTCACCGGGGATCAAAGAACCGCCTCAGGGGCGGCAATCAGGAAGAGGTACGCATGAAGACGACAAGA	57.58
17728	GAGCATATCCAA	[Shikimate kinase]	Proteobacteria	Gammaproteobacteria	Enterobacteriaceae	Escherichia	Enterobacteriales	[Escherichia coli O157:H7 Sakai (EHEC)]	CGTGTTTCATCTATTTGACGCGCGCAGGTATTTAGCATACAAGGAGTACCGATTTGAGAGTTGGTGCTCTTCGCTGCCTGCCTTCCATGATGATGATTTATCATTCAGGCGGCATTTTGCTGTCTTTTTTACGCTAATCTTACCCGGTGATTTATCGCCAGAGCGATGTTGGATATGCTC	46.06
17729	CCCAGAGCTACT	[Ribosomal protein L17]	Firmicutes	Clostridia	Eubacteriaceae	Eubacterium	Clostridiales	[Eubacterium rectale ATCC 33656]	AAAACTCATAGCGGCAGGGCCAGTAAGACCAAAGAGCGTGACCGTGTCTGATACATGAGTGGCAACTGATTTGAGCATTTGCTTTTTGAAATAAGGCAAAGCTTTATCACAACAAGATACGATGTCTGGCAGTAAGACCGAAGAGCGTGACCGGATGTCCCACAAATGAGTAGCTCTGGG	46.06
17729	CCCAGAGCTACT	[Ribosomal protein L17]	Firmicutes	Clostridia	Eubacteriaceae	Eubacterium	Clostridiales	[Eubacterium rectale ATCC 33656]	AAAACTCATAGCGGCAGGGCCAGTAAGACCAAAGAGCGTGACCGTGTCTGATACATGAGTGGCAACTGATTTGAGCATTTGCTTTTTGAAATAAGGCAAAGCTTTATCACAACAAGATACGATGTCTGGCAGTAAGACCGAAGAGCGTGACCGGATGTCCCACAAATGAGTAGCTCTGGG	46.06
17733	TTCTTCCCAAAC	[Predicted solute binding protein]	Chloroflexi	Chloroflexi	Herpetosiphonaceae	Herpetosiphon	Herpetosiphonales	[Herpetosiphon aurantiacus DSM 785]	GGGGTGTTGTTTTAGCACTGGCTCTGCGCATGCCCATGGCTAGCGATTTGGGAAACTGACAGAATCGAGCGGCGGCTGTCTCGTTCTTGGCGAATGCTTGTTCCGCAATGGAATCGCTTTCATCAGGGGATGGCATAGCGTGCTGCGGGTGTAAGGAGGCTGCGGATGGTTTGGGAAGAA	56.97
17739	ACTACAAGGCGC	[Ribosomal protein S12]	Nitrospirae	Nitrospira	Nitrospiraceae	Thermodesulfovibrio	Nitrospirales	[Thermodesulfovibrio yellowstonii DSM 11347]	TGCTTTTTTAAAGGAAAATTAGTTAAATTATTTTTTACATATTTCAATTTTTAGGCTATTTATTTACTTGACAGAGTTTTTATTTTTTGATAAACTAAAAAGTCTTGTCTGCAAATGTTAAAACTTTGTTAAAGTAAATTTAAGTATATTATATGAGGTGAAAAGATGGCGCCTTGTAGT	20
17739	ACTACAAGGCGC	[Ribosomal protein S12]	Nitrospirae	Nitrospira	Nitrospiraceae	Thermodesulfovibrio	Nitrospirales	[Thermodesulfovibrio yellowstonii DSM 11347]	TGCTTTTTTAAAGGAAAATTAGTTAAATTATTTTTTACATATTTCAATTTTTAGGCTATTTATTTACTTGACAGAGTTTTTATTTTTTGATAAACTAAAAAGTCTTGTCTGCAAATGTTAAAACTTTGTTAAAGTAAATTTAAGTATATTATATGAGGTGAAAAGATGGCGCCTTGTAGT	20
17744	GGCCAATGTATC	[Beta-galactosidase]	Bacteroidetes	Bacteroidia	Bacteroidaceae	Bacteroides	Bacteroidales	[Bacteroides fragilis NCTC 9343]	ATGTCTAGCCATAATATTCCAAGGATGTGAAGGAGTACGAAAATGTAAAAGTGAAAAAATGGGAATGAGTCTGATACGGGCGATAAATAAATATCATTTGTTACGTAGGACTGAAAAGTAAAAGTATAAACAATATGTGTATAATTTAATTCTATAAGATTTCATATGGATACATTGGCC	29.09
17749	AGAGCAAATCGG	[Threonyl-tRNA synthetase]	Dictyoglomi	Dictyoglomia	Dictyoglomaceae	Dictyoglomus	Dictyoglomales	[Dictyoglomus thermophilum H-6-12, ATCC 35947]	ATGCTGAAATTCCTAATAACTGGAAGAGTAAGCATTGACGGGTGATCCCGTTATAGATCAAGAGGAGGTCTTTTTAGGGACCTATTAAGGTGGAACCACGGGAAACTCTCGTCCTTTATGAGGGCGAGAGTTTTTTTTAGTTTTAAATTAAGGGAGGAGATAGAGATGCCGATTTGCTCT	41.21
17751	ACTATTCGCCAC	[Translation initiation factor 1 (IF-1)]	Actinobacteria	Actinobacteria	Coriobacteriaceae	Eggerthella	Coriobacteriales	[Eggerthella lenta VPI 0255, DSM 2243]	TGAGACGCGGGCTGCGCGGCACGACCGCACGCCTGGCAAGCAGGTAGCATTCGGACCAGAAGGTTTGTTGGAATTCTGCGTCCTCAAATTCTCGTGTACATAACCGAATACTTTTGGTATCATCTATGGTTGCTGCTTAACGACGATATGCTTAAAGGAGCACTTATGGTGGCGAATAGT	50.3
17759	TCGTGCCCTAAC	[Predicted nucleoside-diphosphate sugar epimerases]	Cyanobacteria	Synechococcophycidae	Acaryochloridaceae	Acaryochloris	Synechococcales	[Acaryochloris marina MBIC11017]	GAAACCCATCGCTTTATTATTCAGTCTACTAAAGTAGCACCGAGACTTCTCCCCTTAAGGTTTACCTCAATGATCGATAGGTTAGGAAATTACTGCCTGCATCTCAGAAATCGTCACTTTTTACTTGTTGATATTATTGCCTTTACATTTATCCCACTGTTTGCTATGGTTAGGGCACGA	38.18
17762	TGGGTATGGTTG	[Apolipoprotein N-acyltransferase]	Proteobacteria	Alphaproteobacteria	Rhizobiaceae	Agrobacterium	Rhizobiales	[Agrobacterium tumefaciens C58-UWash]	GGAGATTCGGCAGGTTGGAACGACCAAAAGGCCGCAGGAGACCGCCGCCGCGATCCCACCTGTGGACTGCGAATCTTTTTTCCTTTACGCCGGGTTTGAGGGGAAATTCCGTGGCGCGGCCTTGCCGGGAGCGGGCTTTTCCAGACGCGCATAAACGGAGATGGCATGCAACCATACCCA	61.21
17767	CTTTGGCCAAGA	[Uncharacterized low-complexity proteins]	Proteobacteria	Alphaproteobacteria	Caulobacteraceae	Caulobacter	Caulobacterales	[Caulobacter crescentus CB15]	TCCAAACCGTAACTCACACAGTCGCGTATGGACTGAACGGAGTAGTCGATGTCCCGCTTGGGCGTTTCCATCGCCGCCTTGACGCTGAGCCTCTTGGCCATGACGGGCCAGGCGCACGCTTGGGCCGAAGACAAGGACGTCGCCAAGCTAACGTCCTTCGGCGGGATGTCTTGGCCAAAG	61.82
17777	AATCCTCTGGGT	[Signal transduction histidine kinase, nitrogen specific]	Proteobacteria	Gammaproteobacteria	Enterobacteriaceae	Escherichia	Enterobacteriales	[Escherichia coli K-12, MG1655]	TAGGCCGGAGCAGGTGAGTCGCTCTCCAACGTGAAGTTTGTCAGCTATCTGTAGCCCATCTCTGCATGGGCTTTTTTCTCCGTCAATTCTCTGATGCTTCGCGCTTTTTATCCGTAAAAAGCTATAATGCACTAAAATGGTGCAACCTGTTCAGGAGACTGCTTTATGACCCAGAGGATT	46.67
17784	CTGGTATACGGC	[Glutamate dehydrogenase/leucine dehydrogenase]	Proteobacteria	Betaproteobacteria	Oxalobacteraceae	Herminiimonas	Burkholderiales	[Herminiimonas arsenicoxydans ULPAs1]	CATCCGGTATGCTTATCTCCCCGGAGCAGCACGCATATTTTGTGCGAATGGCATGTTTTCATGCACAAATAAAATTGTGCAGTTCCACGTAAAAAAAATGACAGCATGACCGCTTTTAGTGCAAAATGCTGTGGCTATTTTTTTGCACTAATTTAAGGCAACCCGATGGCCGTATACCAG	41.82
17792	TCTTCTTGCAAG	[DNA repair exonuclease]	Proteobacteria	Deltaproteobacteria	Myxococcaceae	Myxococcus	Myxococcales	[Myxococcus xanthus DK 1622]	GCTCCGCTTCTGGGCCTTCGGCTCTGTCCTACCCGTCACACCCGTTCTGGCGGCGAGTCGACGCCACCCGGGCACAAAGGGAGGGGTTGCTGTCGGCCAGCGACCGTGCGTCCGGGCCGGAATGTCGGGTCACCCGCCCGCATCGGGTACGTTGTGCGGCGCGCCATGCTTGCAAGAAGA	71.52
17795	AAGGCTTCTCAT	[F0F1-type ATP synthase, beta subunit]	Proteobacteria	Betaproteobacteria	Nitrosomonadaceae	Nitrosomonas	Nitrosomonadales	[Nitrosomonas eutropha C91]	AAGCATTACTGAACTGCTGAAAACACTGGAGCAAGATCCAGAGCAAGTATCACTAAAAAGCCTGAATGCCCATGCGAAATTCAGCAGCGATAACATGTGCGACCATATGGGATACAGCACTTAAACAATAATAAGCGGACAGCAATAGTATTTATTAAGGGTAAGATGATGAGAAGCCTT	40.61
17804	GCGTCTATAGTC	[Beta-galactosidase/beta-glucuronidase]	Actinobacteria	Actinobacteria	Actinomycetaceae	Arcanobacterium	Actinomycetales	[Arcanobacterium haemolyticum CCM, DSM 20595]	TTAGGTTTTCGTTATAGAAAAATGCAAGATCATTTCGCAAAACTAATACAAGAGCGGCCCTTTCCTCTTATACTGAATATGTTTTGCGGCGTCTTTGGCAATGATGCGAGAGGCGTACACACATATCAAGTTGGGCAACGAAGCCTGATGGAAAGGGCCGACACCATGGACTATAGACGC	44.24
17804	GCGTCTATAGTC	[Beta-galactosidase/beta-glucuronidase]	Actinobacteria	Actinobacteria	Actinomycetaceae	Arcanobacterium	Actinomycetales	[Arcanobacterium haemolyticum CCM, DSM 20595]	TTAGGTTTTCGTTATAGAAAAATGCAAGATCATTTCGCAAAACTAATACAAGAGCGGCCCTTTCCTCTTATACTGAATATGTTTTGCGGCGTCTTTGGCAATGATGCGAGAGGCGTACACACATATCAAGTTGGGCAACGAAGCCTGATGGAAAGGGCCGACACCATGGACTATAGACGC	44.24
17808	AGATCCCATGAG	[Acetyl-CoA carboxylase beta subunit]	Firmicutes	Bacilli	Bacillaceae	Bacillus	Bacillales	[Bacillus subtilis subtilis 168]	ATTTCATACAAGCCTTTCCGAGCACGTCATCGAATAAAAAGTTGTCGAATTGAGGATGACAGCGTTTGACAAAAAAAGTACAATAGTTTCGGTAAAGTTATTAGCAAGTCTATCTGTTTGATGACATGCGGTGAAGAGAACCCTTCACAAAAGGGAGGTAATCATATGCTCATGGGATCT	38.18
17808	AGATCCCATGAG	[Acetyl-CoA carboxylase beta subunit]	Firmicutes	Bacilli	Bacillaceae	Bacillus	Bacillales	[Bacillus subtilis subtilis 168]	ATTTCATACAAGCCTTTCCGAGCACGTCATCGAATAAAAAGTTGTCGAATTGAGGATGACAGCGTTTGACAAAAAAAGTACAATAGTTTCGGTAAAGTTATTAGCAAGTCTATCTGTTTGATGACATGCGGTGAAGAGAACCCTTCACAAAAGGGAGGTAATCATATGCTCATGGGATCT	38.18
17811	GCGATACTTGCT	[UDP-N-acetylmuramoylalanine-D-glutamate ligase]	Bacteroidetes	Bacteroidia	Bacteroidaceae	Bacteroides	Bacteroidales	[Bacteroides thetaiotaomicron VPI-5482]	GAGCGAAAAAGGAAGGATGAAAAGGAAGAGAGAAGCGTCTGCCTGTCGGACAGCAATAGCACATTACTGTAAATGAAAAGAATTGTAATTTTAGGAGCCGGTGAAAGCGGCGCTGGTGCAGCCGTACTCGCCAAAGTAAAAGGATTTGAAACATTTGTTTCGGATATGAGCAAGTATCGC	44.24
17818	GAAATTGGCATC	[Uncharacterized conserved protein]	Cyanobacteria	Oscillatoriophycidae	Cyanobacteriaceae	Cyanothece	Chroococcales	[Cyanothece sp. BH68, ATCC 51142]	GACAAACTAGCTGATTTTATCGAAGGTGCAAGATATGAGTTTAAGTGTTATGAACCCTCACCTTATTATAGGAAGTTTAGTTGTTACTTTTATGGGGTTTCCCTGTAGGAGTAACGACTACTTCGTTTAGGGATTAATTTCATTAAATCTAAATCTAAGAAAATTATGGATGCCAATTTC	32.73
17832	CTGCGTATACAG	[Predicted nucleotidyltransferase]	Firmicutes	Bacilli	Bacillaceae	Bacillus	Bacillales	[Bacillus anthracis Ames Ancestor A2084]	TTTATAGTGTAAGTTTTTTTTACACTATAATGAAGTCATCATAGTAAATAATATATAGAGTATCATGTTTTTCAAAAAGATGCTACATCGAAAGGAGAGATTACCATAAAAGCCAGTGGTATTGTTGTTGAATATAACCCTTTTCATAACGGTCATGATTATCATATGCTGTATACGCAG	27.88
17833	TCGCGTGCAAGT	[Phosphopantetheinyl transferase]	Firmicutes	Clostridia	Clostridiaceae	Clostridium	Clostridiales	[Clostridium botulinum BoNT/A1 Hall]	GGTAAATACATAATATTCTGGGAGATGATATTGACAATTATTATCAATTGTGGTATATTTATGATAAGAAGATAAAGTAGTATAGTTCAGAAGATAAATTGCTCATTTGAATACTAGTAAAGAAAAAATTTAAAGAATGATACTTTTAAAAAATATGAGGTAATAATGACTTGCACGCGA	22.42
17842	TGGACCGTTTAC	[Fructose-1,6-bisphosphatase]	Cyanobacteria	Synechococcophycidae	Synechococcaceae	Synechococcus	Synechococcales	[Synechococcus elongatus PCC 6301]	TGAAGGGGAAATTCGCGCAGCCTTCGCGGGGATGTCTTCATGGCTCAATCCACCACTTCCGAGACCCACACCAGAGATCTCGATCGGGATTGCACCACCCTGTCGCGCCATGTTCTCGAACAGTTGCAAAGCTTTAGCCCCGAAGCTCAAGACCTTGCGGCGTTGATGGTAAACGGTCCA	56.97
17843	GAACTGGATGGG	[Ribosomal protein L10]	Nitrospirae	Nitrospira	Nitrospiraceae	Thermodesulfovibrio	Nitrospirales	[Thermodesulfovibrio yellowstonii DSM 11347]	CTTAATGATTGTTCGCCTGCCGAGATTGAACGGATTGAACAATATAAACTATCATATTGCACTGCTGTCCAAGAAAGGAGGTATAATCTGAGCACTACAAAAGAAACAAAGAAAAAAAGGGTTGAAGAGCTTGTTGAAAGGCTATCTAAGTCCAAGTCTTTTATTATGCCCATCCAGTTC	36.36
17845	TACGAAGCAGCT	[Outer membrane protein and related peptidoglycan-associated (lipo)proteins]	Proteobacteria	Betaproteobacteria	Hydrogenophilaceae	Thiobacillus	Hydrogenophilales	[Thiobacillus denitrificans ATCC 25259]	GTGGCGGCGCTCGGCTTGGCGTGGCTCGTCACCGGCGACCGCAAATACCTCGGCCACATCGGCCGGGTGTTGCGTTTTTCGATCGTGCTCGGATTCGTCGCCGCGGTGTTCTATACGGTCGAGCGCCTGATCTTGCGATAGCGGCGCCGGCCCCCGAGCACGGTCATGAGCTGCTTCGTA	67.27
17849	TGGAGGATTCGA	[Na+/H+ antiporter]	Proteobacteria	Gammaproteobacteria	Ferrimonadaceae	Ferrimonas	Alteromonadales	[Ferrimonas balearica PAT, DSM 9799]	AACTATGTAATCCGAACGCATATTGCGGCGCAGCTCGCAAACTCCACAACTTGCGACGTGAACTGGCTCACAATTCGATAATCCCGAACTAAGTCGGCGATAGAAACGAATTTCTCATTGGTTGCGAGGCGACTACACTCATTCTGTTAAATTCGGAGGAGTGTAATGTCGAATCCTCCA	46.67
17849	TGGAGGATTCGA	[Na+/H+ antiporter]	Proteobacteria	Gammaproteobacteria	Ferrimonadaceae	Ferrimonas	Alteromonadales	[Ferrimonas balearica PAT, DSM 9799]	AACTATGTAATCCGAACGCATATTGCGGCGCAGCTCGCAAACTCCACAACTTGCGACGTGAACTGGCTCACAATTCGATAATCCCGAACTAAGTCGGCGATAGAAACGAATTTCTCATTGGTTGCGAGGCGACTACACTCATTCTGTTAAATTCGGAGGAGTGTAATGTCGAATCCTCCA	46.67
17853	GCCATGTGCTTT	[Metal-dependent amidase/aminoacylase/carboxypeptidase]	Bacteroidetes	Cytophagia	Flammeovirgaceae	Marivirga	Cytophagales	[Marivirga tractuosa H-43, DSM 4126]	GCTATAAGTAAATGCAGGGTACGAGCTGGGAAGCTCGCACCAACACAAAGAAGCTTCATTGCAATGGGTTCAGTGCTTAATGGTAGGTATTTGCAGTTGACAACAATTTCCTCAAATTCTTTAAATTATTTCAATATATTTAAGTCTGATTAAAATTTAAACTATATGAAAGCACATGGC	33.94
17853	GCCATGTGCTTT	[Metal-dependent amidase/aminoacylase/carboxypeptidase]	Bacteroidetes	Cytophagia	Flammeovirgaceae	Marivirga	Cytophagales	[Marivirga tractuosa H-43, DSM 4126]	GCTATAAGTAAATGCAGGGTACGAGCTGGGAAGCTCGCACCAACACAAAGAAGCTTCATTGCAATGGGTTCAGTGCTTAATGGTAGGTATTTGCAGTTGACAACAATTTCCTCAAATTCTTTAAATTATTTCAATATATTTAAGTCTGATTAAAATTTAAACTATATGAAAGCACATGGC	33.94
17855	GCATACTATCTC	[Acyl-CoA synthetases (AMP-forming)/AMP-acid ligases II]	Actinobacteria	Actinobacteria	Nocardiaceae	Nocardia	Actinomycetales	[Nocardia farcinica IFM 10152]	GTTCCGCGCGCGGCCGTGCGCCCATGACACGATCCCTATCGTGAGGCCCTGCTGCGAGCGAACCATGAGCTGGAACGAGGTCGCGTCGTGAGCAACACCCTGCGAACGCTGCCGATGCCCACCGGATCAGGCGTCGGGGATGTGCTCCCGCATCTGCGCGAGGCGATGGAGATAGTATGC	68.48
17855	GCATACTATCTC	[Acyl-CoA synthetases (AMP-forming)/AMP-acid ligases II]	Actinobacteria	Actinobacteria	Nocardiaceae	Nocardia	Actinomycetales	[Nocardia farcinica IFM 10152]	GTTCCGCGCGCGGCCGTGCGCCCATGACACGATCCCTATCGTGAGGCCCTGCTGCGAGCGAACCATGAGCTGGAACGAGGTCGCGTCGTGAGCAACACCCTGCGAACGCTGCCGATGCCCACCGGATCAGGCGTCGGGGATGTGCTCCCGCATCTGCGCGAGGCGATGGAGATAGTATGC	68.48
17860	CTGCCTAGTAGC	[Ribosomal protein S1]	Proteobacteria	Alphaproteobacteria	Sphingomonadaceae	Zymomonas	Sphingomonadales	[Zymomonas mobilis mobilis ZM4]	CGGTTTTTGAACTAGAGTAACCCTGAAATCTGCAATCGTTGCCTTATTAAGGCAAGCTGTATGAACGATGCTATACAAGGTATGAGGCCTGTATAGCGGTTCGGCCAAAAGACCTCCGGATACAACCGGATGGCCGGAAAAATTTCTCAAGGAATATAGAACTGCATGGCTACTAGGCAG	44.85
17868	GGAGTTATCTCT	[Uncharacterized protein involved in cation transport]	Firmicutes	Bacilli	Bacillaceae	Geobacillus	Bacillales	[Geobacillus sp. Y412MC52]	TTTACCGGAAAACATGATTAACGGAGGGATTCTCGCTGCATTATACAATGGGGAAGAGAAAAGGAAAAGAGATGTTGCGGCTTGTTGTCGGACGGTAGGCTTGGGCGCCTTACCTTGGTATAATGAGAAAAAACTTGCTTTTGAATGCGAAAGGGGACGGGAGAAATGAGAGATAACTCC	45.45
17884	CGAATTGCTTGC	[Uncharacterized protein conserved in bacteria]	Actinobacteria	Actinobacteria	Bifidobacteriaceae	Bifidobacterium	Bifidobacteriales	[Bifidobacterium longum infantis ATCC 15697]	TTCTCCATCGGGGAATCCCTTTTTTGTTGCCGACGATGCCCGGTATAATTTTTCCGCTTACGACGTCGTCCGGAAAGGGATGCCGACCTCTTTGCGCCAGGGATTCGACAACGAAAAATACATCGAACTGCAAGCCGCCAACATCTCAACAGCGTGAACCGACGCATGGCAAGCAATTCG	52.73
17885	AAATCTAGCAGG	[Glutaredoxin and related proteins]	Actinobacteria	Actinobacteria	Dermabacteraceae	Brachybacterium	Actinomycetales	[Brachybacterium faecium 6-10, DSM 4810]	AGGGACACCACTAGGTGTAGTGTTGACGCAGTCGCAGCGATCCGGGGCCCACAGGCTCCGGGACGCGGCGCACGGGTCCCCCGGACCTCCGTGGACCACCGTGACATCCCCTGTTCTCGCGCCTCGGCGCGTCGCTCGTGAAAGGCCCTCCTCTTGGACATCACCATGCCTGCTAGATTT	68.48
17899	AGGACTAGGCAA	[Transcriptional regulator]	Proteobacteria	Gammaproteobacteria	Shewanellaceae	Shewanella	Alteromonadales	[Shewanella oneidensis MR-1]	ACGCCCTAATATCAATCCTATTAAATCTCTGTTTATGCAACGGGAGTTCAACGCGCTTTAGGCAAGGCGATGACTTCGTAACCTATAATGTGTAAAAATTAACTGTTTACGCCGATGATATTTGCTATAAATGCAATAATTGCGGGTGTTGGCGCGGGAAAGAAAATGTTGCCTAGTCCT	40
17901	GTCAGCTTCATG	[ATP sulfurylase (sulfate adenylyltransferase)]	Cyanobacteria	Synechococcophycidae	Merismopediaceae	Synechocystis	Synechococcales	[Synechocystis sp. PCC 6803]	GGGTAGCAATCATTAATGTTTTCCTGATTAGTTGCCCGGATTCTATCCCGGTGGGCTGACAAGATAGTGCCGCTAGTTGAGTTTTGTCGCCCCTCCATGGCAATCTAGTCTGGGGTTTAATCAATCTTTTTGCTAGTCATCTCCCCTATCCATTACCAATTAACCATGCATGAAGCTGAC	45.45
17907	ATGGGAATCCGA	[Uncharacterized conserved protein]	Verrucomicrobia	Verrucomicrobiae	Verrucomicrobiaceae	Akkermansia	Verrucomicrobiales	[Akkermansia muciniphila ATCC BAA-835]	AGCTTTCAATCAGGCACGGTCTTTCCGGGACAACCCGTTCTTTCAGGACTCCATTTCACGTTATTTGCTGCTGTTCATTGCGGCATGCATTTTGGCCGGGCTTGTTTCCAGCATTCGTGCGCTATATCATCCTTCCCATTACTGACTTTCCGAACTCTTCCTTCCATGTCGGATTCCCAT	49.09
17922	TTCCAGCGAATC	[Site-specific recombinase XerD]	Bacteroidetes	Cytophagia	Cytophagaceae	Dyadobacter	Cytophagales	[Dyadobacter fermentans NS114, DSM 18053]	ACAAAAAGGCAGGTCAGTCTGAATCATAATGAACCAATCCATTCGGTCACCTATTCGATCACCTGTTGGATTCGGTAAATTAGGTGACCGAATCAGATGTTTGATTGAGGCGGTTTTGATTTAAGGTTCTCCACGGAACAATTACCAACCTTAAAATGTGCGAGCATGGATTCGCTGGAA	41.82
17922	TTCCAGCGAATC	[Site-specific recombinase XerD]	Bacteroidetes	Cytophagia	Cytophagaceae	Dyadobacter	Cytophagales	[Dyadobacter fermentans NS114, DSM 18053]	ACAAAAAGGCAGGTCAGTCTGAATCATAATGAACCAATCCATTCGGTCACCTATTCGATCACCTGTTGGATTCGGTAAATTAGGTGACCGAATCAGATGTTTGATTGAGGCGGTTTTGATTTAAGGTTCTCCACGGAACAATTACCAACCTTAAAATGTGCGAGCATGGATTCGCTGGAA	41.82
17949	TGGATACACGAC	[cAMP-binding proteins - catabolite gene activator and regulatory subunit of cAMP-dependent protein kinases]	Bacteroidetes	Bacteroidia	Bacteroidaceae	Bacteroides	Bacteroidales	[Bacteroides fragilis NCTC 9343]	TTCCATATCGTGCTTCTTGCTCTCAGAAAGAGTATGCTCACTCTCCTAAATAGTCCGCCCGACTTCCAAAATGTAAAGCATACATAGCAAACTTTTCGATAAACTATTCTGTTTTTCATTTTTTCTTTCTACATTTGTGCTTTATAACACAGTTTTGCAACAGATATGGTCGTGTATCCA	35.15
17950	AACACGGCCTAA	[Ribosomal protein L21]	Actinobacteria	Actinobacteria	Bifidobacteriaceae	Bifidobacterium	Bifidobacteriales	[Bifidobacterium breve ACS-071-V-Sch8b]	GGGCATACCCTCGGTTGCGAAAAGCCGGGGTGTGTCGTGCTTGACACGCAGATAAAAACCATTTGCTTTAGTCCGCGTGTAGGTGTAAATTCGAAACTCGGTGTCTGACCGCAGGCTCGGTGCGTGTTGGGCAAGGTAGCTTTCCAAAACATAAAAGGAACGAATATGTTAGGCCGTGTT	50.91
17954	GATTTCGTAGGC	[Predicted GTPase]	Elusimicrobia	Elusimicrobia	Elusimicrobiaceae	Elusimicrobium	Elusimicrobiales	[Elusimicrobium minutum Pei191]	ACAAAAGAACGTGAAACTGTTGGATTTTATATAACCGGGGTTTATACATTATAGTTTGTATAATTAAGTAGTAACGCGAACGGGCGTATTTTAAAAATTTTAGATTAAATATTTTTATGGTTTATAAATAAACCTAAAGCCGCAAGGCTTAAAAAGAGGTAGAAAATGGCCTACGAAATC	28.48
17955	TGTCGAGACTAC	[ABC-type amino acid transport/signal transduction systems, periplasmic component/domain]	Proteobacteria	Gammaproteobacteria	Enterobacteriaceae	Escherichia	Enterobacteriales	[Escherichia coli O157:H7 Sakai (EHEC)]	GCGGGGCGCTGTTTTTATTATTTCCTGTCTACACTCAGCTTATTGCGACGCGAAATCGTGCGCAAAAGCTGGCACTACTTTTGCTTATAAGAGGATGGCCACAGACAGGCAAAAGACGTTTCCCAAACGTCCTATAACGATAATTTTCGCCTCACAGGAAGCATTATGGTAGTCTCGACA	46.06
17960	CAGTGGGTAACA	[ABC-type multidrug transport system, ATPase and permease components]	Firmicutes	Bacilli	Lactobacillaceae	Lactobacillus	Lactobacillales	[Lactobacillus acidophilus NCFM]	ATTAGCAGTAAACGAATCTAAGGCGATTTTTTATTAAAATCGACCTTTATTTGTTGCACTGTTAATTCGAATGCGAATGGACAGTGCTTTTTCTTTGCGACAAATCAAGTTTAGGGATGTAAAACTATTCGTCAATTTGTCATACAGAGAATAATGAGGAAAATAATGTGTTACCCACTG	32.12
17960	CAGTGGGTAACA	[ABC-type multidrug transport system, ATPase and permease components]	Firmicutes	Bacilli	Lactobacillaceae	Lactobacillus	Lactobacillales	[Lactobacillus acidophilus NCFM]	ATTAGCAGTAAACGAATCTAAGGCGATTTTTTATTAAAATCGACCTTTATTTGTTGCACTGTTAATTCGAATGCGAATGGACAGTGCTTTTTCTTTGCGACAAATCAAGTTTAGGGATGTAAAACTATTCGTCAATTTGTCATACAGAGAATAATGAGGAAAATAATGTGTTACCCACTG	32.12
17970	GTGCTCAGAGCT	[Uncharacterized protein with a C-terminal OMP (outer membrane protein) domain]	Proteobacteria	Alphaproteobacteria	Sphingomonadaceae	Zymomonas	Sphingomonadales	[Zymomonas mobilis mobilis ZM4]	TTAAGAGCGCAATTCTTCACCCAAGTGCCTTGGCGCGGCATCATCGGCAGCTTTCCGTTATCGGGAGCCAATGCCGGACGGCAATTTGATGCAATGTTCCAATATGCGCTTGATAACGGACAAAATACCAAAGGGATGCCGACCCTGCTGGATTCCGGAACACCAATGAGCTCTGAGCAC	52.12
17979	GTAAGTCAGCAT	[ABC-type phosphate transport system, ATPase component]	Firmicutes	Bacilli	Bacillaceae	Geobacillus	Bacillales	[Geobacillus sp. Y412MC52]	TTGTCAAGTGCATGTTGTGGTGAAGAGCCAAAAAAATGATGTTTGTTTACAAAAACTTTACATACCGTCCACACAGCGTTAACGATCGTTTTGTATGCTCATGATAGGAAAAACTCGATCTTCCGCTGCCAGTGAGGGCGGAAGGAAATGAAAGGAGTCACGCCGATGATGCTGACTTAC	43.64
17979	GTAAGTCAGCAT	[ABC-type phosphate transport system, ATPase component]	Firmicutes	Bacilli	Bacillaceae	Geobacillus	Bacillales	[Geobacillus sp. Y412MC52]	TTGTCAAGTGCATGTTGTGGTGAAGAGCCAAAAAAATGATGTTTGTTTACAAAAACTTTACATACCGTCCACACAGCGTTAACGATCGTTTTGTATGCTCATGATAGGAAAAACTCGATCTTCCGCTGCCAGTGAGGGCGGAAGGAAATGAAAGGAGTCACGCCGATGATGCTGACTTAC	43.64
17987	CCTAACGATACT	[Retron-type reverse transcriptase]	Cyanobacteria	Synechococcophycidae	Synechococcaceae	Thermosynechococcus	Synechococcales	[Thermosynechococcus elongatus BP-1]	TAAGGAATGCTGATGGGGGTGCGGGTATGGGATGCAGGAGAAAGCGAACGCCGGTCTGTAATGGACTGGATAGGGGTTGAGGAAATAATCCAACATCACCCCGCCCGAAAGGGAGCAGACTTCCTGCTGGTCTCCCTTTGCGAGATAACTTGTAGAACCTCTTGAATGAGTATCGTTAGG	52.73
17992	ACTCGGCAATCG	[Deoxyribose-phosphate aldolase]	Proteobacteria	Gammaproteobacteria	Ferrimonadaceae	Ferrimonas	Alteromonadales	[Ferrimonas balearica PAT, DSM 9799]	CGCTTAAGTCTTCAAGGAACCAAGTCCGCGTCGCCTTGCTGTGACGAGTGCTGGTTCGCCGTGCCTCCATTCCGGACCTTCGTCACAAAACATCCTCACGCTGTCACAGCCGGGCGAGGGAAGTTATCTATACTGCGTACAATCAACCGGAACTGGGAGTTTTCCATGCGATTGCCGAGT	55.15
17996	TCCGCATTTGGA	[Restriction endonuclease]	Bacteroidetes	Sphingobacteria	Rhodothermaceae	Salinibacter	Sphingobacteriales	[Salinibacter ruber M31, DSM 13855]	TTGGCTCTGCTTGCAGCGTTGACATCCCGAATAATCACCGGGCATGCCGGTGGAGGCTCTCCTCTTCCGAACTGATTCTACACAGGTCGTGCCACAGGTCCGTCCCGTCCCCACCGAAGTGGGGCGTGAACGACAGTCCTGCACTGCACGGGAGGCTCGTTGCCGATGTCCAAATGCGGA	61.82
18006	CTGGGTTAGATT	[Sugar transferases involved in lipopolysaccharide synthesis]	Firmicutes	Negativicutes	Acidaminococcaceae	Acidaminococcus	Selenomonadales	[Acidaminococcus fermentans DSM 20731]	CGGGCCTGCGCCCCCTACGGCATCGCAATGGGTCAATGATGAAGGGTTTACCGAGAACCTGTTGATACAGACTTCCCCGCCCTTTTCCTTCATTTCCCCGGGTTTTTATGGTAAAATGAAAATTATATCCAAATACCCATTCTGTTGTGCAAAAGGAGCCTCTTTATGAATCTAACCCAG	47.27
18006	CTGGGTTAGATT	[Sugar transferases involved in lipopolysaccharide synthesis]	Firmicutes	Negativicutes	Acidaminococcaceae	Acidaminococcus	Selenomonadales	[Acidaminococcus fermentans DSM 20731]	CGGGCCTGCGCCCCCTACGGCATCGCAATGGGTCAATGATGAAGGGTTTACCGAGAACCTGTTGATACAGACTTCCCCGCCCTTTTCCTTCATTTCCCCGGGTTTTTATGGTAAAATGAAAATTATATCCAAATACCCATTCTGTTGTGCAAAAGGAGCCTCTTTATGAATCTAACCCAG	47.27
18011	CAACGATCCGAA	[GTP cyclohydrolase I]	Bacteroidetes	Flavobacteria	Flavobacteriaceae	Capnocytophaga	Flavobacteriales	[Capnocytophaga canimorsus Cc5]	ATACTTATAACTCCTCCTTTACCTTAGTACAAGTTTACAGGCTTCTTTGAGGTAAATCATTCTCACCGACAGGGATTTCCTAAAAATTATTCGTAGCTACAGCTACTTTCGGCTTTTTACGTTATCTTTGCAAACTAATATTTTCAATTTTAAAGACTTAATTCGATGTTCGGATCGTTG	32.73
18017	CGGCGTCTTAAA	[ATPases with chaperone activity, ATP-binding subunit]	Actinobacteria	Actinobacteria	Coriobacteriaceae	Eggerthella	Coriobacteriales	[Eggerthella lenta VPI 0255, DSM 2243]	GCAGGGGCTCATGCGGGCGGCGGACATGGTAGGATGGATAGCGGGCCGTCCGTCGGCGCTTGTGGAGCAGCCGTGTGCGGTCATATGCGGTATTGGCACTCTCAATACAAGAGTGCTAAGATGGCACGGAACCATACGATAGACTCTGCGAGAATAGAGGCTAGCATGTTTAAGACGCCG	58.79
18017	CGGCGTCTTAAA	[ATPases with chaperone activity, ATP-binding subunit]	Actinobacteria	Actinobacteria	Coriobacteriaceae	Eggerthella	Coriobacteriales	[Eggerthella lenta VPI 0255, DSM 2243]	GCAGGGGCTCATGCGGGCGGCGGACATGGTAGGATGGATAGCGGGCCGTCCGTCGGCGCTTGTGGAGCAGCCGTGTGCGGTCATATGCGGTATTGGCACTCTCAATACAAGAGTGCTAAGATGGCACGGAACCATACGATAGACTCTGCGAGAATAGAGGCTAGCATGTTTAAGACGCCG	58.79
18018	ACCGTGAGACAT	[Acetyltransferases, including N-acetylases of ribosomal proteins]	Firmicutes	Clostridia	Ruminococcaceae	Faecalibacterium	Clostridiales	[Faecalibacterium prausnitzii L2-6]	CCCGATTCTCTATGAGAAAGGGTTCGGGTACGTTTTTTGTTTACAGGAAGTTTTGAGAAAGGGCTGCTCGGCCCATAAGCCGGAATATGAAAGGATGAGAAGATGACCTTTTTAGAAACAAATCGGCTCAGACTAAGAAATGTAAGTCCTAAAGATGCGATTCAGATGATGTCTCACGGT	42.42
18020	CCTACCGTAATG	[Ribosomal protein S2]	Proteobacteria	Alphaproteobacteria	Rickettsiaceae	Rickettsia	Rickettsiales	[Rickettsia rickettsii Sheila Smith]	GAAGCAATCTCACAGGATATTTGATGAGCTTGTCACGCAGTCTACGGCTGCTCGCAATGACGATTATCCAAAACTTAAGCAAAAAATTCACACGTAAGATATATGTTAGTTCATTAGAATGGACATCTTACGGAGGTATAAACTAACAATTAGGAGAATTTAAAAATGCATTACGGTAGG	35.76
18021	AGTCCCTGTACG	[Distinct helicase family with a unique C-terminal domain including a metal-binding cysteine cluster]	Actinobacteria	Actinobacteria	Pseudonocardiaceae	Saccharomonospora	Actinomycetales	[Saccharomonospora viridis P101, DSM 43017]	AGAGCCGGCCGGCACGCCGCGCTCGGTAGCCCCTGGATTTCCCGTTGCTCCGGCAAGGGTGAGGAGAACGCTCGGGTTCGCTGATTTACCCGAGTTGTGGCAGCGAAATGGTAACGGCTGTTAACGAACCCGGATTGGATACGAAATACTACTCAGAGTCATCATATGCGTACAGGGACT	57.58
18042	TCTTGGTGGAAC	[Arylsulfatase regulator (Fe-S oxidoreductase)]	Thermotogae	Thermotogae	Thermotogaceae	Thermotoga	Thermotogales	[Thermotoga neapolitana DSM 4359]	TCTGCGGTAAAAGACACAAGACTTCGACGAGGAACTTCATGGGACCAGACTGAGGATGTCAATTGCTGAGAGTACGGTTTCTATAAGGGTATGCTGGTTGTCTGGTGTGTCCTCCAAACGTGAACTGTACCAGCTGTTTGGCGAAAAACTAAGGGGGGATCTTTCATGGTTCCACCAAGA	47.88
18051	TCCCAACGACAA	[ABC-type Fe3+ transport system, permease component]	Proteobacteria	Gammaproteobacteria	Pasteurellaceae	Haemophilus	Pasteurellales	[Haemophilus influenzae Rd (KW20)]	GTCAGGTTTTCTTTACTGCGAGGTTGTATGAACGCAAAAAAACTTTCCATAATGCATTCTGCTTATTTTTGGATTATTTTATCCTTGTTAGCGTTTGCACTTCTGCCTTCCAATGCACTTGATTACGGTTTGTTTGAAAGTACTTCAGATGAATATTTAGAGGCAATGTTGTCGTTGGGA	35.76
18056	TAATGACGGGCT	[Secreted and surface protein containing fasciclin-like repeats]	Bacteroidetes	Sphingobacteria	Rhodothermaceae	Salinibacter	Sphingobacteriales	[Salinibacter ruber M31, DSM 13855]	CGCAGTCAGTGCCGCCCCGCCGGCCGCGACCGTCCCGATGCCGGCCGCCCCTTCCAATCCTCTTGCCCGGCCCTCAGCGTGTAGGGGCCTCGTTCCCATCCGCCAGCATGGAGCCCGATCCAGATCGGGGTGGTCATGCGTCTCAGATGTTTGCCTAGAGTCCCGATGAGCCCGTCATTA	69.09
18057	ACCGAGGACAAC	[Trypsin-like serine proteases, typically periplasmic, contain C-terminal PDZ domain]	Bacteroidetes	Sphingobacteria	Rhodothermaceae	Salinibacter	Sphingobacteriales	[Salinibacter ruber M31, DSM 13855]	GGAGGGCCGTCGATGGGAGCGATGCGGAAATCGTCGCAGTCGCTTTACACGCGAAGTGGCATTGAGACGGCGTGTAGGGGGCATTCCGGCGAGTGAGGGGAAACAATTTTGCCCACGCAAGGTGGGCTTTTCATCCCGATCTTCTTCACTCTGTGTGCCTCCCCCATGGTTGTCCTCGGT	59.39
18064	AACCATGCGACA	[DNA-directed RNA polymerase, beta subunit/140 kD subunit]	Firmicutes	Bacilli	Paenibacillaceae	Brevibacillus	Bacillales	[Brevibacillus brevis NBRC 100599]	TTTGGGTGAAAACATGGGAATTCTTTTAAAATAGAGTTTCTCTGGGTTAAAAATGGTTGAAGCTGCTTTAACCCATTTTTATTTTTAGGCATTCGAATGCGACTGAAAGAAGTTGCCGAATGCCGAGTTTCTATGTGTGAAAACACAACCTGAGGGGTGAATAAGATGTGTCGCATGGTT	37.58
18067	CCTGAATTGTCC	[Membrane carboxypeptidase (penicillin-binding protein)]	Actinobacteria	Actinobacteria	Coriobacteriaceae	Eggerthella	Coriobacteriales	[Eggerthella lenta VPI 0255, DSM 2243]	GCTCCCGCGCCCGAGAAAAAAGCGCTGCACCCTGCTTGCATCAACCACGTTTTGAGCTCCCGACCGGGCGTTTTCCCGTGTGACCTTTTTCCAACGAACTTGTGTTGATTCATGGGGGCCTGTGCCCCGATGTTACAATGGGCGGAGTTTTTTTGGAGGTGACACATGGGACAATTCAGG	55.76
18069	CTGGGCAAACTC	[DNA-directed RNA polymerase, beta subunit/140 kD subunit]	Firmicutes	Clostridia	Eubacteriaceae	Eubacterium	Clostridiales	[Eubacterium rectale ATCC 33656]	GCAATTTTTTAAATGATGCAAATTTGTCAATAGGTAAATTACACTAAAATGCATTCGCAAATATGTGCACAAGAGAAAAACCACAAGATATAGTAACTGGGGTGGTTTTTGAATCATTATCTAGATACTTGCTAGATTAAAATAAAAACGAGAGGTGAAACGTCAATGGAGTTTGCCCAG	30.91
18077	TGATAGCAGGTC	[Uncharacterized protein conserved in bacteria]	Proteobacteria	Deltaproteobacteria	Myxococcaceae	Myxococcus	Myxococcales	[Myxococcus xanthus DK 1622]	CTGTGCAAGCACCGCATCCGGCTGCCTGGTTGGTTTGGGCCATGAAGCGGTTGCTCCATCAAGGCGTTCACTCCCTCTGTTGCTCTGCGCCCGTTGGAGGGAGCGGTGCGGTGTCGGCGCTGCGGTGGAAGGAATCTCTGGGGCGCTGCTTCGTTCAGTGGCGCGATGGACCTGCTATCA	64.85
18080	TTGAGGTGTCCC	[Ribosomal protein L10]	Firmicutes	Clostridia	Ruminococcaceae	Ruminococcus	Clostridiales	[Ruminococcus sp. 18P13]	GATATGCCCGGATAATCGTATTCTAAAGACAGCTGGTGGCTTCGCCGTAAATCCAGCCGAGGAGTGCACGTCAAGATAAATTGACTGTCCCTTCTCGTATACACGGGAAGGGATTTTTGTGTTCTTCTGATACGATTTACATCACTATCGGAGGTGAAACAAAACATGGGGACACCTCAA	44.85
18081	ACGGGTTCGGTA	[ABC-type transport system involved in resistance to organic solvents, ATPase component]	Actinobacteria	Actinobacteria	Pseudonocardiaceae	Saccharomonospora	Actinomycetales	[Saccharomonospora viridis P101, DSM 43017]	ACGAGCGACCCGCCCTTTTTTGTGTTCACTCGATCGTGGGTTAGTGTGCGGCAGGCCACGAGCTCGCGATCAAAAAATCGGTTCGGTTGAAACCGGTGAGTAACCTGCGCGACTTCGGCTCGTTGCAAGTTGTTGACGCGCCATGAACACACTCCGGGAGGTGCGATGTACCGAACCCGT	57.58
18082	GCCTGATTGGAT	[Ribosomal protein L10]	Cyanobacteria	Synechococcophycidae	Merismopediaceae	Synechocystis	Synechococcales	[Synechocystis sp. PCC 6803]	TTAATTAACCTGCCGAGGTTGAAGCCTGAATCAAGATTTGAGTTTGTTGGGGATTTGCTTCCTTGACAGCTTTTGATCCTCTGCTTCAGCCCCGGCGATCGCCAAGGGGCATTTTTATTGTGTGTTTAATGCTTGCTATCCCAACCCCAAGGAGGTGAAACCCGAATGATCCAATCAGGC	47.27
18083	TCCATCTCTGAC	[Ribosomal protein L10]	Firmicutes	Clostridia	Syntrophomonadaceae	Syntrophothermus	Clostridiales	[Syntrophothermus lipocalidus DSM 12680]	TAAATACCTGATTGACCGTAGACAGTGGGTGGCTTTTGGAGCCTTAATAGTTTGGCCCACCGAGGTCAGAGGAAAATAGGTTCAAACAGCCGGTAACCTCTGCGTCTTGGTGTCTGCGGAGGTTTTGTTTTTTTGTATGCACAGGCAAAAGGGGGTGAAAGTCGAATGGTCAGAGATGGA	47.88
18094	CAACGGTGTACA	[Uncharacterized conserved protein]	Chlorobi	Chlorobia	Chlorobiaceae	Chloroherpeton	Chlorobiales	[Chloroherpeton thalassium ATCC 35110]	ACTACCATTTTCAGCAAAGTTTTGACAAGAACCATCATGTCATTCTGAGGCTTCTGAGCCGAAAATCCAACGAGACAAGACACATGGGGATGCTTCGCTAGCGAATCTCAGCATAACAAGACTTGAAAATTAATTTCTAACTAAAAAATCAATTTCATTTCACCTATGTGTACACCGTTG	37.58
18095	ATCCCTTGGTAG	[ATPases involved in chromosome partitioning]	Proteobacteria	Deltaproteobacteria	Desulfovibrionaceae	Desulfovibrio	Desulfovibrionales	[Desulfovibrio vulgaris vulgaris DP4]	ACCATGTCTCGCTTCGTGGATAGTGCAAGCAGTAAATGCAGACAACCCGTATTGACGCGATGCGCATCCTCAACTAGCAAGAGTCGAGGCCGCACGTGGCGAGCCTCTCTGCCGATGTTTCATGTGAAACTTGAAGTACCCCACAACGCAACAGGAACGGTAGTCATGCTACCAAGGGAT	53.33
18096	GGTCGTAAAGCC	[Predicted membrane-bound metal-dependent hydrolases]	Proteobacteria	Deltaproteobacteria	Desulfovibrionaceae	Desulfovibrio	Desulfovibrionales	[Desulfovibrio vulgaris vulgaris DP4]	GCGGGAGGCATGGTCGGGGCTGTGGCAGGCGATTGGACGGTCCTGCATTCTCAGAGGGGTCACGCCGGTCCGTGGTGAGCCCCCGGGCGTTCTTGCGCGCATCGGGGATTGCCCCCTTGCCGAGTGCGCTGGCAGTGGTGATATGGTTGTGAGGAGGAATCAGCCATGGGCTTTACGACC	66.67
18099	GAAGGCGGTAAA	[FOG: GGDEF domain]	Proteobacteria	Gammaproteobacteria	Legionellaceae	Legionella	Legionellales	[Legionella pneumophila pneumophila Philadelphia-1]	GAGTCAACAGAAGATAAACGATTTGGTAGAAAATGAATAGCAAACCAACTCCCTGTGCGTAAATCAACCTCAATGAGGACAGTGTGGCTGTTTTTTAATCTATAATTGAATTAATAAAGGAAATTAGCCCCATTGATTACCGGCCAATGCGATTGAGGTAGGTGAATGTTTACCGCCTTC	38.18
18105	ACAAGGTAGGTC	[Ribonucleotide reductase, alpha subunit]	Proteobacteria	Gammaproteobacteria	Enterobacteriaceae	Salmonella	Enterobacteriales	[Salmonella enterica enterica sv Typhi Ty2]	TTGTACTCAAAAGAATCCCTACTAGAATACTCACCATATAGCGTTTCACTTATCGATTACCCCCTATATATAGTATTTATCCACAGAGTTAGTCACAACGTGGCGTTGTGGATAAGCGGGGGGGATATTTTTCTTTCACGGACAGGTAAACAGGTAGAAAACTACATGGACCTACCTTGT	40
18108	TGTAAGCCGCAG	[N-acetylglucosamine-6-phosphate deacetylase]	Firmicutes	Bacilli	Streptococcaceae	Streptococcus	Lactobacillales	[Streptococcus sanguinis SK36]	TATACCATTTACAAATAAAAAAGAAAGAGTTATAATATAGTCAAGAAAACTCAGAGATTCAAAAGCGGGAGTTAGAAAGCAGCTATAGAAAGATGCTAGATCTATCACAGAATTCCGTTTTGAATGGCCGAGAATATAGCATTCAAGAACAAGGGAGGCAGTCTTATGCTGCGGCTTACA	34.55
18110	GGGCCAGTTAGT	[Spermidine synthase]	Firmicutes	Bacilli	Bacillaceae	Bacillus	Bacillales	[Bacillus anthracis Ames Ancestor A2084]	AAGGTGCAAATCCTTTCTGCACATATGTTAGAACGCTCTGACTAAAATATATTTTCGGTATTTTTGTACTTTTAACTATACATTTTGTATGTTTTGTTTTATTTTTGTTAGGGGACATTAATGATGTCCCTATTATAAATTTGCATTGAAAGGCGTGATTGTACGATGACTAACTGGCCC	30.3
18110	GGGCCAGTTAGT	[Spermidine synthase]	Firmicutes	Bacilli	Bacillaceae	Bacillus	Bacillales	[Bacillus anthracis Ames Ancestor A2084]	AAGGTGCAAATCCTTTCTGCACATATGTTAGAACGCTCTGACTAAAATATATTTTCGGTATTTTTGTACTTTTAACTATACATTTTGTATGTTTTGTTTTATTTTTGTTAGGGGACATTAATGATGTCCCTATTATAAATTTGCATTGAAAGGCGTGATTGTACGATGACTAACTGGCCC	30.3
18111	ACATGTCTCCTG	[Predicted aspartyl protease]	Proteobacteria	Alphaproteobacteria	Beijerinckiaceae	Beijerinckia	Rhizobiales	[Beijerinckia indica indica ATCC 9039]	CGTGAGCCTGTCGCGTCAAATTGGAACCTGGCGATAAACTCTACCTTTTTGAAAAAGGCATAAATGTGTCCAAAAAGTGATACCCTCTTTTTGGTCTGGTATTATATACATTGGGATATCGAAACGGCGCTAAAATACAGCAGCGCTAAAATGTGAAGCGATTGCATGCAGGAGACATGT	41.82
18117	AGTGTGCGACAC	[Glucosamine 6-phosphate synthetase, contains amidotransferase and phosphosugar isomerase domains]	Proteobacteria	Gammaproteobacteria	Enterobacteriaceae	Citrobacter	Enterobacteriales	[Citrobacter rodentium ICC168]	GGGGCGCCCGGAAAAACGGGTTTTATCCAAAGGATTTCGCGTTGCGGCAAGCGGGAGCTTACATAAGTAAGTGACCGACCAGCACAGCCACGGCGTGAAAGACGAAGGATAAATACAGGTCGAAAGACAACGAGAGGCATAATGCCTGAATTCGGAATCAAAAATATGGTGTCGCACACT	49.7
18133	TAACATTGCGAG	[ABC-type transport system involved in Fe-S cluster assembly, ATPase component]	Proteobacteria	Alphaproteobacteria	Beijerinckiaceae	Beijerinckia	Rhizobiales	[Beijerinckia indica indica ATCC 9039]	CCTCGAACGGTCATATTCGCTTCTCGATCAATCGCCGGCCATGGATGGCAAGAGCGCGTAGGCTTTGGCGCTTGGCTTAGCGCGCATGGCTTTTGGCTGCCCGCATACTGCCGTGAGGCAGTGTCACGTGGGTTTCCCTTATTCGAATTTTTAACGAGGGTCATCATGCTCGCAATGTTA	55.76
18139	TGCCTTAGGACG	[O-acetylhomoserine sulfhydrylase]	Deferribacteres	Deferribacteres	Deferribacteraceae	Denitrovibrio	Deferribacterales	[Denitrovibrio acetiphilus N2460, DSM 12809]	GCCTGAACTCAATGTCTCTCATGTCTCACAATACCCTTATGCGCAGCTTCTAGCTGCAATATATTTTTACTCAAACACTACAATACCATAATAACAACTTTTGCCGGCACACAACGTCGGAGCATTTAACTCATTTATTAATTTATTATTTCGGAGGAAATACCAATGCGTCCTAAGGCA	36.97
18147	TACCTCACCTGC	[Response regulator containing CheY-like receiver, AAA-type ATPase, and DNA-binding domains]	Spirochaetes	Spirochaetes	Leptospiraceae	Leptospira	Leptospirales	[Leptospira biflexa Patoc 1 (Ames)]	TATCGTCTAATTTGAAAAGAGGTTATCACATGAAGATTACTGTTACTCTACTCAGCGTATTATTGTTCACAACATCGATGTTTGCCATTTGCCCTGGAAAGGAAAAACGTTCCTGCCCTGGTCATGACAAATTGATCGAATGCCCGAACGACGGAAAGTAATCCTATGGCAGGTGAGGTA	40.61
18150	ACATGTCGTTTG	[ABC-type enterochelin transport system, permease component]	Proteobacteria	Betaproteobacteria	Neisseriaceae	Neisseria	Neisseriales	[Neisseria gonorrhoeae FA 1090]	GGCATTGCCCGATACGGGCGTTATCGCGGGAATGGCGGCAAGCGTTTTGATTGGAACTTGCCCCATCCTCTGCCCGTCCGGAGGTTTCAAACAAGGCTTTCCGCTCCGACGGTTCGGACTGCCTTGTTTGAATCTCCTACGCCGTAACGCTTTTCCCTTCTGTTTATGCAAACGACATGT	55.76
18152	CCCAGAATCTGA	[Ammonia permease]	Planctomycetes	Planctomycetacia	Pirellulaceae	Pirellula	Pirellulales	[Pirellula staleyi DSM 6068]	CATCGAACAATCGTATCGTTTCGATGGCCAGACGGACGCAGCTCAGTAGACATCGAGTGTGGCGAGGCGGCCACCTAGGCGGCTCGAGGTCTCGTTCGTTGTTGGCTTGCGCTCGACGCGAGAAATTGCGTTTCGACGCGGGCTTCTTTGGCTCAAGGCGTTTTCATGTCAGATTCTGGG	58.18
18156	TAGTGCATCCCA	[Glutamyl- and glutaminyl-tRNA synthetases]	Cyanobacteria	Synechococcophycidae	Synechococcaceae	Synechococcus	Synechococcales	[Synechococcus elongatus PCC 6301]	GTATATATCTGTCAATCCTGAAGAGGAAAAAGTATCATAAAATAGTTGCGATTTAGCTATTTTTAAAAGCATGGCTACTAGTGGTAGTCCTTTTGTTGATGACTTTACAAGCAGCTGCCGCAACACCGTACGATCGAGAACTGAAGCCCGTTGTTGGAAATCACTATGTGGGATGCACTA	39.39
18158	TGCAAACAGTGT	[Uncharacterized conserved small protein]	Cyanobacteria	Synechococcophycidae	Merismopediaceae	Synechocystis	Synechococcales	[Synechocystis sp. PCC 6803]	ACGATCACCATGGTCGTCCAGCAAGGGCTTAACAAGGCCCTAAATGACTGTCAATCCACTCTCAGCCCCTCCTTTAATAGGCAAGAAAATTGGCAAAAGCGACCTTCAGAAGGACAAAAATAGTGGGCTTTGGCTAACTACCAGAGAAATTACTGAACAAAATCAATGACACTGTTTGCA	44.24
18166	AGCACTCCCGAT	[Uncharacterized conserved protein]	Actinobacteria	Actinobacteria	Bifidobacteriaceae	Bifidobacterium	Bifidobacteriales	[Bifidobacterium longum infantis ATCC 15697]	CTTCGTCGGACTGGGCGGCGACTTCCCGCTTCGGTCGATCGACGGGAGAACGGCGGGCAAAGCGGTACAAGACAAGTCCGCACGATGAATACTCTGTGATGAATCTTCTGTTTACGGTGCGAGTGTGGAAGAATGGTCACAGCAAGGTCCAGCAAAGGAGCATAGATGATCGGGAGTGCT	55.76
18166	AGCACTCCCGAT	[Uncharacterized conserved protein]	Actinobacteria	Actinobacteria	Bifidobacteriaceae	Bifidobacterium	Bifidobacteriales	[Bifidobacterium longum infantis ATCC 15697]	CTTCGTCGGACTGGGCGGCGACTTCCCGCTTCGGTCGATCGACGGGAGAACGGCGGGCAAAGCGGTACAAGACAAGTCCGCACGATGAATACTCTGTGATGAATCTTCTGTTTACGGTGCGAGTGTGGAAGAATGGTCACAGCAAGGTCCAGCAAAGGAGCATAGATGATCGGGAGTGCT	55.76
18170	TCGATATGCCAA	[Outer membrane receptor proteins, mostly Fe transport]	Verrucomicrobia	Opitutae	Puniceicoccaceae	Coraliomargarita	Puniceicoccales	[Coraliomargarita akajimensis DSM 45221]	TTAGGTTTCCTAGCGTTACGCAAATGTAATATTCGTTGCGTACGCTCACAATTCCGTTGAGCCGCGTATTATAGAGAGCACAAGGGGGCGCGTTTCGACGTGCCTGCTAAAGCTTCGTGACACACACAGGAGTGGGACGTCGTTGCTAACAACACACGACTTTCCATGTTGGCATATCGA	50.3
18173	CTGAGGGATTCT	[Short-chain dehydrogenases of various substrate specificities]	Proteobacteria	Deltaproteobacteria	Geobacteraceae	Geobacter	Desulfuromonadales	[Geobacter sp. FRC-32]	GCCTCTCCGTTCCACATGCGGCGGGTGTCCGCTCGCAGCTGTAGCTCGTCGCTCACTCCCGATGCCGCGACTGCCTCCTCCGGCAATGTCAGAGGAACCATTTTTTTGCTCGGTCATTTCGATGTTTGTTGAATTGTCAAAATATCAATAACAGAGGAGGAGTCTATGAGAATCCCTCAG	53.33
18173	CTGAGGGATTCT	[Short-chain dehydrogenases of various substrate specificities]	Proteobacteria	Deltaproteobacteria	Geobacteraceae	Geobacter	Desulfuromonadales	[Geobacter sp. FRC-32]	GCCTCTCCGTTCCACATGCGGCGGGTGTCCGCTCGCAGCTGTAGCTCGTCGCTCACTCCCGATGCCGCGACTGCCTCCTCCGGCAATGTCAGAGGAACCATTTTTTTGCTCGGTCATTTCGATGTTTGTTGAATTGTCAAAATATCAATAACAGAGGAGGAGTCTATGAGAATCCCTCAG	53.33
18174	GGAGTGAGATCC	[RecA-superfamily ATPases implicated in signal transduction]	Proteobacteria	Deltaproteobacteria	Geobacteraceae	Geobacter	Desulfuromonadales	[Geobacter sp. FRC-32]	GGGTAACGGACTGAATAAACTAACCTCCGGTGGAGATGCCGTGGGTTTTTTTTAGATAAACTTATTCAATGTTTTCTTCAAAATCATTGTCGACTGTGTTATTAATCCAAAGTTCATTATCATGGTGGCGGCGGGAGGAGCAGATTGGCTGGGAAAGGAAAGATGATGGGATCTCACTCC	41.82
18176	AGAAGCTACGAT	[Response regulators consisting of a CheY-like receiver domain and a winged-helix DNA-binding domain]	Firmicutes	Bacilli	Lactobacillaceae	Lactobacillus	Lactobacillales	[Lactobacillus casei ATCC 334]	TGTCCCAAATTTGGGACAAGGCGTTCGCCGTTTTCTGTAGGGACTATCCGGACTTTTTCGGTTTCTAAAAGCGATTGTTCAAGGTCCTTTAAAAAACGTTGTCATCCCCACAGCCATGTTTCTCCGGTATACTTTAATCAAGGTAATGATACGGGGGGTGGCATGATGATCGTAGCTTCT	45.45
18176	AGAAGCTACGAT	[Response regulators consisting of a CheY-like receiver domain and a winged-helix DNA-binding domain]	Firmicutes	Bacilli	Lactobacillaceae	Lactobacillus	Lactobacillales	[Lactobacillus casei ATCC 334]	TGTCCCAAATTTGGGACAAGGCGTTCGCCGTTTTCTGTAGGGACTATCCGGACTTTTTCGGTTTCTAAAAGCGATTGTTCAAGGTCCTTTAAAAAACGTTGTCATCCCCACAGCCATGTTTCTCCGGTATACTTTAATCAAGGTAATGATACGGGGGGTGGCATGATGATCGTAGCTTCT	45.45
18180	ACCCTGGATACT	[Ca2+/Na+ antiporter]	Proteobacteria	Alphaproteobacteria	Rhodobacteraceae	Rhodobacter	Rhodobacterales	[Rhodobacter sphaeroides 2.4.1]	ACGGTGACACAGCGGCAAGTTCCGCGGGATCTGTCCGGTCGTGACCGGACATGGCCTTCCCTCCCTTCCCGCCGAACGCGGCGTCACCGAAAAACATTCGTCGCGGATTCCTCTTGCAATGTCCGCGGCTCTGCCCACTTCGGCCCGGAAGCAGAGGAGTGCATCATGAGTATCCAGGGT	63.64
18184	ACTTACACGGTC	[Ribosomal protein S6]	Proteobacteria	Gammaproteobacteria	Xanthomonadaceae	Xanthomonas	Xanthomonadales	[Xanthomonas campestris pv campestris ATCC 33913]	TTGGCTTGGCTGTTGGGATGGCCCGGTTGCGGCTAAGCGCTTGAACTGCCATAATTTTCGGCTTCCTGCCCGTTTGGGCGGGAAACCCTTGCTCCACCGTCCGCCTTGTGCGGGTTCCCGGGGAGCTGTCCGGCCCACGTGGCCACATCCGAAAGGTAAAACAACATGGACCGTGTAAGT	61.21
18186	TGTGTTACTACC	[Predicted phosphatase]	Proteobacteria	Gammaproteobacteria	Moraxellaceae	Acinetobacter	Pseudomonadales	[Acinetobacter baumannii ATCC 17978]	GCAGCAAGCGGTGCAGTAGCACTGACTTTAGCTTCTACTTTAACTGGCTGTAATGATAACGATGATGACTCTGGCTCTAATAATGGTGGAACCAAACCTGTAGACCCAAATAAAAAACCGGAAAAACTCACTTTTACGCCCGTAGCTAAAAATTTAAATGATATTATGGGTAGTAACACA	39.39
18192	GACATAGAACGG	[Cation transport ATPase]	Actinobacteria	Actinobacteria	Mycobacteriaceae	Mycobacterium	Actinomycetales	[Mycobacterium bovis BCG Tokyo 172]	TCAAGCTAGATCCGACACGGCGTCTGCATTCATCGCTCGCAGACCAAAGGGGTCCGGACTGCCTTCACCGGCGACCTCACCCGGCGAAGTATGCGCAAGTCGGTAGACATGGCGCTGATACGCCATCAGGATTAGGCGCGGTATCGGTAGTTGAAGGGTGACTCAATGCCGTTCTATGTC	58.79
18197	CCTGTTATACAG	[Beta-fructosidases (levanase/invertase)]	Firmicutes	Bacilli	Streptococcaceae	Streptococcus	Lactobacillales	[Streptococcus sanguinis SK36]	AAAATTTGTTATATTTAGATTATTGAGATTGCTTCTTTTTTATAAAGGAGTTAGGTGCTAAACGAGGTGTTCATTTTGAACAAGAAAAGGTGAAAGGAGTGCGTTATGTAGCAGTAATTTGGTTGTGAGGAGTCTGATTTTATTTTTAGAATATTGAGGTGTGTCATGCTGTATAACAGG	31.52
18206	TTCACTGCATGA	[Flagellar motor protein]	Proteobacteria	Deltaproteobacteria	Desulfobulbaceae	Desulfobulbus	Desulfobacterales	[Desulfobulbus propionicus 1pr3, DSM 2032]	TGTCCGGCGGCAGGGGATTTTTTATGACCACGCAACAGGCTGCCCACGCTGAACCGTTGTTTCAACGTATGACTTTTTAAAGCGATTCTGCTACAATGGCCATTCGCTGAGCGGCAAATCCGACCATCCGCTTGTGTTCCGGGCGCTTCCTGCCGAAGAAAACACATGTCATGCAGTGAA	53.33
18208	CATCGCCGTAGT	[Isopropylmalate/homocitrate/citramalate synthases]	Bacteroidetes	Flavobacteria	Flavobacteriaceae	Flavobacterium	Flavobacteriales	[Flavobacterium johnsoniae UW101, ATCC 17061]	GATTTACTATCGCAAAAGCACGGATTAACGCAGATTTTATTTCATTTAATAATAAAAAATCCGTTTTTATCAGCGTCTTCGCAAAGCGAATCCGTAAAATCAGCGTCAAAAATTAGAATACGTTTATCTGTTGCATTCAAACAGTTAGAAATTAGAAATATCAATATGACTACGGCGATG	30.3
18214	ACCACGACTCGA	[Peroxiredoxin]	Proteobacteria	Betaproteobacteria	Burkholderiaceae	Burkholderia	Burkholderiales	[Burkholderia cenocepacia J2315]	GTCACACTATCGAGGCGGTTGACAAAAGCTATGAGGATGGTTAGTTAAAATCTATTGAAGCGTCTTGCTAATAGTGTTATAGTTTTGCCCATGCTGTCACATCATCGTTGCAGCACCGAGGTAGCTTGACTCAGTCTTCTTCCCAACTCACACAGGAGTATCCGCATGTCGAGTCGTGGT	45.45
18214	ACCACGACTCGA	[Peroxiredoxin]	Proteobacteria	Betaproteobacteria	Burkholderiaceae	Burkholderia	Burkholderiales	[Burkholderia cenocepacia J2315]	GTCACACTATCGAGGCGGTTGACAAAAGCTATGAGGATGGTTAGTTAAAATCTATTGAAGCGTCTTGCTAATAGTGTTATAGTTTTGCCCATGCTGTCACATCATCGTTGCAGCACCGAGGTAGCTTGACTCAGTCTTCTTCCCAACTCACACAGGAGTATCCGCATGTCGAGTCGTGGT	45.45
18220	AGACTCCAGACG	[Uncharacterized conserved protein]	Bacteroidetes	Flavobacteria	Flavobacteriaceae	Flavobacterium	Flavobacteriales	[Flavobacterium johnsoniae UW101, ATCC 17061]	TTTTATAAACTCTTCGATTTAATCATTCTTTTTTTTGCTTACTAACCCCTTATAAATATCGGCTTCTCCTCTTAATTGAAAAATAATTTCACTTTTTTTATCTTTTTTGTCCAATCCTGAAAGTTCGATTGTTATTAAGGTATAAACAATTAAAAAATATACATTATGCGTCTGGAGTCT	23.64
18236	TCCTCCCGTATA	[Ornithine/acetylornithine aminotransferase]	Bacteroidetes	Bacteroidia	Porphyromonadaceae	Porphyromonas	Bacteroidales	[Porphyromonas gingivalis TDC60]	GGTGTGATTTTGTTTGCATGGTCTTAAAAACATTGACATAATGACAACTTCAAAAGATTTGTTTTCTATATTTGGAGTCGCCGATATTGGCTTAAATACCAAGGTGTAGGGCATGTTGGTTTGATGTGCCTGATATACCGTCCTAATTCTACTACCGAATCAATTATGTATACGGGAGGA	36.36
18241	TTGCACCCAAGT	[Integral membrane protein, interacts with FtsH]	Proteobacteria	Gammaproteobacteria	Shewanellaceae	Shewanella	Alteromonadales	[Shewanella oneidensis MR-1]	AAATAAGGATTTACAACTTGTTATTTGTGGTAGGAATCCTTTAAGCCAACCACGGTTTTAGGTAATATTCACTTAGATTTACTGGATTTACGATATTAACGGGAACTCTTGTCACCGTTAAAAGTCAAAATGATCAGTTTGGATTAAATGCTAATGGAGCAAGATATGACTTGGGTGCAA	33.33
18241	TTGCACCCAAGT	[Integral membrane protein, interacts with FtsH]	Proteobacteria	Gammaproteobacteria	Shewanellaceae	Shewanella	Alteromonadales	[Shewanella oneidensis MR-1]	AAATAAGGATTTACAACTTGTTATTTGTGGTAGGAATCCTTTAAGCCAACCACGGTTTTAGGTAATATTCACTTAGATTTACTGGATTTACGATATTAACGGGAACTCTTGTCACCGTTAAAAGTCAAAATGATCAGTTTGGATTAAATGCTAATGGAGCAAGATATGACTTGGGTGCAA	33.33
18245	TGACCCGCAACT	[Predicted polymerase, most proteins contain PALM domain, HD hydrolase domain and Zn-ribbon domain]	Firmicutes	Clostridia	Syntrophomonadaceae	Syntrophothermus	Clostridiales	[Syntrophothermus lipocalidus DSM 12680]	AAAACCAGCAGGGAATGGGCGAGCAAGGGCGAATACTTCATATAGGGCTGGTATTTACCGGAATTAGCACGATAGCACGCATTATTTGTCAAGGGACAGGTGGATTGTTGTGAATAGATCGAAAACTGACATTGAACTATGCCGGCTGCCGCAGGGTGACCGGAGATGAGTTGCGGGTCA	49.09
18262	CCAGTCTGGAAC	[Phenylalanyl-tRNA synthetase alpha subunit]	Proteobacteria	Alphaproteobacteria	Sphingomonadaceae	Zymomonas	Sphingomonadales	[Zymomonas mobilis mobilis ZM4]	CGTATGAAGATGCGTTCTGGAAAAATTTAATGATTTACTGTCTGATATCGGCTGAATATGGCAAAAATCTTTTGGATTTTTTACGCTATAATAGGGTGATATTAAATATCTCCTTCCCATGAACAGCGCGTTAAACAGGCGATGGTCACAAAAATGATGGAAAGCATGGTTCCAGACTGG	36.36
18267	CAAACCATAGGC	[Glycosyltransferase]	Proteobacteria	Alphaproteobacteria	Caulobacteraceae	Caulobacter	Caulobacterales	[Caulobacter crescentus CB15]	AATTTCGAAGCGTGAACGCTCCGGTCGAGGTGTTGCTGCGGGAAGCCTCGAAGCGTCGAGGTGTCCATCCAAAGTCTTCTGGTGGCGCCGAGGAACCGTAGCTGTCGCAAAAGCTTTATCGATCTGGCGCCGAATAGGCGGCCAAAGTAGCGATGAGGATTCGGCATGGCCTATGGTTTG	57.58
18270	ACAAAGGTGCAT	[Signal recognition particle GTPase]	Actinobacteria	Actinobacteria	Corynebacteriaceae	Corynebacterium	Actinomycetales	[Corynebacterium glutamicum Kalinowski ATCC 13032]	TGGGGGAGTCAGGCCTTCTGACCTGCTCAAACTGGAATCGTTTCGCTCCAAAAGCGAAAACGAGACCCCATTTCGGCGACCTCGACTCCATGAAAGCAAGAGTTTCACCACATTTAACGTGGGGTACCTGTGTGCATCGGGGTCAAACCTGCCACTATAGAGGGTATGATGCACCTTTGT	52.73
18289	TCGAGTAAATGG	[Alanyl-tRNA synthetase]	Firmicutes	Bacilli	Streptococcaceae	Streptococcus	Lactobacillales	[Streptococcus thermophilus LMG 18311]	GATTACTTGCTACTCAAAGTTTAAAATTTAAGAAAAATAAGAATGACAAGGTCATTGAATGAAGGTGGTACCGCGGTTCACGTCGCCCTTCGTTTAGTGGTTTTGTCTTTTATTCTTTTAGTATTTTCTAATTGGTATAAATTAAGAAATAATTAAGGAGAAATAATGCCATTTACTCGA	30.3
18290	TTTGCGTACATG	[Uridylate kinase]	Cyanobacteria	Synechococcophycidae	Merismopediaceae	Synechocystis	Synechococcales	[Synechocystis sp. PCC 6803]	TCCGATTGCAGGAATTGGGTAATGAAAATGAAATAGCTGGCTGACCGTTGGAGAAAGACCGGGGGTGTTTAAAAGTCGTTGCAGGTTCCCCTTGGGTGCTATGGTATGGGGGGAATTTTGCGTTTAACCCTCATTCCTTGTCTTTATATCAATGGTGATGGCGGCATGCATGTACGCAAA	47.27
18295	ATCCCGTGTGCT	[Carbon dioxide concentrating mechanism/carboxysome shell protein]	Chlorobi	Chlorobia	Chlorobiaceae	Chloroherpeton	Chlorobiales	[Chloroherpeton thalassium ATCC 35110]	AAAAACACAGATAAAACACAGTCGCGCAAATTATTTAGACGGATTTTCGTTTTGTGCTCAAGAGAGTTTATTTTGAGGGCCGAATACTCATTTCGTGAATTATTCGGCGCGAAATGTGCGCATTTGCATCATCTCATTTGACAAAGAAGGAAGAAAAAAAACGCCATGAGCACACGGGAT	38.18
18307	GAATGCATCCGT	[Spermidine/putrescine-binding periplasmic protein]	Cyanobacteria	Synechococcophycidae	Synechococcaceae	Synechococcus	Synechococcales	[Synechococcus elongatus PCC 6301]	ATGTGGGCTGGAGCAACGGCACTTCGGTCATCTTAGGAATCAGAAGCAAGGGAACCAGCGTTGATCCCAAAGACTTAACCTTCAGGCGGTCGCTGTAGCATGACCGAGGGGTTCGCCTAGGCCAACTGGATATTTCTGAGTCGTCGCCGTTTTTTGCAAGCCAGTATGACGGATGCATTC	53.33
18314	ACCACGATGGTT	[Predicted transcriptional regulator, consists of a Zn-ribbon and ATP-cone domains]	Proteobacteria	Gammaproteobacteria	Moraxellaceae	Acinetobacter	Pseudomonadales	[Acinetobacter baumannii ATCC 17978]	GTAATTGACCCTATTAAGTCCGCTATGCATTGTCCATTTTGCAACGCCGCAGATAGTAAAGTCATCGATTCGCGTCTAGCCGCAGAAGGCTGTCAGATTCGTCGACGTCGTGAGTGTGTAAGTTGCGGTGAACGTTTTACCACTTTTGAAAGCTATGAAGTGGTGATGAACCATCGTGGT	46.67
18322	GGACGTACATAA	[FOG: EAL domain]	Proteobacteria	Betaproteobacteria	Burkholderiaceae	Burkholderia	Burkholderiales	[Burkholderia mallei ATCC 23344]	AATGAATTGCGTCATCCAGCCCACACACCCGCATCGCGATGTCGGAGATGATCGCATCAGATCGAATCGGCGCAAATGGAAATAGATTTGGTATCCGAATTTTGGGAAGATTAATCGAATGCGTGCTCGAAATGTTCGCGGTTTGTCGCTTTCGGTGATGTATCGATGTTATGTACGTCC	47.88
18327	CGTTTCACTACA	[16S rRNA uridine-516 pseudouridylate synthase and related pseudouridylate synthases]	Gemmatimonadetes	Gemmatimonadetes	Gemmatimonadaceae	Gemmatimonas	Gemmatimonadales	[Gemmatimonas aurantiaca T-27T]	GCACCGAAAGCCGGGGCACCGAAGGCCACCACTACAGGTGGCGCTCCGAAGGCGGGTGCCGGCAAGGGTGATCCCCGTCGAAAGGGACCGCGCAAGGGCCCCGGTCAGGCGCCGTCACCGTATTCACGGAGTGGCAGCACCGTCAAAGCACGTGAAGAAGGCCCGATGTGTAGTGAAACG	68.48
18332	TATAGTGGGCAG	[Glucose/sorbosone dehydrogenases]	Actinobacteria	Actinobacteria	Nocardiaceae	Nocardia	Actinomycetales	[Nocardia farcinica IFM 10152]	GCGAGCACCGAGGGAGCCGCCATGCCGAGCCTGTCGTTTCGAACGCGACCCGTTCGATTCCCCTTCGCGCGCAAGCAGTTCCGTCGATGCCGCACGCAAGGTGCCCCCGCCGAGCAGCGTTCCCCGCGCGGCACCGGAACACCATCACTCGCCCGCGGTGCGGCCATGCTGCCCACTATA	71.52
18334	AGGCGACAAACC	[Homoserine acetyltransferase]	Proteobacteria	Gammaproteobacteria	Pseudomonadaceae	Pseudomonas	Pseudomonadales	[Pseudomonas syringae pv. syringae B728a]	ACATCCAAAGAGGATATATCGACCCAAGCAACGCCTTCGCGAACAAGTTCGCTCCTACAACAGCCTTAACTATCGTGCCGTTGATTTGCGTCTCACAATATCCCTTATTGCCGCTGCACCCCGCGGTCTTTAGACTTACGCCTCATTTATGCGAGAGCAGGGTCGATGGGTTTGTCGCCT	50.91
18335	GAATAGCCGAGA	[Predicted permeases]	Proteobacteria	Gammaproteobacteria	Enterobacteriaceae	Salmonella	Enterobacteriales	[Salmonella enterica enterica sv Typhi Ty2]	AACATTCTTTTGATTTTTATCAGCTATCACAATGAAATTACAATGTTAGAATCCATGTTAAAATGGCGTGAAGATTTTAGAGTAAATAAAACCACTCGATGTAGCGTAGCAGGAGAACTGGAAAATTCATACGCATCGGGTGAAGTTATAACAGGATATGGATAAATGTCTCGGCTATTC	33.33
18336	TAGAAGGGCCTC	[Predicted Zn-dependent hydrolases of the beta-lactamase fold]	Firmicutes	Bacilli	Streptococcaceae	Streptococcus	Lactobacillales	[Streptococcus pyogenes M1, GAS SF370]	TGATGCGAGATACAGTGTGCAAAATGAGACAGTATTAGACTGAGCTAATGAAAAAGTCAGTCCACTTTTGAACACAGATCTGTGTGACACTTGGTCTTTTTATCATTGACAAGAAAGTCTATACTTAAAGTATAGAAACGAAGAACAAATTCGGAGGAAACCCTAATGGAGGCCCTTCTA	36.36
18336	TAGAAGGGCCTC	[Predicted Zn-dependent hydrolases of the beta-lactamase fold]	Firmicutes	Bacilli	Streptococcaceae	Streptococcus	Lactobacillales	[Streptococcus pyogenes M1, GAS SF370]	TGATGCGAGATACAGTGTGCAAAATGAGACAGTATTAGACTGAGCTAATGAAAAAGTCAGTCCACTTTTGAACACAGATCTGTGTGACACTTGGTCTTTTTATCATTGACAAGAAAGTCTATACTTAAAGTATAGAAACGAAGAACAAATTCGGAGGAAACCCTAATGGAGGCCCTTCTA	36.36
18337	AGTACCTCCTCT	[Cdc6-related protein, AAA superfamily ATPase]	Euryarchaeota	Thermoplasmata	Thermoplasmataceae	Thermoplasma	Thermoplasmatales	[Thermoplasma volcanium GSS1]	TGATACAATGAACATAACATACCAGAAAAATGGAATTTTGTTATTTTTTGAACAGCATTATCTTCTCCGTAAACCTCACTCGTTTTCTCACACTCTCTCTCCAAAATGTGAAATTACCATTTTACAACACTGCGATATTCGGCTCGTTCGAAAGTCTTAAGAATTATGAGAGGAGGTACT	33.94
18340	ACATAGCCGCGA	[Carbon starvation protein, predicted membrane protein]	Proteobacteria	Gammaproteobacteria	Enterobacteriaceae	Yersinia	Enterobacteriales	[Yersinia pestis Medievalis Harbin 35]	TAATACGAAAAGTGACTTAAAAACAATTAACTCATCACACTTCTCACTTTCGCTACTTTTCTTTCACATCAAAGCTCCTATATTAAGTAACCGTTACGCGCTCTCTTACCCCTGAACGGCGTTGATAACAGTAAAACCTCATACATTGCGAAGGAGTCGTTACCCATGTCGCGGCTATGT	39.39
18351	GAGAACTGCATA	[ABC-type Fe3+-hydroxamate transport system, periplasmic component]	Chlorobi	Chlorobia	Chlorobiaceae	Chloroherpeton	Chlorobiales	[Chloroherpeton thalassium ATCC 35110]	TCCCCGCTGCTGTAATCCTGCATTGAATTTTGAAATAAGATTCAATGGAGTAATCTGACAAAAAAAGCCACTATTCTAAGGATGGGAAGGCTGTCGGATTCGGGAAAGTCAGAAGACCTGCCGTGAGATATATTTTTCATTAGCTTCGGGTGCAAAGCAAAGAACATGTATGCAGTTCTC	41.82
18354	CGTCAAACTCAC	[Predicted membrane protein]	Proteobacteria	Deltaproteobacteria	Desulfovibrionaceae	Desulfovibrio	Desulfovibrionales	[Desulfovibrio vulgaris vulgaris DP4]	ACAGGTTTACGATGCAAAGTGATGTTTGCAGCTTGCCGAGTCGTCCTGCACATTAACATTCTTTAATTAAAAGCTGTTAATGAATCTCTCTTTCTGGCACGCTTCTTGTTCAAAGAAGCACAAACGTGGCGTGTCGTTACGCCACATGTCAGCAAGGAGGGAACAATGGTGAGTTTGACG	44.24
18362	AAAGCGTACCAT	[FOG: EAL domain]	Proteobacteria	Alphaproteobacteria	Methylobacteriaceae	Methylobacterium	Rhizobiales	[Methylobacterium populi BJ001]	CAAAGGGCCACCGAAAACGGAGTTGAGGCAAACATACGATAACTTTTTCTTAGGTTCCGAGGGATTATCATTTGTTGGATTGAACGTCAGAAGCCCATGGCTTGCAACCAGCGCACAGGCGGCCCGGAACACCATGCGCACAGCCATCCTCGTACAGCGCCTTCTATGATGGTACGCTTT	52.73
18365	GGTAGCATCAGC	[Uncharacterized conserved protein]	Bacteroidetes	Flavobacteria	Flavobacteriaceae	Weeksella	Flavobacteriales	[Weeksella virosa 9751, DSM 16922]	AAAAGGAGCTCCGTACTGAAAAGGTGGAGCTTTTTTGTTTCGTAACAGTAGAGGGGCAGGAAAAATATCCGAGCAAAACCAGCTTATACAACGAACGAAAATCGAACAAGGACAAAAATTATAAGATAGAAATTTCGTAAATTTGGATAACAAAATAAAGTACAAATGGCTGATGCTACC	34.55
18366	AGACGTCCCATA	[ABC-type molybdate transport system, periplasmic component]	Proteobacteria	Gammaproteobacteria	Xanthomonadaceae	Xanthomonas	Xanthomonadales	[Xanthomonas campestris pv campestris ATCC 33913]	GAATGGCGCGGGGCCACATGTGGATTCCAGACGCGGCTGCATCACTGCGGCACGTCTGGCAGCACCGCTGCTGGCTCGTCCAGTGAAAGCCGCCAGCCCCCTCACGCACGCGGCGCGGCACGCCCTGCCGTTATGATCGGGGGCTTCCCCCATCCGGAGTTCCCGATGTATGGGACGTCT	69.7
18368	TTTGCACCGTAG	[Ribosomal protein S6]	Actinobacteria	Actinobacteria	Beutenbergiaceae	Beutenbergia	Actinomycetales	[Beutenbergia cavernae HKI 0122, DSM 12333]	GTCGACGACGCCCGCGTGCCGCGGGCCGGGCTGGGCACGGTAGACTCCACCGACCGCATCGTCCGTCCGCGTGCCCCTGCGCCCGCGAACGGCGGCGGTCCACGCATCACCCTCCTGTCACGGAAGGCCCGTGACCGTCCAGTCCAGAGGAGGTGGGTCCTGAGTATGCTACGGTGCAAA	73.33
18368	TTTGCACCGTAG	[Ribosomal protein S6]	Actinobacteria	Actinobacteria	Beutenbergiaceae	Beutenbergia	Actinomycetales	[Beutenbergia cavernae HKI 0122, DSM 12333]	GTCGACGACGCCCGCGTGCCGCGGGCCGGGCTGGGCACGGTAGACTCCACCGACCGCATCGTCCGTCCGCGTGCCCCTGCGCCCGCGAACGGCGGCGGTCCACGCATCACCCTCCTGTCACGGAAGGCCCGTGACCGTCCAGTCCAGAGGAGGTGGGTCCTGAGTATGCTACGGTGCAAA	73.33
18369	CCGTAGGCAAAT	[Ribosomal protein S6]	Actinobacteria	Actinobacteria	Dermabacteraceae	Brachybacterium	Actinomycetales	[Brachybacterium faecium 6-10, DSM 4810]	GTGATGCGCCGCGCACCCGCCCTCGGCCCTCTGGCCCCCGCCCCGGCGCCCCGGTAGGCTGAGCCGGTCCGTGACGTGCATCGCCGATGCCCGTGCGGGTGGCATGAACCCTCCTGCCACGGAGAGACCGTGGCCGCAGAGACCACAGGAGGTGGGTACCAGAACATGATTTGCCTACGG	73.33
18373	AGAGAGCTCAAG	[Transcriptional regulator]	Chloroflexi	Chloroflexi	Herpetosiphonaceae	Herpetosiphon	Herpetosiphonales	[Herpetosiphon aurantiacus DSM 785]	ATTCATGTCCCCGACGTTGTACGCGATCCTCATAACACGAAGCGTCATACCGTTACCACGCCCAAAAACCATTATTGTTCTGCATGAGCAGATAGGTTTGCTTGCAGGGATTGACATGCAACAGGATGTATGCGATAGTTCTACCAAATTGTAGGTAGGATTGCCATGCTTGAGCTCTCT	46.06
18374	ACCAGCTAGCAA	[Ribosomal protein L7/L12]	Acidobacteria	Acidobacteria	Korebacteraceae	Korebacter	Acidobacteriales	[Korebacter versatilis Ellin345]	GTTGGGACATGTTTAGATCGCCGGCTTTGTCTGGGCTGGTGCAGAGGTTGGGCTTACGTAACGCGGGGATCGCGTAACTGCCACCCGGAAGACCTCGAACATCGACCTCACGGGAAATAACGAAATCGCACAACGAATAACGAAAACAGAATTGGAGATACGGAAATGTTGCTAGCTGGT	52.12
18377	GAGCAGTACTTG	[Na+/H+ antiporter]	Firmicutes	Bacilli	Leuconostocaceae	Leuconostoc	Lactobacillales	[Leuconostoc mesenteroides mesenteroides ATCC 8293]	TAAGCGTGGCAACACCATGTTATCAAATGTTAAAGTGATGCGTTTTTGACGCGTAAGCTGGGTGGTACCACGGATTTCTGTAAATGTCGATTCGTCCCTTCTGTTTTATAACAGCAGGGACGTTTTTTATTGCAGAAATATAGTTCTTATTCGCGGGAGATAAACATGCAAGTACTGCTC	40.61
18380	GTACGAGAGGTC	[Flagellar biosynthesis pathway, component FlhB]	Proteobacteria	Betaproteobacteria	Nitrosomonadaceae	Nitrosomonas	Nitrosomonadales	[Nitrosomonas eutropha C91]	TTTTTCCTGTTACCCAAACAGCTTCAACGGTAAGCAGGCTCTCAACGTTCTCTCACCCGGCTTTCTCTCCGGAATTGTTTGATTAACCACCTAAATCGTTGCTTGTTTACGACATCAATTTCAGCGTGAACACGGATAATCCTGGTTCATCGAGAGGAATCCGCTATGGACCTCTCGTAC	45.45
18385	CTGATTCGAAGT	[DNA-binding ferritin-like protein (oxidative damage protectant)]	Firmicutes	Bacilli	Streptococcaceae	Streptococcus	Lactobacillales	[Streptococcus pneumoniae D39]	AAGCATCCAACCCTCTTTTTGTCTTCTAAAGAATTCTTAAATTATCAGTCTATTGCAACTTTTCTCATATAAGTTCTTTTTCTTGCTATTGGTTTTCCTTAGTAGTATACTAAGGTAGTAATCATTAAGAAGTGGTTACAAAAAATAATGAATGAGGTAAAGAAAATGACTTCGAATCAG	28.48
18385	CTGATTCGAAGT	[DNA-binding ferritin-like protein (oxidative damage protectant)]	Firmicutes	Bacilli	Streptococcaceae	Streptococcus	Lactobacillales	[Streptococcus pneumoniae D39]	AAGCATCCAACCCTCTTTTTGTCTTCTAAAGAATTCTTAAATTATCAGTCTATTGCAACTTTTCTCATATAAGTTCTTTTTCTTGCTATTGGTTTTCCTTAGTAGTATACTAAGGTAGTAATCATTAAGAAGTGGTTACAAAAAATAATGAATGAGGTAAAGAAAATGACTTCGAATCAG	28.48
18387	ACTTACAGGAGC	[Alanine racemase]	Cyanobacteria	Synechococcophycidae	Merismopediaceae	Synechocystis	Synechococcales	[Synechocystis sp. PCC 6803]	GGCTTTTGTGGTTGCTGCATTTTTCTTTACTCGTGAAATTCATCGGTCAGAGAAATTTTGGTCGGAGTAAGCCAATTTCTATCCTAGGGAACTGGAACTTTTCCAACTTTGCCCTTATCTTAGGCGTATCCCCTTGGGGAATTTGGGTGCAGAGGAGTAAACTTTATGGCTCCTGTAAGT	43.03
18387	ACTTACAGGAGC	[Alanine racemase]	Cyanobacteria	Synechococcophycidae	Merismopediaceae	Synechocystis	Synechococcales	[Synechocystis sp. PCC 6803]	GGCTTTTGTGGTTGCTGCATTTTTCTTTACTCGTGAAATTCATCGGTCAGAGAAATTTTGGTCGGAGTAAGCCAATTTCTATCCTAGGGAACTGGAACTTTTCCAACTTTGCCCTTATCTTAGGCGTATCCCCTTGGGGAATTTGGGTGCAGAGGAGTAAACTTTATGGCTCCTGTAAGT	43.03
[truncated: 7,040 more rows]
