# Supplementary material for: Programmable CRISPR‐Cas transcriptional activation in bacteria
Source: Mol Syst Biol. 2020 Jul 13;16(7):e9427. doi: 10.15252/msb.20199427 (PMC7356669; doi:10.15252/msb.20199427)
Supplement: Supplementary file 3 — Dataset EV2 [file MSB-16-e9427-s003.xlsx]

## Sheet: Dataset EV2
OLIGO ID	Barcode	Mean_tx_CRISPRa_gRNA-H22_normalized	Mean_tx_CRISPRa_gRNA-H23_normalized	Mean_tx_CRISPRa_gRNA-H24_normalized	Fold change_gRNA-H22/H24	Fold change_gRNA-H23/H24	Significance (t-test_gRNA-H22:H24)	Significance (t-test_gRNA-H23:H24)	[gene_cogdesc]	Phylum	Class	family	genus	order	[strain_name]	Sequence	GC content
25884	AAACAAGCGGTG	0.00150804	0.00791397						[6-phosphofructokinase]	Proteobacteria	Gammaproteobacteria	Vibrionaceae	Vibrio	Vibrionales	[Vibrio cholerae O1 bv El Tor, N16961]	ATGAATCAACACAGGGTGAGCACAAAACTGTAATACTCTTACATAAGTAGAAAACTTACAGAATTTAGTGCAAATAACAGTAGTATTCCTAATCGGGAAAGGTAACATTACGCACAGTTTTTGAATTTTTCTGTCTGGTTCCTTACAAGCCAGACGGCGTAGAAAATGCACCGCTTGTTT	36.36
37546	AAACAGGCTTGC			0.00069076					[Transposase and inactivated derivatives, IS30 family]	Firmicutes	Bacilli	Lactobacillaceae	Lactobacillus	Lactobacillales	[Lactobacillus casei ATCC 334]	TCTATTAGGCATGAGCTTCACCGTTGCCCTGAAGGTGATTACTGCGCCATTATAGCTCAGGATCATGCCGATACTTGTCGGCATCGTTGTGGTCGGCACTCGATTTTAACGCCTAAGTTGAAGCGGATGGTAACTGAGAAGCTAAACCTAGGTTGGTCCCCTGAAATGGCAAGCCTGTTT	49.09
29201	AAACCAATGCCG	0.00129674	0.00178471	0.0012167	1.06579	1.46685	0.872934	0.664182	[NAD synthase]	Planctomycetes	Planctomycetacia	Pirellulaceae	Pirellula	Pirellulales	[Pirellula staleyi DSM 6068]	AAATCGGCCCTTCATGCGACATTTTTACTCCCAGCAGATGAAAACCGGCCTCGAGAACTTGACGCACACCGCGCGCCGATCCATGAAAGAAGGTAGCAGCTGCGCTGGATGCCGATTCAGCTCGCCGCTGTCACTGCTGGCCAAGATGCCCGAAAGACTTCACCTATGCGGCATTGGTTT	56.36
28747	AAACCGACTGGA	0.000215086	0.00146937						[Transcriptional activator, adenine-specific DNA methyltransferase]	Acidobacteria	Acidobacteria	Acidobacteriaceae	Acidobacterium	Acidobacteriales	[Acidobacterium capsulatum ATCC 51196]	TCAACAACGAGCCTTCTACGCGAACCTCGGTAACCCTGCCTGTGCAGGTGTATTCGTCACTTGAGATCATTGCGAAACAGAAGAAGGTCACCGTCGCTTGGGTGATTAGGGACGCAGCAGAAAAATACGTTGCGGAACAATGGCCACTATTTGCGGGCGCGAGTCATGTCCAGTCGGTTT	52.73
22363	AAACCTGCGTTG		0.000918066						[Nucleoside-diphosphate-sugar epimerases]	Actinobacteria	Actinobacteria	Bifidobacteriaceae	Bifidobacterium	Bifidobacteriales	[Bifidobacterium breve ACS-071-V-Sch8b]	ATAAGGAGCTGCGTGATTATCTCCAAGAAAATGTCCGCAGCCCCCTACCGGTGATTTGTTTGTTAACGGATTACACTGGAGTACCGTAAGGCAGGAACAATGGAGGGTTTGTGGGCAGAACTATGCCATAACCCCGTTTAAAGGAGTATTCACTGGGGCGGCAGCATGCAACGCAGGTTT	49.7
38176	AAACCTTGTGCC	3.5e-05	0.00114307						[UDP-glucose pyrophosphorylase]	Proteobacteria	Alphaproteobacteria	Rhodobacteraceae	Rhodobacter	Rhodobacterales	[Rhodobacter sphaeroides 2.4.1]	GCTGCCCGTCCCGCACCGGAATGCAAGAATCTTATCCACAGGACGGAACTTTTCCTGCCGGCACCAAATTGCCGACATATTGCTGCGATAGGGTGCGGCGAGTTCCAACTCCGTGTAGTTTGCACGGTGCCTGCGGATCAGGGCAGGCGAACCAGAGTGAGAGCTATGGGCACAAGGTTT	58.18
38407	AAACGACCCATT		0.00272399						[Ribosome-associated protein Y (PSrp-1)]	Acidobacteria	Acidobacteria	Korebacteraceae	Korebacter	Acidobacteriales	[Korebacter versatilis Ellin345]	ATCGAATCTGGGATTTTCCTGATTTGCCGGAATGTAACTGACCTGTGAGAAATTCCTGTTGCCCGAGGTGGTAAGCGGGCGTCAAATAAGCGTGCCGGCTGGGCATTTTGCAATAGTTTTGCGCCCGCCGTGCGCTAGACGCGGTACGAAACAAGGAGGGGAGCAATGAATGGGTCGTTT	53.94
26736	AAACGACTGCAT	0.000533677	0.00416902						[5'-nucleotidase/2',3'-cyclic phosphodiesterase and related esterases]	Proteobacteria	Gammaproteobacteria	Vibrionaceae	Vibrio	Vibrionales	[Vibrio cholerae O1 bv El Tor, N16961]	ATATGAAATCAAGCTGTCTCACCAAGTCGGTTACTTTAAACTAAGTCAAGTTTTATCCGCACTCCAAGCAATGTGCTCAAGCGATGTGCTGTGGTAAACGACTGCGCCGTGCGAGCGCCCAACGACATTTCAAGCAGTGGTTTTCATCAGTTCAAAGGTATGACAATGATGCAGTCGTTT	45.45
38438	AAACGAGTCCGT	0.000982002	0.00971323	0.000975633	1.00653	9.95582	0.988192	0.0150044	[Transposase and inactivated derivatives]	Proteobacteria	Gammaproteobacteria	Shewanellaceae	Shewanella	Alteromonadales	[Shewanella oneidensis MR-1]	ATTATCAGGAGGTAATTGGTTAACAATAAAACATCTAAGCTCATTTTCGTGACTAAATGATGAACGTTTAATTAGAGGACTAATATGACCATCAACAACACAACATTTGGTAGTGTTCATAATTCTGTGTCATTTCAGTAAAATATTCAAAAACAGGAATGACATATGACGGACTCGTTT	30.3
28611	AAACGCAGGACA	0.00180866	0.00352045	0.00257943	0.701185	1.36481	0.268167	0.344267	[Ribonucleotide reductase, alpha subunit]	Bacteroidetes	Bacteroidia	Prevotellaceae	Prevotella	Bacteroidales	[Prevotella melaninogenica ATCC 25845]	ATTCCGTTTTGGATAACTATTATCTCACTTTTTTTTCTTAACTTTGTCCATACAAAAACCCGCTAAAAGGCGTAAGTTACTAATAATATGTTACTTATACGTAAATAAGTAAGTCTCAATAGCGAATTGAAGTAGTACAAAATAGAAAACTTTATAAAAGAAGTAATGTGTCCTGCGTTT	27.27
16363	AAACGCCGTTAG	0.00266198	0.00747849	0.00139901	1.90277	5.34558	0.0423776	0.00263001	[Periplasmic protein involved in polysaccharide export]	Proteobacteria	Gammaproteobacteria	Shewanellaceae	Shewanella	Alteromonadales	[Shewanella oneidensis MR-1]	GGCCGCAATCTATGGGCGGTAGCGTGCCTGAAAGCAAAGAAGGACGTTGCTTTGCAACTGCTAGAACGCAGCAAAGAGCGCTGCTCTAGGACCTAGAATCTAGAAGGGCGTAGCCCGCACTGCTTTATCATTGTTTTTCATCTTTAACCCAATCGGAGATATCTGATGCTAACGGCGTTT	49.7
36506	AAACGCGTGTGC		0.00157574						[Septum formation initiator]	Proteobacteria	Alphaproteobacteria	Caulobacteraceae	Caulobacter	Caulobacterales	[Caulobacter crescentus CB15]	GCGAAATGGCTTCGGCGGCGCGGTATCTAGATGCGGATGAAACCATCTCAGATGAAAGCATCGCTCGCCTGGCGGGCGATCGGCTGATAACCCTGCTCAACGCCCGGATTTAGAAGGCGTTAAGGCCAGTCGGCGATCCTACGAATCCCTCTTTGGGACGCTAAGATGGCACACGCGTTT	57.58
15847	AAACGCTACTTG	0.00212075	0.00875129	0.00287648	0.737274	3.04236	0.510167	0.00524099	[Transcriptional regulators]	Bacteroidetes	Bacteroidia	Bacteroidaceae	Bacteroides	Bacteroidales	[Bacteroides vulgatus ATCC 8482]	TTTCTTTGTAGGTGAATCACCGTTTACAGCATTGATATGGCAGAATCGAGACGTACTTCATTGAAAGATTTGGCACAGATATTAGGTGTATCCATACCTACAGTATCCCGTGCCTTGAAAAATAGTCCCGAAATCAGTCGGGAACTTTGTATTAAAGCTCAAAAAATGCAAGTAGCGTTT	38.79
30350	AAACGCTGTATG	0.335996	0.129137	0.122695	2.73847	1.0525	0.00567707	0.797356	[ABC-type sugar transport system, periplasmic component]	Actinobacteria	Actinobacteria	Bifidobacteriaceae	Bifidobacterium	Bifidobacteriales	[Bifidobacterium adolescentis ATCC 15703]	TGCGGCGTGTCGCAAACGCTTGCATAAAAGTATGCTCTCTAAAAGTATTGAAAATAAATGATTTTCGGGATTTCTTTCGATGGTATGACGTCTGACTTTTGAATTCATTTTGCCTACGTTTGCAAAAATCGGGGGAATGCGGCATAATAGTGGTTGTTAGGAATCATGCATACAGCGTTT	39.39
33080	AAACGGAGAGGG		0.000815692						[DNA-directed RNA polymerase specialized sigma subunit, sigma24 homolog]	Firmicutes	Clostridia	Eubacteriaceae	Eubacterium	Clostridiales	[Eubacterium rectale ATCC 33656]	CATATAGGAGGATTGCCGCCGTGTCTATTTTTGCCTTTTTTCACAGTACACATGATCTACACCAGCTAAAAAAAGCGTAGCTCCCCCTCCGGGACAGTCTGGTTATAAATGTGAAATCAGGCAGTACATAAATGAATATGTAACTTCATGCGTTCGTGTGGCTTCATGCCCTCTCCGTTT	43.03
21548	AAACGGCAGCAG	0.00190201	0.0414361	0.0191529	0.0993066	2.16344	6.09e-05	0.103168	[Translation initiation factor 3 (IF-3)]	Firmicutes	Clostridia	Peptococcaceae	Syntrophobotulus	Clostridiales	[Syntrophobotulus glycolicus FlGlyR, DSM 8271]	AGTTGTGTATACTATTAAAGCCAAGTAGAAGCCATCCGCTTCTCACCTCATGGCGGCAGCTTTATGAGGTAAGTGGGTTTTTGCTCATTATTGTAGTAAGGAAGACGGGTGGAAGTCCGTCTTTTTATTTTTGCATTTGGCAATTAAATTCGGGGGTGATTTCTTATGCTGCTGCCGTTT	41.21
15952	AAACGGCGATCT		0.00127311						[Uncharacterized conserved protein]	Proteobacteria	Alphaproteobacteria	Methylobacteriaceae	Methylobacterium	Rhizobiales	[Methylobacterium populi BJ001]	TCGACCACTCGGCGAAGCAGGGCTGCCCCCGAGAGACCGGATGATGGGCGGTCAGGGTCAAGCCCCCCGCGACAGCCGTTTCGATCCGGTCTCTTCCGCTTTTCGCAGCCGCGGGCCATATTTAACCCTCGTCGGCACGCCTTCGCGGTCGATGGGGTTAAATTCATGAGATCGCCGTTT	64.24
39768	AAACGGGTATGA	0.000108677	0.00144538	0.000209493	0.51876	6.8994	0.354829	0.0933473	[Cold shock proteins]	Proteobacteria	Gammaproteobacteria	Enterobacteriaceae	Escherichia	Enterobacteriales	[Escherichia coli K-12, MG1655]	ACATCAACGGTTTGACGTACAGACCATTAAAGCAGTGTAGTAAGGCAAGTCCCTTCAAGAGTTATCGTTGATACCCCTCGTAGTGCACATTCCTTTAACGCTTCAAAATCTGTAAAGCACGCCATATCGCCGAAAGGCACACTTAATTATTAAAGGTAATACACTATGTCATACCCGTTT	41.21
24318	AAACGGTTGCGG	0.0416452	0.0882862	0.0315222	1.32114	2.80076	0.443424	0.249861	[Type II secretory pathway, pullulanase PulA and related glycosidases]	Firmicutes	Bacilli	Bacillaceae	Bacillus	Bacillales	[Bacillus anthracis Ames Ancestor A2084]	AAACGTTAATGCAAACGTTTTCGTATCGAAAAGATCATTGAAATACATATGTGAAAATAACCAATACGGGGGTGAAGCAAAAGAGATTTCTAGATTAATTTAAATTGTGTAATGTAGTACGGGCATAATAAATCGTTCGTACTACTTAAAGAAAGGGTGTATGTGATGCCGCAACCGTTT	32.12
38516	AAACGTGACCTG		0.00048341						[Dihydroxyacid dehydratase/phosphogluconate dehydratase]	Actinobacteria	Actinobacteria	Streptosporangiaceae	Streptosporangium	Actinomycetales	[Streptosporangium roseum DSM 43021]	TCCCGTCTTCCGTTCCTCCGTTCCTCCGTTCTCCGTCCGGCCCGCGCCCCCGATCCGCCATCGGCCGGTCGGGGGCCGTATGTCTCGTGCCGTGGACAGGCGTCTCACGCACCGGGCGGTAGCCGTACCATTTGAGGACACGGTCTCGATGATGGGAGAAGCCTCATGCAGGTCACGTTT	67.88
24664	AAACGTTCTTGG	0.000144853	0.00119621	0.000114677	1.26314	10.4311	0.743726	0.0592737	[Phosphoglycerol transferase and related proteins, alkaline phosphatase superfamily]	Proteobacteria	Gammaproteobacteria	Xanthomonadaceae	Xanthomonas	Xanthomonadales	[Xanthomonas campestris pv campestris ATCC 33913]	GGGCCCTCAACAAACATTTCAGTCAGCTTTGTCGCGGCATAGTCCGTCATCCCGGTGTCACATTTCGCGTGAAAGCCAAGGACACGGCGAGCAAAGCGTGCGGTGCGTGCTCGCCTCTTTCCCCCACGGACGCTGCACATGCATTGGATTTTGGCGCTGTCGTTGATGCCAAGAACGTTT	58.18
38966	AAACTCGCACGG			0.00383008					[Beta-xylosidase]	Thermi	Deinococci	Deinococcaceae	Deinococcus	Deinococcales	[Deinococcus maricopensis LB-34, DSM 21211]	GCTCTTGGAGCCTGACCGCAGGAGGGTCCACGCGCGTGGCGTGGACCCTCCTGCGTTGGGTGCGTCCTTCGTTCAGGGTTGACGGGTCACGGGTTTGCCCTTACGCTGTGACCGTTCACAAAAACCCATGACGGGCCACCAGCCCCACACCCCGGAGGACCACCCATGCCGTGCGAGTTT	66.06
40666	AAACTCGCGGCA	0.00479659	0.0115109	0.00151091	3.17463	7.61854	0.115272	0.0236525	[Dihydrofolate reductase]	Chloroflexi	Chloroflexi	Herpetosiphonaceae	Herpetosiphon	Herpetosiphonales	[Herpetosiphon aurantiacus DSM 785]	GATCATGTCCATGCCCAATTGAGCATCGATCTGTTGGTTTGTTGGGCGAGTATAGACCCCGAGACTGATGGCTTGCGAGTTGCTTGATGGTAGCATGCGAGTCTGCATCGTGTGGCAGATAACGCTACTTATCCAGCGGATGAATAGCCTAAGGAGCGTAACTATATGTGCCGCGAGTTT	49.7
41498	AAAGACGCAGAG	0.000561349	0.00184066	0.000630929	0.889718	2.91738	0.848358	0.0646412	[7-keto-8-aminopelargonate synthetase and related enzymes]	Proteobacteria	Alphaproteobacteria	Beijerinckiaceae	Beijerinckia	Rhizobiales	[Beijerinckia indica indica ATCC 9039]	TCTTCGCTTCCCATTCTGGCCATGAGACTATTGGCCGCTTGGGAAGGGCTTTTGATAGAGTGATAAAACCTTTATCAACCTCAGAGTCGTCCAGACGCGGGGACTGGGCGTACGGCTCTTCCACCTCCGGCCCGAAACCGGGGCAGCAGGACTGGCAAATATCCCATGCTCTGCGTCTTT	56.36
20848	AAAGCACCACTT	0.0180929	0.0687983	0.0360512	0.501866	1.90835	0.00249507	0.207476	[Methylase involved in ubiquinone/menaquinone biosynthesis]	Firmicutes	Bacilli	Bacillaceae	Bacillus	Bacillales	[Bacillus cellulosilyticus N-4, DSM 2522]	AATGCAACAATAATCAAGTTTTGCACTTTTTCAGCGGAGCCACACCTCTTTACCTGTTAGAAAAAATAAAATAGCATTTTCAGTTTTTTCTAAAAACTGGTAAAAGTATGTTAAGCAAAAGTGAGGTTTCTTGAAGGAATCATAAAACAAAAAAGGAGAATAGGTATGAAGTGGTGCTTT	30.91
27858	AAAGCAGTGGCC		0.001378						[Type II secretory pathway, pseudopilin PulG]	Planctomycetes	Planctomycetacia	Planctomycetaceae	Planctomyces	Planctomycetales	[Planctomyces brasiliensis IFAM 1448, DSM 5305]	TCGTCCTTTCGAGCAAAAGGAAACTCGCCAATGCTGAAGTACGTCCAAGACGAGGCTCCGTGAAGCTGGGGCAGACCTGTCCACTTTCTATCAGGTCATCGCTTTTTTCAGCAGCGCACATGTTGTGCGCCGCTTCCCCGGCATCAATTTCAAGGAGTCTTCCCTATGGGCCACTGCTTT	53.33
19461	AAAGCATCCCGG	0.014857	0.0323921	0.00679076	2.18782	4.77003	0.0826092	0.0114534	[Ribosomal protein S6]	Firmicutes	Bacilli	Alicyclobacillaceae	Alicyclobacillus	Bacillales	[Alicyclobacillus acidocaldarius acidocaldarius 104-IA, DSM 446]	CAGAACGCCATGAGAGCACGCTGGGCTTCGCCAACTGCTTCCAGACGGCGGATCTTGTGCGAGCGGGCGGATCGTGCTAGCATGGATCGTCGGTGCACACATTTTTGTGGCGCGCCATCCTTGCTCCCACCGGGGGGCCATTAGACCAGAAGGAGGTGTCACGGGATGCCGGGATGCTTT	62.42
42619	AAAGCGATGCTG	0.0213446	0.020181	0.00525772	4.05967	3.83835	0.00357871	0.0823537	[Outer membrane receptor proteins, mostly Fe transport]	Bacteroidetes	Bacteroidia	Rikenellaceae	Alistipes	Bacteroidales	[Alistipes shahii WAL 8301]	TAGCGGCTAATAGAATTTGAACCAATCTAACAACCACTAATCTACAAATCTATGAATAATAAATTTATTCAGCAAATTAAATGCTGGTTTACTTTTCTATTCATAATTTGCTCCACGTTCTCCGCATGGGGAGCGTATGCCCAGACCGCGAAAGTAACATTGCAGATGCAGCATCGCTTT	36.97
18362	AAAGCGTACCAT		0.001683						[FOG: EAL domain]	Proteobacteria	Alphaproteobacteria	Methylobacteriaceae	Methylobacterium	Rhizobiales	[Methylobacterium populi BJ001]	CAAAGGGCCACCGAAAACGGAGTTGAGGCAAACATACGATAACTTTTTCTTAGGTTCCGAGGGATTATCATTTGTTGGATTGAACGTCAGAAGCCCATGGCTTGCAACCAGCGCACAGGCGGCCCGGAACACCATGCGCACAGCCATCCTCGTACAGCGCCTTCTATGATGGTACGCTTT	52.73
19115	AAAGCGTAGCTC	0.0208276	0.0543212	0.0162115	1.28474	3.35078	0.245611	0.0635748	[ABC-type uncharacterized transport system, ATPase component]	Firmicutes	Bacilli	Lactobacillaceae	Lactobacillus	Lactobacillales	[Lactobacillus rhamnosus GG, ATCC 53103]	GTTGCCTTATATTCACACAAATGATAGCCGCTCAACCCCCGTAAATCGCCGCAGCTGACAAATCGTCATCAAATTTCCAAAATGCTGCTTGCAATTCCAATAGTCGCTGTTTATACTGTGCATATATTACATATACAGTATAAACACACAAAGGAGATGTTCGCTATGGAGCTACGCTTT	40
21844	AAAGCTGGTGCT	0.0258689	0.0322285	0.0203764	1.26955	1.58166	0.0445883	0.153379	[Cold shock proteins]	Firmicutes	Bacilli	Lactobacillaceae	Lactobacillus	Lactobacillales	[Lactobacillus casei ATCC 334]	GGTTGGCTCACGCTCTATACTTGCTTGCCGTTTGGCGTGATGGTAGACTAAATATGTACTTTTTGAATGGTCGTGGTTGCATGGTTTCAGAACTTTCTTCCACTTGTACCAAACAGAAATACACGATATTATCATGCGTCAGCAGACGCAAGGAGGAATGTTCTCATGAGCACCAGCTTT	43.64
36386	AAAGCTGTGACA		0.000739401						[ABC-type branched-chain amino acid transport systems, periplasmic component]	Proteobacteria	Alphaproteobacteria	Methylobacteriaceae	Methylobacterium	Rhizobiales	[Methylobacterium populi BJ001]	GCCAAAGGCCCAGCCCGCGTCATTCCATGCAGCGAATGCGATGTCGGATGCGCGGTCGTGCCGGTCCCGAAGGGGGAGCCGACGCAGGACGGTGGTCCTGACGCACGACAACGGTCCGGACCGGCAGACCTTGGCAACAGGGCAGCGGGCTGGGAAAGAGGCGCCATGTGTCACAGCTTT	69.09
31771	AAAGCTTACTCC	0.000261064	0.00156254	0.000632764	0.412578	2.46939	0.0257083	0.246376	[Aspartate/tyrosine/aromatic aminotransferase]	Cyanobacteria	Synechococcophycidae	Acaryochloridaceae	Acaryochloris	Synechococcales	[Acaryochloris marina MBIC11017]	TTCAATCACTGCATGCATGTTGGCTTATGGTTGTGCGTCGCCTCAGTCGCATTGCCTCTAATTGGCAGACTGTAAGTTAGGGAATGATGTTGTCAATTTAGCGAAACCGACTCAGTGGAACAGTAACGTTCTAAGCTGGTTGAGAGTGTTCATCGCTAAGACAACATGGGAGTAAGCTTT	45.45
36193	AAAGGCAAGCCT	0.00711842	0.0161315	0.00570419	1.24793	2.82801	0.376252	0.0209433	[Lysyl-tRNA synthetase (class II)]	Proteobacteria	Gammaproteobacteria	Enterobacteriaceae	Escherichia	Enterobacteriales	[Escherichia coli K-12, MG1655]	GTCATTTAAACCATTTTGATGGTTATTTATTAGTGATATCAACTTGAGGTAAGCGTTAGTTTCGATAAGATAAACTGAGTTACTAATAGTCGAGGCAGATAATACAGTGTACCGATCTGTCTCTTTATCTACGCTAAATTGAAAGCTGGATTTAGAGGAACCAAAATGAGGCTTGCCTTT	33.94
38171	AAAGGCGGAATC	0.0114445	0.0182154	0.00216513	5.28582	8.41307	0.000540487	0.000147222	[Arabinose efflux permease]	Firmicutes	Bacilli	Lactobacillaceae	Lactobacillus	Lactobacillales	[Lactobacillus plantarum WCFS1]	AATCGTTAGTGGGATGGTACGCTGTAATAGTTCAAAAATATTTGAACTATTGTGGGTGGCCACCCAACTAAATCTAAGAAAAAGATTGACATAGTAGATTTAAACTTTGTGAGTAGGCTTATTCAGCATTGGTAAGTCTGAATAAATGATAATGGGGCGGAAAACATGGATTCCGCCTTT	35.76
40154	AAAGGGCACAAT	0.00010693	0.00138904						[Exopolyphosphatase]	Proteobacteria	Betaproteobacteria	Oxalobacteraceae	Herminiimonas	Burkholderiales	[Herminiimonas arsenicoxydans ULPAs1]	CGGAAATACGAAGCGGGATGCGGATGGCGCCGGCACAAGTTGCTGCACACCGGATTGTCATGACAGCGACATAATGCAGGGTTAAGGTCACGGACTTTTCACGCGGACTATCTGCTCTCCGGCGATGCGCCGTGCATGAAACAGGCAGGTGTTTGAGGAGACAGGATGATTGTGCCCTTT	56.97
21215	AAAGGGCGTCAA		0.0013245						[Predicted peptidase]	Planctomycetes	Planctomycetacia	Pirellulaceae	Pirellula	Pirellulales	[Pirellula staleyi DSM 6068]	CTTTTTCGTGCGCTCTGGCAAGAAGGTTTTCGGTAGAGAATTGACAGCGCTCGCGCCATGCGCCACAGTGCTGGGTTGATCGACACCTTTTGTCAACATATTCCTCGCATCGGAGTCTCTTCGGTGAAGCTCTCTTTCCCACGCATTCTTGGAGTTCTTCTGACCATGTTGACGCCCTTT	52.12
15653	AAAGGTCATACC	0.00149975	0.00434448	0.00161082	0.931047	2.69707	0.827823	0.396945	[Uridine kinase]	Proteobacteria	Gammaproteobacteria	Enterobacteriaceae	Yersinia	Enterobacteriales	[Yersinia pestis Medievalis Harbin 35]	TTAAATAGCCAGAGATTGCCTCCTTCCTTGGTATTATTCTTCTGTGTGGCCGCCAAAGCCTTGCCTTAGCACTGGTATCACACCTGCTAACTCCTTATAATTGCCGCTCGAAGCACTTCGTGTGCTTTGTCTCCCTTCACACTTCGTAATCAGGTCTTTAATTTTATGGGTATGACCTTT	44.85
25979	AAAGGTCGGAGC	0.00125438	0.00398385	0.00144574	0.867636	2.75558	0.752855	0.0286752	[Nucleoside-diphosphate-sugar epimerases]	Proteobacteria	Alphaproteobacteria	Sphingomonadaceae	Zymomonas	Sphingomonadales	[Zymomonas mobilis mobilis ZM4]	ACAGTCGGAATAACTACGCCGCACTCTTATTTATTCCGGTTGTGATAAAAGCACCTTGGCTTTACCGGACAATACTATCCGGCCATTATATGCTTAAAAGGGCTTAACGACCCTGTCTTTCTGGTAATTGAGATCAATTGAGTATAGTGCCGTTATTTCCGCTTAATGGCTCCGACCTTT	41.82
30398	AAAGTCCGCGTT		0.000778373						[Fatty acid/phospholipid biosynthesis enzyme]	Actinobacteria	Actinobacteria	Coriobacteriaceae	Eggerthella	Coriobacteriales	[Eggerthella lenta VPI 0255, DSM 2243]	CACTGCGAGGCTTTGATGCACCTGATCTTGCCCTTGCGCGTTTCCTCTTCGCGTATCGAAGCATGCTTCCTCGAAGGGGTCGGCGCTGCGCCGCGTCTGCGCTGGCGCAATATCAGGTACCTCAAAGCCTCTCGCTGACCGATACGCGAGAGTGAGGTTTTCGATATGAACGCGGACTTT	58.79
26880	AAAGTGAGAGCG	0.0185283	0.0534372	0.0305044	0.607399	1.75178	0.00160834	0.0236524	[Chemotaxis signal transduction protein]	Firmicutes	Clostridia	Clostridiaceae	Clostridium	Clostridiales	[Clostridium acetobutylicum ATCC 824]	TAAAACCAGTTCAACTATCAATTTATGAATACTAAATATGGATGTTATCAGTGTACATAGGTTAAGATTTATCTTGGTTTTATCAAGTAGTACTTCTAAGCTTAACTTATTAATATATGAGTGTATTGTATGAATATGAAATAAATTGAAAGGTAGGAAGCTATTATGCGCTCTCACTTT	25.45
35068	AAATCGCGGTTG	0.000316692	0.00106175						[Outer membrane protein]	Proteobacteria	Gammaproteobacteria	Enterobacteriaceae	Citrobacter	Enterobacteriales	[Citrobacter rodentium ICC168]	GTGAGCATATACATCCACTGAATTAATGGTGGTGTTGGTATTTATATTGAAAATACATTGCCGGATATGACGGTTATTTGCCAAAGATGTTTTGCCACGCGTAACTAAAAAACGCCCCGTAACAACGGGTAAGCTCCGCGCACCATTTCTTATCAGTCTGTCTTAATGCAACCGCGATTT	41.21
43418	AAATCGCTGCTC		0.000743355						[Transposase and inactivated derivatives]	Actinobacteria	Actinobacteria	Streptomycetaceae	Streptomyces	Actinomycetales	[Streptomyces avermitilis MA-4680]	CTCACCCAGATGCCCAGGCGCGAACAGGCCGCTGGCTACCGTGATTTCACGCGTGATGACACACTGGCACGACAGCGGAGCCTCCGGTTGTGTGAACGGCTTGTCTTGGTCGACCGGTAGTGCCCGGCTAACTGCTGGGGTGGACTCCTCCGTCCAGACACCCCTATGGAGCAGCGATTT	63.64
40015	AAATCGGAGGCA		0.000392828						[Uncharacterized conserved protein]	Proteobacteria	Deltaproteobacteria	Myxococcaceae	Myxococcus	Myxococcales	[Myxococcus xanthus DK 1622]	CGGATAACTGGGGCGCAGCAAGACGGGGCTCGACTGATTCGTCGCCCGTGGAGCGGTGGGGCGAATAAATCGGCCGGAAAAGGCCATGTCACATGCGGCACCGGCTGCGTCGTCCTGAAGTTGAACGCAGGCACTTTCGCCCTGCACGACACTCAGGAGCCGCCCATGTGCCTCCGATTT	64.24
17885	AAATCTAGCAGG		0.000202451						[Glutaredoxin and related proteins]	Actinobacteria	Actinobacteria	Dermabacteraceae	Brachybacterium	Actinomycetales	[Brachybacterium faecium 6-10, DSM 4810]	AGGGACACCACTAGGTGTAGTGTTGACGCAGTCGCAGCGATCCGGGGCCCACAGGCTCCGGGACGCGGCGCACGGGTCCCCCGGACCTCCGTGGACCACCGTGACATCCCCTGTTCTCGCGCCTCGGCGCGTCGCTCGTGAAAGGCCCTCCTCTTGGACATCACCATGCCTGCTAGATTT	68.48
35441	AAATGAGGCGAA	0.00104854	0.0023648	0.000928549	1.12922	2.54677	0.792762	0.169106	[Gamma-aminobutyrate permease and related permeases]	Proteobacteria	Gammaproteobacteria	Enterobacteriaceae	Salmonella	Enterobacteriales	[Salmonella enterica enterica sv Typhi Ty2]	CTCTGCTCATTTACAACATAATCGATGCTTTCTTACACAATAAGCGCATTTTTTTAATGCTTCATTTGCCATTTGTCCAAATTTAAGAAAATATTCGCAACAATCGATGTACCCATAACAATAACCGGTACTACCGGAACCGTTGCAAACACGACATGAGGATTTATGTTCGCCTCATTT	36.36
15401	AAATGCATCCTC	0.00299933	0.00259529	0.000923582	3.24749	2.81003	0.0202206	0.0774664	[Transposase and inactivated derivatives]	Proteobacteria	Gammaproteobacteria	Shewanellaceae	Shewanella	Alteromonadales	[Shewanella oneidensis MR-1]	ACTCTGTGTTGGCTGCCAAAGTAAGTCGGATAAAAGACAAAAAGAGGTAAGCAAGGTTCATCGCCGTGCCAGTACTAGGGTCTGTTGATCTTTCGAGAGTGATTTTTAGACAGCATGCCAAGACGTTATAATTTGCTTCGCCAAAAGTAACCATAACCTCAAGCCATGGAGGATGCATTT	43.64
28715	AAATGGCCTCGG		0.000977466	0.000226498		4.31556		0.166032	[Predicted transcriptional regulator]	Proteobacteria	Alphaproteobacteria	Methylobacteriaceae	Methylobacterium	Rhizobiales	[Methylobacterium populi BJ001]	CCAATTGTTTTTTTACAAGCGTTAAAAACCGTCTTGCGGCCGGATGCATCAAAGGTTAAATCCTGCGTCATTCAGCGCAGACACTCGGTGCTCGGCAATGAAGGCGTCGTCCACGCGACGCGTATTGATGTTCGTCGTTTGCACATATCGGAAGGGATATTGAGGATGCCGAGGCCATTT	49.7
23922	AAATGGCGGTGC		0.000940199						[Uncharacterized conserved protein]	Proteobacteria	Deltaproteobacteria	Desulfovibrionaceae	Desulfovibrio	Desulfovibrionales	[Desulfovibrio vulgaris vulgaris DP4]	GGTAGCGGGGGAACATGCCATCCATGCGGGAACGATGCCGGGGCCGGAGCATCCCCTCCGGTTAGTCCTCAGCCGGGACCGTCAGGCATCGACAGCACAGCACGAATCGTGAAATCCACAAGCCCCCGGCGCGGGTCTGCCGCGTCGGGGTTCGAGGGAGAGACCATGGCACCGCCATTT	67.27
37660	AAATGTCGCAAC		0.000671634						[Uncharacterized protein conserved in bacteria]	Chloroflexi	Chloroflexi	Herpetosiphonaceae	Herpetosiphon	Herpetosiphonales	[Herpetosiphon aurantiacus DSM 785]	ACAATGACTTCAAAACCAAAAGCCAATAGCCCACAGCCAATAGCCTCATTCTTCTTCGTGATCTTCATGGATTTGGCCTTCGTGTGCCTTCGTGCGCTTTGTGGCTCTAACCGTCCGCTCCCTGATACCCAACCAGCGCCCCCCAACCTATATGGAGGAATGTGAATGGTTGCGACATTT	50.91
29055	AAATGTCGTGCC								[2-polyprenyl-6-methoxyphenol hydroxylase and related FAD-dependent oxidoreductases]	Proteobacteria	Gammaproteobacteria	Legionellaceae	Legionella	Legionellales	[Legionella pneumophila pneumophila Philadelphia-1]	TCTTTTATGTTGTTTATATGAAGGGCAAGTATATAGAACAACTCAAAATGACAGGTTGAGCCTGAGTTTTACTTTTATTCAAGCAATATATTGATTGAATTTGTGTATTTTTTAAGGAGATTCGGAATAGATGTCGTGTTGATATAGAATGGGTTGGGAGGATAAATGGGCACGACATTT	31.52
34777	AAATGTGCAACC	0.0011553	0.00660504	0.00238003	0.485416	2.7752	0.46578	0.174138	[Ribosomal protein S1]	Proteobacteria	Deltaproteobacteria	Desulfovibrionaceae	Desulfovibrio	Desulfovibrionales	[Desulfovibrio vulgaris vulgaris DP4]	GTGCAGGGGGGCGGGACATGACAGATGCCGTATGCCCGACGCCCCTCGTTGCGGGTTGCCGGTGAATGGTGCGGTTGCTGTTGTGTTCGCAGGGGCTTTCTGCTATGTAGACAAATCCGGCTCGATACGGGCAGGAAAATTTTTGTTGTTGGTTGGAGGAAACGTATGGGTTGCACATTT	56.97
43037	AAATGTGCCTGA		0.00124075						[ABC-type multidrug transport system, ATPase component]	Proteobacteria	Betaproteobacteria	Neisseriaceae	Neisseria	Neisseriales	[Neisseria gonorrhoeae FA 1090]	GTGGACAGCAAACCGCTGATGAAGCCTTATGCCCCCAAAATTCAAACCCGTTATCAGGCGATGAAGGACGAGTTGCTCAAAGAAGCCGAAACGCGGCAGTCGGAACGGGGCAGGGCGGAAAACGGTTCTTTGAACTAGTCTGCTTCAGACGGCACCCGGATTCAAATGTCAGGCACATTT	53.94
35497	AAATGTGGAGTG	0.0279321	0.0560336	0.0345762	0.80784	1.62058	0.343661	0.176608	[Phosphotransferase system, mannose/fructose/N-acetylgalactosamine-specific component IIB]	Firmicutes	Bacilli	Lactobacillaceae	Lactobacillus	Lactobacillales	[Lactobacillus plantarum WCFS1]	ATAAGGGCTTTTAGCTTTAGTGTATTTTGGCACGGAATTTGCATATATATAAGTGAGTGCGAAAAAGATTGCGCTTACAGTATCAAAAACATAAATAGTTACAGGCAATTTAGATATTATTTATTCGTTTTATATGACTGTAACGAAAAAATAGGAGGTACAAAGATGCACTCCACATTT	30.3
21520	AAATTCGTCCTG		0.00065392						[Transcription antiterminator]	Actinobacteria	Actinobacteria	Coriobacteriaceae	Eggerthella	Coriobacteriales	[Eggerthella lenta VPI 0255, DSM 2243]	ACTGCATGCGCCTTTACGGGCGCGACCGAACATACTTCGATGCGCGAAAACGATGCCGCGTGTGCGTTTCGCCAGCTTCGAAGGGATGAATACCCCCGTCATACGTGCGCGTCGGCGGCGCAGCCGAAGGGCGAAGCCATGCCGTCGCGCGTTGAGGAGCCGTGCATGCAGGACGAATTT	64.24
29440	AAATTCGTGGCT	0.00216236	0.014022	0.00479342	0.45111	2.92526	0.0272692	0.0247376	[Predicted membrane protein]	Firmicutes	Clostridia	Ruminococcaceae	Ruminococcus	Clostridiales	[Ruminococcus sp. 18P13]	GTGGTGATGCGGCATGCTGCAAAGTCCACGAGCCGAAAGGCTGAATCGGTGCAAATCCGATACCGACGGTTATAGTCCGGATGAGAGAAACAAAACGCAAAAATGCGTTTTTTCGCCCATACTGCAATGGTATGGGCGTTTTTCATTGGTAAAGGAGTTTTGAATATGAGCCACGAATTT	46.67
27531	AAATTGCGCTGA	0.00016184	0.00104869	0.000154774	1.04565	6.77561	0.885012	0.236784	[GTPases]	Proteobacteria	Alphaproteobacteria	Brucellaceae	Brucella	Rhizobiales	[Brucella melitensis ATCC 23457]	GGTAAGTATCCCGCCCCAGCTTTTGTTTGAGTATGTTTCGGCCAGAAAGCGCATCGCTATCGGGCATTGCTTGAACGTTCCGGGGCGTCTTCATTTGAAACAGCTTACGCGGTGATTTATCTGCAAGGCAGATCCATGCGTTCCCGCGTCCCCGGAGAATATTACATGTCAGCGCAATTT	52.12
40318	AACAAACGGGCG	0.00158806	0.00758581	0.00246101	0.645288	3.0824	0.280913	0.00984536	[Beta-lactamase class D]	Bacteroidetes	Cytophagia	Cytophagaceae	Cytophaga	Cytophagales	[Cytophaga hutchinsonii ATCC 33406]	AACCCTGGCTGCGGCGCGAGTCCGATTGAAAGATCCTGATAACAATCAACTCATTTTATATTGGCTGGGTGCTAACAGAATACATCCGCCGTGGAGAACTCTCCAGTACTTTACAGGTATAGCATTGCACATATAGCGTATTGGCCAACTTAATAACGTACTAGTATGCGCCCGTTTGTT	44.24
17257	AACAACCTCTTG	0.0303915	0.104596	0.0291959	1.04095	3.58257	0.892697	0.00451906	[Uncharacterized conserved protein]	Firmicutes	Bacilli	Lactobacillaceae	Lactobacillus	Lactobacillales	[Lactobacillus rhamnosus GG, ATCC 53103]	TGTACATAACAAACGTTTGGCTTTCTTTGAGTTTGACGAAAAATTATCCACCGCGACTTCAAGCCGGAACTTTGGGGTGGAAGTCAGTAAACAGCCACCTTAGACACTTTTTAAATTGCTTTTTGAAATGGTATGATTGAAACGATTAAGAAAGTAGGGAATTAAATGCAAGAGGTTGTT	36.97
15252	AACAACGGTCTG	0.00247296	0.0251672	0.00568516	0.434985	4.42682	0.0467642	0.0538013	[Electron transfer flavoprotein, beta subunit]	Proteobacteria	Gammaproteobacteria	Moraxellaceae	Acinetobacter	Pseudomonadales	[Acinetobacter baumannii ATCC 17978]	AAAAATTTTAATCGAAGAGTTAATATACTTTTCTCAACATTTACTTTTGCTAGAACAGCCGAGGATTACATGAAGGCTCTTGTTGCTGTAAAACGTGTGGTTGATGCCAACGTTAAAGTTCGTGTTAAGCCGGACAATAGTGGGGTTGACCTTACCAACGTTAAAATGCAGACCGTTGTT	37.58
25602	AACAAGGCTTCC	0.000634427	0.00226576						[Predicted transcriptional regulators]	Actinobacteria	Actinobacteria	Coriobacteriaceae	Eggerthella	Coriobacteriales	[Eggerthella lenta VPI 0255, DSM 2243]	TTGAACTCGCTTCTTGGTGGAGCGTTTGAGGAAGCAGCCCCTCTCGAATCTACGCCTAAACGGGTGTTGGTGGAGCAACAACGCGAAGAGACTGCCGTGCCGATCCCTATGCATACCGAACCCGTGGTTGAACGTCAGAATGTTTCACGTGAAACAATCACGCCAATGGGAAGCCTTGTT	53.33
14618	AACAAGTGTCCC	0.00495881	0.00789006	0.00180949	2.74044	4.36036	0.00382876	0.000459934	[Transcriptional regulators]	Proteobacteria	Alphaproteobacteria	Rhizobiaceae	Agrobacterium	Rhizobiales	[Agrobacterium tumefaciens C58-UWash]	GGGCGGCGCTTTATGGGCGGGGATAAAAACCCAAAGAAATCAATTCCGCATTTACAGATGTTGCTGTAGTCTTCCGGTAACGAGAGTGCAGCGAACAGGCACGGGTATTCTTCAGATCGACTGCGCGGCGCAGGCTTTCTGCCCGCACTGTGCGAAGAAGAGTGGATGGGGACACTTGTT	54.55
37073	AACAATACGGCC	0.00103152	0.00257829	0.000536688	1.92201	4.80408	0.12166	0.0312053	[Predicted phosphohydrolases]	Firmicutes	Bacilli	Alicyclobacillaceae	Alicyclobacillus	Bacillales	[Alicyclobacillus acidocaldarius acidocaldarius 104-IA, DSM 446]	GAGATCGATAGAAGAGGTGGAGACGCAACTCGCGTCGAATTCGGTGGAGCAAGGAGCAGCGCAGTGCCAACGGCGCCACTCGACGGGGCACGAGTGGCGCCTGCCATCGGAGGCGTATACACTGTGCAAAGACAGACTCTTCCTCGTTCTGGAGGGACGCTTCCGATGGGCCGTATTGTT	61.21
35492	AACACCAGAGGG		0.00114624						[Glucan phosphorylase]	Actinobacteria	Actinobacteria	Bifidobacteriaceae	Bifidobacterium	Bifidobacteriales	[Bifidobacterium breve ACS-071-V-Sch8b]	CTCGGATTCATCAACCTGACCACCGCCTCCGATAAGCTCGCCGCCAACGAGCTGGGGTGGAGTGTCGGTATGCTGCTCAGCGGCGCGTAACGCGGCCTGATGGCGATTAAGCCGAACTACCAAATTTGTGCGTACGACTCGTAGGACGTGTAGTCCGGCAAGTCGATGCCCTCTGGTGTT	59.39
19215	AACACCGTGTGG	0.00104502	0.00321759	0.00105301	0.992414	3.05562	0.971505	0.0791149	[Transposase and inactivated derivatives]	Cyanobacteria	Synechococcophycidae	Acaryochloridaceae	Acaryochloris	Synechococcales	[Acaryochloris marina MBIC11017]	GAAAATCCGAGAATTAAACCTAGCAGTCAAAGAGGCTCAAACGAATCATAGGGTAAGGTGTGAATTCCTGAAACTCCGACTGCACTCATTCCGTTAAGTCTGTCTCCAAAATTGCCACTCTCTGAGCAGGATGAAAATAGTCATCTCAATCAGTGGCAAGTGCAGATGCCACACGGTGTT	43.64
28012	AACACGATCTCG	0.000966963	0.00579847	0.000626711	1.54292	9.25223	0.116771	3.11e-05	[Translation elongation factor Ts]	Bacteroidetes	Bacteroidia	Rikenellaceae	Alistipes	Bacteroidales	[Alistipes shahii WAL 8301]	GTCGCCGCTGTCGAGACTCCCTACGAGGAGCCTGCTGCCGCTCCCGCAGAAGCAGCCGAAGTTGTTGCTGAAGCAGCCGAGACCGCCGAGGAAAAGGCAGAATAATTGTATTTACGAACCTTATAGAGAAAGGACAAGATTATGGAAATCAAAGCTGCTGATGTAATGCGAGATCGTGTT	51.52
36246	AACACGCGAGTC		0.000825748						[Transcriptional regulator]	Proteobacteria	Gammaproteobacteria	Moraxellaceae	Acinetobacter	Pseudomonadales	[Acinetobacter baumannii ATCC 17978]	ATAAGGTTTTCAGGCTTTAAGTCATTTTTACTTAAAACTTAGCAAAACAAAACTTGAGATGTGCCAAGCACCGTCTTACGGCTTTGCTGTGCCTTTTTTTCTCCCAGAAAGGGCACAGGCTTTTTATCTCATTTAGAAACAACAAGAATTTATAACGGTAAAACTATGGACTCGCGTGTT	35.76
18691	AACACGCTTGAT	0.0122193	0.0322012	0.0105912	1.15372	3.04038	0.690566	0.098758	[Cold shock proteins]	Proteobacteria	Alphaproteobacteria	Brucellaceae	Brucella	Rhizobiales	[Brucella melitensis ATCC 23457]	GCGCCTTGTAAATTTCTGAAATTTCTCCTACATTCAACTTATCGATTTTGTTCTCGAATGTTGCGGCGCGGATAACGCCCCCCGGTATTTCTTTCAAACTCGTAAAAATCGGCGGCGAACGGAAGTTCGCTATACTTTAACCGTGCGAATTGAAAGGAATTCAATATGATCAAGCGTGTT	43.03
21395	AACACGGCCAGT	0.0513456	0.0894569	0.0534172	0.961217	1.67468	0.882623	0.196059	[UDP-galactopyranose mutase]	Firmicutes	Bacilli	Lactobacillaceae	Lactobacillus	Lactobacillales	[Lactobacillus plantarum WCFS1]	GTTGAAACCGGTAATCATAATATTATTTGTTATTTAGATAGTAAACTTAATTTAGCAAGCCCCAATATTTGATTAAAACCCATTATATCCGTATGTTGAGCGATTGTTTATCACGTAATGTTTGTTATAATTCACCAAGAACAAGTTAATTTTGGGGGAATTCACATGACTGGCCGTGTT	29.7
17950	AACACGGCCTAA	0.0184344	0.0199893	0.01366	1.34951	1.46335	0.294375	0.38205	[Ribosomal protein L21]	Actinobacteria	Actinobacteria	Bifidobacteriaceae	Bifidobacterium	Bifidobacteriales	[Bifidobacterium breve ACS-071-V-Sch8b]	GGGCATACCCTCGGTTGCGAAAAGCCGGGGTGTGTCGTGCTTGACACGCAGATAAAAACCATTTGCTTTAGTCCGCGTGTAGGTGTAAATTCGAAACTCGGTGTCTGACCGCAGGCTCGGTGCGTGTTGGGCAAGGTAGCTTTCCAAAACATAAAAGGAACGAATATGTTAGGCCGTGTT	50.91
18598	AACACTACGCTC	0.00143954	0.00398555	0.00160186	0.898663	2.48807	0.731302	0.031394	[Fe-S oxidoreductase]	Crenarchaeota	Thermoprotei	Pyrodictiaceae	Hyperthermus	Desulfurococcales	[Hyperthermus butylicus DSM 5456]	GAATGGGACTTTGAAGTTAAACATGTACTCGAAGTCCTTGAAGAGTTAGTTGAAAGTGGGAAACTCAAGTTTGTAAAAAGCATTAACGCAACCGTCACAGTCCACGATTCATGCCACACTGGAAGGTGGGCAGGACTCTACGATGCCCCCAGAAAGATACTTAGCATGGAGCGTAGTGTT	44.85
28912	AACAGAACCAGG	0.00625037	0.0195443	0.00320486	1.95028	6.09833	0.0227521	0.00154532	[N-acetylmuramoyl-L-alanine amidase]	Firmicutes	Clostridia	Peptococcaceae	Syntrophobotulus	Clostridiales	[Syntrophobotulus glycolicus FlGlyR, DSM 8271]	CGGTGAAACAGGGAAGAAAATGCCGTCCAGGGAATCCTGACGATGATCAAATGGACGGCATCAACAGTTTTCCTGCTGCTTGCGGGTTTTTTTATCTGGTATATACAATCAGTACGATGATGGCTGCATAAAATAATAGTATCTCCCAAAAAGGAAGTGCCGTTTATGCCTGGTTCTGTT	43.03
36292	AACAGATCCGTC	0.00272762	0.00586751	0.0019583	1.39285	2.99623	0.221082	0.0458555	[Putative sterol carrier protein]	Firmicutes	Bacilli	Bacillaceae	Geobacillus	Bacillales	[Geobacillus sp. Y412MC52]	AGCCATTTTTTTGTTTTGCCGCTTTGGTGCGCTTGATTCGTGTTTCAACAACTCGGGAGGGAGATGTCTTGCGTTTTTCGTCTCCCCGGCAATCGTCGGAATTGCCGGCGGCGTTGTTTCACGCCAAAATGAGAGTGCATACTCGGTTGAAGGGAGTGAACGGATATGGACGGATCTGTT	50.91
30759	AACAGATCCTGA	0.000397991	0.00656773	0.00123032	0.323485	5.33823	0.200984	0.0116355	[Predicted acyltransferases]	Firmicutes	Bacilli	Paenibacillaceae	Brevibacillus	Bacillales	[Brevibacillus brevis NBRC 100599]	AAAGGACACTAACAGAACGGAAGGTAAAAGGGGAGAATGAAATGTTTTGCATGGCGAGCACGAAGAATCACCATAAAAATATGAAAAGGACGATGGGTACGAAAAGAAACAATAATCAGAACGAATTAATCACTCGCCAACATGCAACGATGGGAGGCCACCAGCATGTCAGGATCTGTT	42.42
29736	AACAGCGTCCAA	6.19e-05	0.0015314	0.000216083	0.286618	7.08707	0.0497467	0.0776442	[Alanyl-tRNA synthetase]	Proteobacteria	Alphaproteobacteria	Rhizobiaceae	Agrobacterium	Rhizobiales	[Agrobacterium tumefaciens C58-UWash]	GTCGTGCGATTTTTCTTCGCGCGGCCCTTTTTCCTTGCCTATATGTCTTGCTTCGCCTCCATGGCTGGACAGGGCCGGATGCGGACGATAAAAGCCATTGATTTTGCAATATAGCCATCATTTCCGGTGGCGGTGATGGACTCCAGCTGTGAGCGGTGTGTGGGCATGTTGGACGCTGTT	54.55
35502	AACAGCTGACGC	0.126453	0.197011	0.0921519	1.37222	2.13789	0.213043	0.121453	[Uncharacterized protein conserved in bacteria]	Firmicutes	Bacilli	Staphylococcaceae	Staphylococcus	Bacillales	[Staphylococcus aureus aureus NCTC 8325]	AACTTTGTAGAGCATTGAACATTGATTTATGTCTCAAGCTCAATGCAGTGTGAATGATGAGGTGAGAGTATTCAGTGTAAAAAGCAACAATAGATGATATTGTTTTGTATCAATTGCTTTTTTGCTATACTGAATCAATACTGATATTTTCAGGAGAAGATTAAAATGGCGTCAGCTGTT	30.91
30096	AACAGGCTCAGA	0.00131514	0.0042264	0.000639925	2.05515	6.60453	0.311927	0.00667817	[ABC-type amino acid transport system, permease component]	Firmicutes	Bacilli	Lactobacillaceae	Lactobacillus	Lactobacillales	[Lactobacillus rhamnosus GG, ATCC 53103]	GTACGAGGAGATGAGCTGCGCTTGGCCGCATACTTAAACAAGTAGGTGGCAGAACCAGACTCGGGCAGCAATGTACTGAGTGACGGTGGTTGGCGCACAACCAGTTATTTTTAAACTGGCGCATGCAATAACGGCCTAATGGGCTGGTAATCATTAGAAAGCGTGATGTCTGAGCCTGTT	50.3
32923	AACAGGGAGAGG	0.00386919	0.00892852	0.00316164	1.22379	2.82401	0.439052	0.0240019	[Glycosyltransferase]	Thermotogae	Thermotogae	Thermotogaceae	Fervidobacterium	Thermotogales	[Fervidobacterium nodosum Rt17-B1]	GAAGAGTATCTTTTTATAAACGAAAATGGTGTCATCACTTCCGGTGGCAATGATATTTCAGATGATATTCGGAATTCGAATTTACTTTATTCATAAAAACTCATATTAATTCCCTTGAAAATATGAAATTCAATATTGTGTTAGGACAATGGAGGTATAAAGTAAATGCCTCTCCCTGTT	29.09
28975	AACAGGTAGCTG			0.859718					[Uridylate kinase]	Firmicutes	Bacilli	Lactobacillaceae	Lactobacillus	Lactobacillales	[Lactobacillus plantarum WCFS1]	ACGGAAAGCAATTTTCGGCGTAGTCCCTTTTTGTAAAGTAACGGGTTGAAGCCGCTTTAAAAAGAGAATTCGGTTAATTTTTGCGCCGGATTACGGCTGGATACCAAACGCTTATTGAAATATATGGTAAAATGATAGACAGATAATTTCGAGGAGGACAAAACGATGCAGCTACCTGTT	39.39
26100	AACAGTGAAGGA	1.86e-05	0.000662747	9.1e-05	0.20412	7.28387	0.0648497	0.000297933	[Putative NADPH-quinone reductase (modulator of drug activity B)]	Proteobacteria	Gammaproteobacteria	Pseudomonadaceae	Pseudomonas	Pseudomonadales	[Pseudomonas putida KT2440]	ACCCATGACGTCTGGTTGGACAGCCTCAAGGCCCTATACCGTCTAATCATCCGCGAACTGACTGGCTCGACGTACATCGCCGGGTTGCTAGCGATGCTGCTGGACTGTCTGTCGCTACCGCTAACCGGCAAGGCTTGACTCTACCGTAAGGGGCAGACTTTACCCATGTCCTTCACTGTT	57.58
42965	AACATAGTGCCC	0.0010859	0.00108588						[Arabinose efflux permease]	Bacteroidetes	Bacteroidia	Rikenellaceae	Alistipes	Bacteroidales	[Alistipes shahii WAL 8301]	TGAAGCTGGACGCCGCACGGCGGGCCGGGATGCAGAATGTCATCACGTTCGAATTCTCGCACTTTATGAGTCCCAATTCGGCCTATCCGCAGGCGGGACATCTTTACGATCGCTACTGCGATTATTTTAAAATCGACAACCCTTACCGGAAACGGTGAATGCTCCATGGGGCACTATGTT	52.73
40056	AACATGCGTGGG	0.00251199	0.00262481						[Response regulator containing a CheY-like receiver domain and an HTH DNA-binding domain]	Actinobacteria	Actinobacteria	Nocardiaceae	Nocardia	Actinomycetales	[Nocardia farcinica IFM 10152]	GCCGGGAGTCGCCGCGCTGCTTACCGAAACCCGCAGGACTCCGAAACCACCACCTCCTCGCTGAACAGATTCGTTCGTGAACGGTCATACTGCAACACGACGCCGGTTTCGATCGATGTCGCTCAGTGTGGTGACGATGGGAGTGTGTCGGTGAATGCTGGTGAGATGCCCACGCATGTT	59.39
42148	AACATGGTCCGG	0.00215217	0.00131232	0.00026506	8.11955	4.95103	0.00126577	0.0162446	[ABC-type Fe3+ transport system, periplasmic component]	Actinobacteria	Actinobacteria	Actinomycetaceae	Arcanobacterium	Actinomycetales	[Arcanobacterium haemolyticum CCM, DSM 20595]	GTCAGCATTACCGAACCGTAGGCAGTGCATCGTGCCGTGCACAGGTAGTGAGTAGCGCGTCGTGCCCTATTATCGAACCGTAGGTCGCGCATCGTGCTCCGCACAGAAGCGCACTAGTGCAGGTACCATCCTCAACATTGCGCCCCCCATAATAGAATGGACGTCATGCCGGACCATGTT	56.97
26141	AACATGTCCAGA		0.000511655						[Formyltetrahydrofolate hydrolase]	Proteobacteria	Alphaproteobacteria	Rhizobiaceae	Agrobacterium	Rhizobiales	[Agrobacterium tumefaciens C58-UWash]	GAACATTCCATGTCGTTTCCGGCACGGCGCGCCGCAATTTCCCGCCCTAAGACTTTGGCTACGTCGCCTTGGCGCTTTGTTCTTTGCTCCGTCACCAAGCTGCGCTATGCAACACGTCGAACTGCGCCGGCTTGATGCCGTCGCGACGTCTTTGGGGGAAAACGCATGTCTGGACATGTT	59.39
42268	AACATTGCGATC	0.000352801	0.00369586						[Beta-xylosidase]	Bacteroidetes	Flavobacteria	Flavobacteriaceae	Flavobacterium	Flavobacteriales	[Flavobacterium johnsoniae UW101, ATCC 17061]	CGCTAAGAATTACGCAAAGGTCGCAAAGTTTTTTTTCTCACTTTTGTCACCCTGAGCGAAGTCGAAGGAACGCAAAGTAATTCCTTATTTTTTTTTTTTACTCTTGCGTGCTTTGCGTAATTCCTTGCGCTCTTTGCGGTTAAAAAAGCATTTAAAACATAAAACATGGATCGCAATGTT	36.97
24015	AACCAAACGGAG	0.00199477	0.00226498	0.00117133	1.703	1.93369	0.217161	0.326727	[Uncharacterized protein conserved in bacteria with a cystatin-like fold]	Chlorobi	Chlorobia	Chlorobiaceae	Chlorobium	Chlorobiales	[Chlorobium phaeobacteroides DSM 266]	GCCGGAACAAGAAATGTCCCGGCTTTTTTTATCTCCGCACAACAAAAAACAAGAAACGCGACTCTGTTTAGCGAAAAAAAACCTTACATTAGGCCGTTTAAGCAAAGAATGAATCGCCATAAGGTATTTCATATCGTCAGCCATCCATAAAACAACGTTCAAGCAATGCTCCGTTTGGTT	40
43239	AACCAATGGCGG	0.313125	0.393711	0.0950293	3.29503	4.14304	0.00515394	0.0249692	[Transposase and inactivated derivatives, IS30 family]	Firmicutes	Bacilli	Lactobacillaceae	Lactobacillus	Lactobacillales	[Lactobacillus reuteri F275, JCM 1112]	GCTAGAACCCTTTACCAATAAAAACTGAATCATTTTATTTTTTTATTCTGGTGGATTATAGAATGAAGTTAGCCACCCAGTTGGTGGTAAATAAAAAACGCCACTCGGCGTGACATCAGGTATCATATTAAGTGAACCAAACCTATATGAACGGATGTCCGTCAAATGCCGCCATTGGTT	36.97
29268	AACCAGAGCGAT		0.0010074						[Glucoamylase and related glycosyl hydrolases]	Proteobacteria	Alphaproteobacteria	Rhizobiaceae	Agrobacterium	Rhizobiales	[Agrobacterium tumefaciens C58-UWash]	ACGAGGCCGTATCGGATTTGAAATTAGAGACGGGAACCACATCCCGTCTCGCGTTTCATTCCGGAAAGACCCTTTCTCCAAGGTCGAGATCTCCGTCATGAGTTTTCAATACCATAGAACCATTCACTTTCACCTTCATCATTTCCCTGCCTGAGGCATGTAACGATGATCGCTCTGGTT	47.88
22351	AACCATAGCGGG	0.00054948	0.00290826	0.00062516	0.878943	4.65202	0.794232	0.00706588	[Bacteriophytochrome (light-regulated signal transduction histidine kinase)]	Cyanobacteria	Synechococcophycidae	Acaryochloridaceae	Acaryochloris	Synechococcales	[Acaryochloris marina MBIC11017]	AAACTGATTTCCAGCTATTTACCCCTTCGGCCTCAGGGTGCTGATTCAGAGATTGAAGGTGTTATCGAGGTCTATAGCAATGTCACACCGCTCGTACAACAGGTAGAAGATGCTCAGCAAGAAGGGCTGATCGCCGTTATCGTTATCTTTGTCGGGCTATATGGGATGCCCGCTATGGTT	47.88
24782	AACCATCTGCCT	0.00130571	0.00221232	0.000628927	2.07608	3.51762	0.0143543	0.00276364	[ADP-ribose pyrophosphatase]	Firmicutes	Bacilli	Streptococcaceae	Streptococcus	Lactobacillales	[Streptococcus sanguinis SK36]	TGACTGCCACCGCAGGTTGGCACAGAAAAATGTTAGGTCTGAATGCGCCTATTATCCCGACAAAGGGCATACTTGGCTTTTTAGTGATGTGGATACGCATATTCAGCTGCTGCGCTATTTCTTTCAAAACGCTGCCTTTCCCAGAGAAATTGAAAGGATTTTGATATGAGGCAGATGGTT	44.24
18064	AACCATGCGACA	0.000261807	0.00437535	0.000214828	1.21868	20.3668	0.756881	2.9e-06	[DNA-directed RNA polymerase, beta subunit/140 kD subunit]	Firmicutes	Bacilli	Paenibacillaceae	Brevibacillus	Bacillales	[Brevibacillus brevis NBRC 100599]	TTTGGGTGAAAACATGGGAATTCTTTTAAAATAGAGTTTCTCTGGGTTAAAAATGGTTGAAGCTGCTTTAACCCATTTTTATTTTTAGGCATTCGAATGCGACTGAAAGAAGTTGCCGAATGCCGAGTTTCTATGTGTGAAAACACAACCTGAGGGGTGAATAAGATGTGTCGCATGGTT	37.58
32032	AACCATGTTCCG	0.00298078	0.0117196	0.00917299	0.324952	1.27762	0.0371212	0.588624	[Opacity protein and related surface antigens]	Proteobacteria	Gammaproteobacteria	Enterobacteriaceae	Salmonella	Enterobacteriales	[Salmonella enterica enterica sv Typhi Ty2]	CTGTAAGACTGATTTCATATCCATTATCGAATATATCAGGTTATATTACCTCCGCAGTTGGCATGACTGGTAATAAGCGCATTAGGTGCTCTTAATCTAAATGCTATTTGTGTGCCATAAGTTCCGGTACCGCCTTAATTATATATCAAAAATGGAGTGGTTTTAATGCGGAACATGGTT	36.36
27367	AACCCAACCTGG		0.00285098						[DNA-directed RNA polymerase, sigma subunit (sigma70/sigma32)]	Proteobacteria	Alphaproteobacteria	Rhizobiaceae	Rhizobium	Rhizobiales	[Rhizobium leguminosarum bv. viciae 3841]	AAAGCTTTGCTGTCCGGTGCCGGTAATCGTGGTTAATCAGGCTTTAAATGTCATCCCGTTAGGTGGGCAAAGGTGATTCGAGGGCGGCGCGTGCGGCGCGTCAGGCCCTGAGACAGCCCGTTCACCGTAGCGAGATTGGATAGCGTCAGGAAGGCGACGATATAAATGCCAGGTTGGGTT	56.36
43312	AACCCGGACACA	0.000184216	0.00110144	9.56e-05	1.92623	11.5171	0.351911	0.000125216	[Site-specific recombinase XerD]	Bacteroidetes	Bacteroidia	Rikenellaceae	Alistipes	Bacteroidales	[Alistipes shahii WAL 8301]	AATTATCGGTGCTTTTCTTTTTTATCCGCACCTGCCGAAAATGGGCGGTTGACGCCACGGTTGACGCGAAAAAGTCAACCAAGAAGTCAACCGAATCCGATGAAAACATCCGTTTCCGTCGTTTGTTACAGGTACAAGGTACTTGCAAACGGAGAATCCCCGCTGATGTGTGTCCGGGTT	47.88
16856	AACCCGTTCCAT		0.00033345						[Predicted acyltransferases]	Actinobacteria	Actinobacteria	Pseudonocardiaceae	Saccharomonospora	Actinomycetales	[Saccharomonospora viridis P101, DSM 43017]	GATCAGAGCGCGGGTCGAGTCACGCCACGGTGACCTCTGCCCCGTACCGTCGGTGTTGCCGAGCTGACGGGGGAGTCCGTCGGAACCGATCCCACGCCGAGCACGCCGGTTCGTCCGGCGCGGACGTCCAAGCCGCCCAGCTGACACTCGTGAAGGAACGCCTGCATGATGGAACGGGTT	69.7
33033	AACCCTTGAAGC	0.314157	0.403063	0.166284	1.88928	2.42394	0.0448244	0.0602378	[Galactose-1-phosphate uridyltransferase]	Firmicutes	Clostridia	Ruminococcaceae	Ruminococcus	Clostridiales	[Ruminococcus sp. 18P13]	TCATACCCATAAAACCAGCATCTGACGAAATAACAGTACCATTTTTCATCTTTTCGCTTATTTTGTGTATACATGCCGAAGTGAGTTGTGCTATAATATAGGCACCACCGCACAATCTTTATAGTCAATGAACAGATTCCAATGGATTTGAGTGAGGAGAACGGTATGGCTTCAAGGGTT	38.18
39234	AACCGACGGTAT		0.00235951						[Outer membrane protein V]	Proteobacteria	Gammaproteobacteria	Ferrimonadaceae	Ferrimonas	Alteromonadales	[Ferrimonas balearica PAT, DSM 9799]	ATTTAACTCTTGACCAAACTTTCGTTATCCGTACTTTTATCGTGGTTACTGAAATGCTGCTCAATCGAAACCAGAGATGAATTTTATTCGCTTGAGCAAGCCGGGGAGTCAACGTAACTTTCCGGACAACTCGACCGAGCCTTTAGTTGTTACCGAGTCGATAAGATGATACCGTCGGTT	43.03
29269	AACCGCAGAACT	0.00522766	0.0130025	0.00334974	1.56061	3.88163	0.128404	0.0304162	[Uncharacterized protein conserved in bacteria]	Proteobacteria	Gammaproteobacteria	Enterobacteriaceae	Citrobacter	Enterobacteriales	[Citrobacter rodentium ICC168]	TTTTCCCGGAGCGGATCAGGCGTGACGCCGCCATCCCGTCCGGGTAGCCTGCATAACCCATCGCAACTGCGGTGGGTTTTTATTTTCATTCCTCCCACTTTGCACGCTTTTTTTCTTTCTCTCTGCTGCGATAATTACCCCAAGGGCTTTGCAGAGGAACACCTTATGAGTTCTGCGGTT	52.73
36265	AACCGCAGAGAG	0.00973934	0.0235269	0.0107155	0.908901	2.19559	0.632862	0.0133169	[Carbonic anhydrase]	Bacteroidetes	Bacteroidia	Bacteroidaceae	Bacteroides	Bacteroidales	[Bacteroides vulgatus ATCC 8482]	GTTGGTTCTTTCGTATGGAAACGCATTGTTCTCTTTGCTTTTTCTTGTATGGTTCATCTTTGCCTTGATGGATGGTAGAAAAGTTGGCATCCGATAAATATTTATCTTAAAAGTGTCATCGTATTTTATTTTTGTGTAAGTTTGTAGTGAATCCTAAAAAAACTTATGCTCTCTGCGGTT	32.12
35700	AACCGGACGTTG	0.0328003	0.0801707	0.0255797	1.28228	3.13416	0.3489	0.0591867	[Uncharacterized conserved protein]	Spirochaetes	Spirochaetes	Spirochaetaceae	Spirochaeta	Spirochaetales	[Spirochaeta smaragdinae SEBR 4228, DSM 11293]	GTTGCCCTCGCTTCCAGCTCGGGCCAGTCGACTTCGGGGTACGCTCTTCGCTCCCGTCCTCGGCTTCCCGCCTCGGACCGCCTCCGGCGCCCTCCGTCTCCTTAACGCATCCTTAAAGGCTCCCCACAATTGCCCAAACCACCCTTCCCGTAGTAGTATTACCATATGCAACGTCCGGTT	62.42
29006	AACCGGATCTAA	0.00724508	0.0166975	0.00382265	1.8953	4.36805	0.25656	0.0330505	[F0F1-type ATP synthase, subunit a]	Actinobacteria	Actinobacteria	Bifidobacteriaceae	Bifidobacterium	Bifidobacteriales	[Bifidobacterium adolescentis ATCC 15703]	CCACGGTCTGATAATCCTTTGCAGCCATTCGGGGCTGGTATGCGAACGCGTTTATGGGCGCGTTAACATAGAACCCGAAGGATGTTCTGGTTTGGTAACCGGAATGTCACATTCGACTCAGCTGTTGGGCTAGACTAACAGCTGACACAAGAGCAGGAGGCGTGAATGTTAGATCCGGTT	52.12
36739	AACCGTCATTGG	0.000145567	0.00112094	8.89e-05	1.63668	12.6033	0.367462	0.00223559	[Transposase and inactivated derivatives]	Proteobacteria	Alphaproteobacteria	Rhizobiaceae	Rhizobium	Rhizobiales	[Rhizobium leguminosarum bv. viciae 3841]	GGCACGGTGATTCCGCGCGTTGGGGTGCAACCGCATAAAATGGCGAATTGCGTCGTCCACATTGGAACACTAGACCTGCGAAGGGCCTGTCGCAAATTTTTCCGCTTAACCCTATGTTGACCATCCGCAGAGAATTTGCCGCTCCGAAAGTTGCGGAGCGAACCGATGCCAATGACGGTT	55.15
37957	AACCGTGACTAA		0.000911851						[Predicted Fe-S oxidoreductases]	Proteobacteria	Deltaproteobacteria	Myxococcaceae	Myxococcus	Myxococcales	[Myxococcus xanthus DK 1622]	GACCGGCGCTCCTCTCGCTACATGCCGTTCGATGCCCCCGCGGCGGCCGTGCTCACCCGGCTCACCGAGCACACCGCGGACGACGTCATCGGTGATGCGGAGGCTGGCGACCGGGACGCCGTCATCGGGCTCATCCAGCACCTGTCGACGAAGGGCTACCTCCGGATGTTAGTCACGGTT	70.91
37474	AACCTCTGAGGC	0.000287491	0.00310484						[Sugar phosphate permease]	Proteobacteria	Gammaproteobacteria	Enterobacteriaceae	Citrobacter	Enterobacteriales	[Citrobacter rodentium ICC168]	CTTTTGTATGCTCCCGGGGATGCGAAAACTTGCCGCCTTTCCCAAGCACGAATTATTTAGCGCATTTCGTTTACGTTTTTAATTAAAAAAAACCAATACACCCTCTGTAAATTACAGGGCATGGTGAGCGGCTTCGCTATGCCCAAAATCTGGAGACAGATTGCGATGGCCTCAGAGGTT	44.24
31707	AACCTGGCTCAA	0.00100504	0.00149985						[Signal transduction histidine kinase]	Proteobacteria	Gammaproteobacteria	Xanthomonadaceae	Xanthomonas	Xanthomonadales	[Xanthomonas campestris pv campestris ATCC 33913]	TAGCTGCCAACATGTCAGCCATCAGCAGGTGACATACCGCTGTATCAGCGCGTTATACCAATCGTCAGACCACCACACGCGATTGCGCCGGCAACGCCGCGCTCTCACAACCGGACGCAACCGGGCTCCTGTAAACTGCGTGCATCACGGTCCGGGAAGAAACGCATGTTGAGCCAGGTT	59.39
17091	AACCTGTCTTTG	0.00433335	0.00693871	0.00208947	2.0739	3.32081	0.0214766	0.0975601	[Phosphotransferase system IIC components, glucose/maltose/N-acetylglucosamine-specific]	Firmicutes	Bacilli	Streptococcaceae	Streptococcus	Lactobacillales	[Streptococcus sanguinis SK36]	ATGGACTTATGGATTGTTACTGGTCAAGCAGGCAAAACCTAAGCAAATACGAGATATAAAGCAGTTTCTTGCTTTCTATTTGGTGTGTGTTTAGGTTTTTTTCGTGCCCTATTTTCCGGGAATAGGAACAGACTGCTAACCTAAAAAATACAAGGAGGTTCCATTATGCAAAGACAGGTT	38.18
41398	AACCTGTGACAG	0.00434402	0.0072435	0.00192023	2.26225	3.77221	0.0998593	0.0401334	[Methylase involved in ubiquinone/menaquinone biosynthesis]	Cyanobacteria	Synechococcophycidae	Acaryochloridaceae	Acaryochloris	Synechococcales	[Acaryochloris marina MBIC11017]	GAGTGTATTTAAGCGATTCAAATTACTAGTGTCTTGTATACGAGTAGCATTATTTACTTAATACAAGATAATTAGTCTACTCGTATATAGTACTAGACCCAATTTCATTGCAGAATTCACTTTACCAAATTAATAATACTTATGCCTTACACTGAATCATACGAAATGCTGTCACAGGTT	29.7
24329	AACCTTCATGGC	0.00097874	0.00307284	0.000382923	2.55597	8.02472	0.013821	0.0094235	[Predicted dehydrogenases and related proteins]	Proteobacteria	Gammaproteobacteria	Enterobacteriaceae	Citrobacter	Enterobacteriales	[Citrobacter rodentium ICC168]	GCTTGCCGTGAACAAACTGACGGCGACGCCGACGGCTGATTTTTTGGCTTTGTTTGTAGGCTGGATAAGCGCTAGCGCCATCCGGCAACGGTTTCGGGCTCTGACGTGTCGTCTTTTCCCGCTTTGCGCTATGGTGTAGGCAACCACCTTAAAAAGGACGCACCTATGGCCATGAAGGTT	55.15
41164	AACGAAGGCGAT	0.027006	0.0848957	0.0314952	0.857466	2.69551	0.571711	0.0487886	[Retron-type reverse transcriptase]	Bacteroidetes	Cytophagia	Cytophagaceae	Leadbetterella	Cytophagales	[Leadbetterella byssophila 4M15, DSM 17132]	TAGCAGAATAATAATGCTAGTATGCTTTAGTCAGAAGTCAGCAGAGGACATAGTACCCTGCTTCTCTACTTTATACAGGGGAAGGTCTGAATGTTAGAATGGCAAAGGAACCATGAAGTTTATGACGAAGTGTTAAAAGCCGAACCACATAAGAGAACTGCTTGCATGATCGCCTTCGTT	40.61
35228	AACGACCGTTTC	0.127852	0.178976	0.0815592	1.5676	2.19443	0.0323553	0.0450222	[Uncharacterized conserved protein]	Bacteroidetes	Bacteroidia	Rikenellaceae	Alistipes	Bacteroidales	[Alistipes shahii WAL 8301]	TCTTAGCCGGGAATTCCATGCAATGAAAATAGTGTGTAATTTTCAGATATGCCCTTATTTGGGGGACTAACAGTGTAAAAGTTTTTGCTTTTGTGGGTGTTGGTGTTGATTTTTCTTATTTTTACAGGCGTTTGGAGTTAAAATTATTGAACTGAAACTGCCTGAATGGAAACGGTCGTT	35.76
39650	AACGACGAGCTC		0.000807533						[Hemolysins and related proteins containing CBS domains]	Proteobacteria	Betaproteobacteria	Neisseriaceae	Neisseria	Neisseriales	[Neisseria meningitidis FAM18]	AAGCTGTTAAACTATTTAAATTATTTCGACCGAAGGTACACGCACATGCAAGACCCCGAGCAGAGCAGCAAGCCCGCCCGCCGTTTTTTGTGCGTACCGTCTGTTCAGGCAGCTTGAGCGCTTCAGGCTGCCTTTTCGCGTTTGAACTTGAGGAATACGAAAATCATGGAGCTCGTCGTT	49.7
40030	AACGACGCATAC		0.00134637						[Site-specific recombinases, DNA invertase Pin homologs]	Actinobacteria	Actinobacteria	Micromonosporaceae	Salinispora	Actinomycetales	[Salinispora arenicola CNS-205]	TAGGCGTGACAGTTGGCGACGGTCAAGAATCGTTAGAAGCTATGGTCGATGTTGCCGACACGAACGTCGATCTAAGGGGACGGTCTGACGGTACGGCGAAAGGCCCGGTCGGGGAACCGAGGCCGGTTCGACAGCAAGGACGCGCTGCTGGCCGGTGGCGTATAGATGGTATGCGTCGTT	61.21
40427	AACGACGTAGCA		0.00134349						[DnaJ-class molecular chaperone with C-terminal Zn finger domain]	Proteobacteria	Betaproteobacteria	Burkholderiaceae	Burkholderia	Burkholderiales	[Burkholderia cenocepacia J2315]	CGACTCCACGCCTGGCGGGCCTTGCGGCCCTCCGGGCACATTTGTTTTTTGGCGGGTGCTGCGCGAGCCGTCCGCGGACGGTGCAGCGCCAGACGAGTCGAGAGACTTTACTGCGGGCGAAAGGAGCCGCCGCGTGCGCGATGCGTGGCGGCACAGTGAATCGATATGTGCTACGTCGTT	67.88
40215	AACGAGTTCGGG	0.112949	0.22623	0.161964	0.697375	1.3968	0.297079	0.359223	[Predicted transcriptional regulators]	Firmicutes	Bacilli	Bacillaceae	Bacillus	Bacillales	[Bacillus cellulosilyticus N-4, DSM 2522]	ATGAGAACCGTCCCCATTTGCCGTCCCCATTTGCCCTTGCAGATTGAGGGGATTTTGTGATACGCTATATTGTAATACAAGATAGAGTGGTGAGAAAAGGACGTAAATTTGAAGGGGACAAATTTTTTTATTTAACTATATTGCATTGCAAGGTAGGTGCTGAAGATGCCCGAACTCGTT	40
24390	AACGCAAATGGT		0.000988249						[Response regulators consisting of a CheY-like receiver domain and a winged-helix DNA-binding domain]	Actinobacteria	Actinobacteria	Mycobacteriaceae	Mycobacterium	Actinomycetales	[Mycobacterium bovis BCG Tokyo 172]	GAGTGGCGCTGATGACCTGCGCCGACGACGATGCAGAGCGTAGCGATGAGGTGGGGGCACCACCCGCTTGCGGGGGAGAGTGGCGCTGATGACCTGCGCCGACGACGATGCAGAGCGTAGCGATGAGGTGGGGGCACCACCCGCTTGCGGGGGAGAGTGGCGCTGATGACCATTTGCGTT	69.09
25800	AACGCATGACGA	0.000547945	0.00709897	0.000669233	0.818765	10.6076	0.626892	0.0166473	[Sortase (surface protein transpeptidase)]	Firmicutes	Bacilli	Paenibacillaceae	Brevibacillus	Bacillales	[Brevibacillus brevis NBRC 100599]	ACCTCTAGGCATTTTTTCACAATTGGAACAGCGGGTGAATCTGTTGTTCTTGACTAGCAAGACTTGTACAACGAAGGATGCCCTTGCCAAACATAGTTAACGAAAAATTGGGACAAGGGGGGAAAGATGAATTGAGTTAACGGTGCGAAAAGGGAGTTGAAGAATATGTCGTCATGCGTT	42.42
33226	AACGCCACAGTT	8.73e-05	0.001949	0.000342787	0.254542	5.68575	0.179461	0.0524589	[NAD-dependent aldehyde dehydrogenases]	Proteobacteria	Gammaproteobacteria	Moraxellaceae	Acinetobacter	Pseudomonadales	[Acinetobacter baumannii ATCC 17978]	GGTGCAAAAGACTATCAGCCAACAGGTTATGTATTTAGTCAGGCATCACTTGAAGAAGTAGATCAGGCTGCTCAAGCTGCGCATAACGCTTTTTTAGTTTATAGCCAAACGACTCAAGAACAACGTGCATCTTTTCTTGAAGAAATTGCTCGCCAAATTGAAGCAATGAACTGTGGCGTT	41.21
41075	AACGCGTCCAAT	0.00462338	0.018174	0.00342996	1.34794	5.29861	0.505302	0.322646	[Na+/H+ antiporter]	Proteobacteria	Gammaproteobacteria	Enterobacteriaceae	Citrobacter	Enterobacteriales	[Citrobacter rodentium ICC168]	ATGAACCACTGAGCGTGGCATATGAAGACAAGCCCGTAACTTATCGGGCTTTTTTTTTGTTTCGTAAAAACCGAGCTATTCATCATAAATAATCTAATTTTAACGAAGATTTGTGCGGGGTAAGATAGTCTTTACGAAGTATTCACCCGAAAGAGAGTATAAAAAATGATTGGACGCGTT	36.36
32734	AACGCGTTGTTG	0.00622683	0.0123874	0.00107254	5.80567	11.5496	0.00265191	0.0615476	[Predicted metal-dependent hydrolase with the TIM-barrel fold]	Gemmatimonadetes	Gemmatimonadetes	Gemmatimonadaceae	Gemmatimonas	Gemmatimonadales	[Gemmatimonas aurantiaca T-27T]	ACCTACCGCCTAGTACCCGCCCCCTCGTACCTGTGACCGGTTGTAGTTCACCCACCCTGAGTGAAGTAGAGCCCCTCCCCGCTGTCGCAGTTCTGCCCCCAGAGGAATATTCGCAATAGCGTCATCTCTCTCCGAATCCTCCCCATCCTCTGGCATGTAATTTGGATGCAACAACGCGTT	57.58
22069	AACGCTCGGGTA		0.021238	0.00711916		2.98322		0.0155783	[Hypoxanthine-guanine phosphoribosyltransferase]	Proteobacteria	Gammaproteobacteria	Pasteurellaceae	Haemophilus	Pasteurellales	[Haemophilus influenzae Rd (KW20)]	TATCTGTTACTATACGCACATCTGTTAAGCGATTGCAGGTTGCTCCAACAGGTAGAGTAGAAAGTAAATTCGTTAGGGTTCAAAAAGGCTGAAGGTTTAAACTTCAGCCTTTTTTTTGTAAAATAGCAAACGATTTTATCCCCTGTCATTTCATAAGGAAACACAATGTACCCGAGCGTT	36.36
39076	AACGGAACGTCT		0.000665329						[Arabinose efflux permease]	Proteobacteria	Alphaproteobacteria	Rhizobiaceae	Agrobacterium	Rhizobiales	[Agrobacterium tumefaciens C58-UWash]	GTTTCGATTGCGGTTGCAGGGTTTTGCGACCTGCGACCAAAAATGTTCCTTCCTCTCGCATTCAGCGATCTTGCCATGTCCGATGCTGCCTCCCTGACGTCCCGTACACGCCTTATCGGCGTGCTGGCGCTCGGACAGGTGCTCAGCTGGGGTTCGGGTTTCGACATGAGACGTTCCGTT	58.79
27099	AACGGAAGCCCT	0.0020304	0.00663512						[Succinyl-CoA synthetase, beta subunit]	Proteobacteria	Alphaproteobacteria	Sphingomonadaceae	Zymomonas	Sphingomonadales	[Zymomonas mobilis mobilis ZM4]	GTCCTCTTTTGGCTTTCATCGCTTTTATTCCCTGATTTTGTTTTTATAGAAGTTCCGCTTTCTATCGACTATCATAGCTATCAATCAGATCAATGGCCGGATAAAATCGGCTGATTTTGTCACGACTATTCTATTGTCTTATCCAGTAAAAAAGGCCGGAATCAGATGAGGGCTTCCGTT	38.18
32417	AACGGACGTTAG	0.00248324	0.0127122						[Lactate dehydrogenase and related dehydrogenases]	Bacteroidetes	Cytophagia	Cytophagaceae	Cytophaga	Cytophagales	[Cytophaga hutchinsonii ATCC 33406]	ACAGCATATGTAGTCATCATACAATCTGTTCGCTTTAATAAATGTGTTGTACACATTGTGGTTAAATGCGATTAATCATGTTGTAGACGCGCCTTAAATTATTTATGTTTGTTCTGTTAGATATATTTTTTTCAAAAAAGAATCTTTATTTTATCAGTCAGGAACATGCTAACGTCCGTT	29.09
31940	AACGGATACTTG		0.0010747						[Cysteine sulfinate desulfinase/cysteine desulfurase and related enzymes]	Actinobacteria	Actinobacteria	Streptosporangiaceae	Streptosporangium	Actinomycetales	[Streptosporangium roseum DSM 43021]	GGTCGTGGGTGAGCGACCGCTTCTGAGCTAGAGATCCACTTTGTTATCTGTGAGGCTGCCCCTGATGTCAGAGGGGTTCGCTAGGATCTCAGAGCACTCCTGGTGGGGCGAGAGCGACCCACAATGGAACCCGCCAGGAGTAGCTAGAGGGAGGCGCAGCGGCATATGCAAGTATCCGTT	60.61
18555	AACGGATGTCGT	0.000128166	0.00197732	0.00012304	1.04166	16.0705	0.936694	0.00609085	[Serine/threonine protein kinase]	Planctomycetes	Planctomycetacia	Pirellulaceae	Pirellula	Pirellulales	[Pirellula staleyi DSM 6068]	CCTGCTGCAAGTAAAGTCGGCTGTTCGCTACACTAAGGCGTGCAGCACTTGAGGGCTGAAAGCTTTTCGGGCGCTTATTGCTCCGAAGAGAAATGCCCCGGGCCAGATGAACCTCGACACCCGATCTGTGTCTTGCTGGCACTTCGATGACTCGGAAACAGGACGATGACGACATCCGTT	55.76
42240	AACGGCAACTCT		0.00088316						[Dihydroorotase and related cyclic amidohydrolases]	Proteobacteria	Betaproteobacteria	Oxalobacteraceae	Herminiimonas	Burkholderiales	[Herminiimonas arsenicoxydans ULPAs1]	TTTATCGCAGCAGGAAAAATTGCCGGCCTAGGACAAGCGCCGGAAGGGTTTGTCGCCGCCAAGGTGATCGACGCCAGCGGTCTGGTGGTCGCGCCCGGTTTTGTCGATCTGAGTGCGCGCTTGCGCGAGCCCGGTTACGAACACAAGGCCACACTGGAATCCGAGATGAGAGTTGCCGTT	61.21
23051	AACGGCAGATAA	0.00640119	0.0224479	0.00462237	1.38483	4.85637	0.146938	0.0325422	[Uncharacterized membrane-associated protein]	Firmicutes	Bacilli	Paenibacillaceae	Brevibacillus	Bacillales	[Brevibacillus brevis NBRC 100599]	CGTGTGTAAGCGGTAGTTGGTGAACACGTTTTTTTGTTTGGGCATCTCGAATTTTATTTTGTAAGAAATTCTTCAGAAATACTTATCCTTTTCTTAAGGATTTCTGTCTTCTTTTGAAAGGTTTACCCGTTAGGATAGAGTGCAGAGAGAAAGGAGGCGGCACAGATGTTATCTGCCGTT	38.79
24326	AACGGCAGCGAT	0.0250357	0.0587782	0.0175838	1.42379	3.34274	0.184531	0.000832207	[Uncharacterized bacitracin resistance protein]	Firmicutes	Bacilli	Paenibacillaceae	Brevibacillus	Bacillales	[Brevibacillus brevis NBRC 100599]	TATCACTGTGGGGACAATCTATCCGGAATTTACTAGAATGTTTTTCGATCAGGATGTAACTTTGTAGCGGAGATGAACGTTATAATGCTAGAAGCGGTAGTCTGCCTTTTACAGGGCGGCTGCTGCCTATTGATTTTGGACATCATTCATAGGAGCGTGGAATTTATGATCGCTGCCGTT	42.42
41148	AACGGCGATGCT								[Ribosomal protein S1]	Firmicutes	Bacilli	Bacillaceae	Bacillus	Bacillales	[Bacillus anthracis Ames Ancestor A2084]	TAGCAAACTTTTGATTTAAAAATTATTCTTGCATTTAAGCAGAAATACCATTATATTTGTATTAACAACTATATAAATAAATCATAATTTACGTGAAGGACACACCTTACGTACCATCCCAACGGTACAGGTGTGTCCTTTTTTACGTTCTAGGAGGAAAATATAATGAGCATCGCCGTT	29.7
17404	AACGGTACTTAC	0.00067123	0.00384435	0.000720306	0.931867	5.3371	0.842817	0.25794	[Amino acid permeases]	Proteobacteria	Gammaproteobacteria	Enterobacteriaceae	Citrobacter	Enterobacteriales	[Citrobacter rodentium ICC168]	TATTTCAATTGTACTCGTGTACTGGTACGGTGCAGCGTATTAAAATGCAGTAGCAAAATAATACACTGGAGATCAGGCTGTATGGCAACACTAACCACCACCCGGACGTCACCGTCGCTGCTCGGCGGCGTGGTGATCATTGGCGGCACCATTATTGGCGCGGGGATGGTAAGTACCGTT	52.12
30837	AACGGTAGCAGC		0.000352134						[Predicted hydrolases or acyltransferases (alpha/beta hydrolase superfamily)]	Proteobacteria	Gammaproteobacteria	Pseudomonadaceae	Pseudomonas	Pseudomonadales	[Pseudomonas syringae pv. syringae B728a]	CGATGGCTGTACCGCCATCGACCCACCTCCTCCTTTCAACGGTCGCGGCACGCTGAATGATCGAGCCTGGTCTGCGTGGGCAACGATCAACCCGTACGGCCTGCCAAAGGCCTGGGGCGATGCCAGGACCTGTCCATCACCCTTTTTAATTGCAGGTGTTCCTTCATGGCTGCTACCGTT	60
21217	AACGGTCCACAT	0.00677196	0.022096	0.00332589	2.03613	6.64362	0.0277676	0.0176285	[SOS-response transcriptional repressors (RecA-mediated autopeptidases)]	Planctomycetes	Planctomycetacia	Planctomycetaceae	Planctomyces	Planctomycetales	[Planctomyces brasiliensis IFAM 1448, DSM 5305]	TAATTACTTATAACAAGTATTTACTGGCGCATGAACGACCAGATCCCTCCCTAGCCGGCGACTCATTTCGCCGTATACTACGGACTGCGGGTCAGTTTTTTTGGAAAAATCTTCGGCGAAAAAGGCTTTTTCGACGAACATCGACAGAAATTCAGGAGCGAACTGATGATGTGGACCGTT	45.45
35787	AACGGTGGTTGC	0.031176	0.0347938	0.0209971	1.48477	1.65707	0.267344	0.18366	[DNA-directed RNA polymerase specialized sigma subunit, sigma24 homolog]	Firmicutes	Bacilli	Enterococcaceae	Enterococcus	Lactobacillales	[Enterococcus faecalis V583]	ATAGCATAGAAAATCAGCATTCAATCAGACAATTAGGATTGAATGCTGACTTTTTTGTTATATTGATATTTTCAATTATCTTCTTTATTTTCTTCTAGTTTTTCGAAAAATAGGTATTCTCTGATCGTTGTATTAGTGGAAAGGGGATAAAGGAGCATATTGATCATGGCAACCACCGTT	29.09
27490	AACGGTTGCTGA		0.00381672						[GTPases - Sulfate adenylate transferase subunit 1]	Bacteroidetes	Sphingobacteria	Rhodothermaceae	Salinibacter	Sphingobacteriales	[Salinibacter ruber M31, DSM 13855]	ATTTTGGGCATTTTGGCATTGGGGGCCGTGGGCTGATTTTGGCAGTGGCTGAGTGGGGCAATGGGGGGCGTTGGGCGACTGACCCGGTTCAGCGGTCCGTGTGCGCGGCCTGTAGGCACGAACGCACAATTCGACACTCGCATCTCGAAACTCGACACTGATCTGATGTCAGCAACCGTT	60
29443	AACGGTTGGAGG		0.000675636	0.000207347		3.25848		0.111267	[ABC-type multidrug transport system, ATPase component]	Cyanobacteria	Synechococcophycidae	Synechococcaceae	Synechococcus	Synechococcales	[Synechococcus elongatus PCC 6301]	CCACGAAGCGGCATTCCTGTTCCTGCGACATGTCAACCTGCCCCCGCCAGCAATTGGCGGTGATCGGTGCGCGTTCAGCTGCCTGAGAGGGGACTTCACAGCGCTACACTGGCCAGCGTCAGGGGCTCAGTGCTGACTGGCAGACCGATCCCCAGCGTCCTAGGCATGCCTCCAACCGTT	64.24
41679	AACGTATCGGCG	0.00122523	0.0285466	0.0138948	0.088179	2.05447	0.00936945	0.154376	[S-adenosylmethionine decarboxylase]	Firmicutes	Bacilli	Bacillaceae	Bacillus	Bacillales	[Bacillus subtilis subtilis 168]	AGACTTAAACACAGTATACTATTTTTCGTGAACTTCTTGCTTGAGACTGTTTCGGAATTACTTAAAGGGTTAGGACCTCTCCGGACTAACTTTCCCCCGTGGTAAATGGCCGACCCAGTTGTTGGAATTTCACTTTTTAATTCTTGTTAAGGGGGGTCCATGACTATGCGCCGATACGTT	41.82
20519	AACGTGCGGATA		0.00170145	0.000815453		2.08651		0.304762	[Transcriptional regulators]	Firmicutes	Clostridia	Eubacteriaceae	Eubacterium	Clostridiales	[Eubacterium rectale ATCC 33656]	GAGCCTTTTTCTTTTGCTCAGTTTTTTCATAGGTCATTTGACACTATCTTCCGGTTTCTTTAGGAAACCGTTTTCTTTATTTTATTTTTTTCATGCAATTGGTTCCTCTTGCTAAGTCTATATTTATCACTTTTTTCCCTTATTTACAATGTTTATTTGTCAAAAATGTATCCGCACGTT	29.7
33509	AACGTGGTTCGA	0.00581115	0.0202423	0.00479867	1.21099	4.21832	0.459531	0.00416691	[DNA primase (bacterial type)]	Bacteroidetes	Bacteroidia	Prevotellaceae	Prevotella	Bacteroidales	[Prevotella melaninogenica ATCC 25845]	GTTATTTTATTCATGAAGATAATTTGGTGAAGTGGAAGTGTCAGCATGAGGAGAGTGTGATAGCTATTTTGTCAGCACATAATTTATCGAATATAAAATACTTTGTGAAATCTCTTATAAGCTGTATCTATCTTTTTCTTGTTCTAACTTTGCTATCTCATTGGTATGTCGAACCACGTT	30.91
22161	AACGTGTGCCAT	0.000943654							[Type II secretory pathway, pseudopilin PulG]	Planctomycetes	Planctomycetacia	Pirellulaceae	Pirellula	Pirellulales	[Pirellula staleyi DSM 6068]	TTCACGCTCTTACTACTTCATTTCAAGGGCGTTTAACGGGGGCTAATGCCGCTTAAGCATCCTTTAGCAGTAGATAGCGGTGTCGCAAGAACTCTTGCTTGTTTTTGTCAAAGGTTTTAAGTTTCGTTTCTCGTCTCATTTTATTCTCTTATAGCGAGTCGCTCTATGATGGCACACGTT	42.42
35342	AACTAACCTCGG	0.000169522	0.00383266	0.000468955	0.361488	8.17277	0.231066	0.0151407	[Cytochrome bd-type quinol oxidase, subunit 1]	Proteobacteria	Gammaproteobacteria	Moraxellaceae	Acinetobacter	Pseudomonadales	[Acinetobacter baumannii ATCC 17978]	GGTCGCCGAGCATATTGCAGGCGATAACTCTTCCCACATTAAGGAGACACGTTGATGATTTCTGAAAGCGTGGTTGATCTTTCGCGGTTCCAATTTGCCATGACCGCAATGTATCACTTTCTTTTCGTACCTTTGACCCTAGGCCTTGCGTTTATTCTGGCTATTATGCCGAGGTTAGTT	46.06
32234	AACTACCGTACG		0.00157733						[Fructose-1-phosphate kinase and related fructose-6-phosphate kinase (PfkB)]	Actinobacteria	Actinobacteria	Propionibacteriaceae	Propionibacterium	Actinomycetales	[Propionibacterium acnes 6609]	GGATTGCCACATCGATGTTTGGACCACCTATGCCAGCCCTCGCTCCGAGAAACCTACACAACAAATGTCCGTATTAGTGTGTTTACGAACTAGAGTGTCACACATCCCAACATTGATGGTTCTCTCGGGCCCGAGGAACCGTTGGCCAAAGCCGAAGGAGTCCACATGCGTACGGTAGTT	52.12
31520	AACTACCGTGGT		0.0035748	0.000509498		7.01632		0.0301627	[Zn-dependent alcohol dehydrogenases, class III]	Proteobacteria	Alphaproteobacteria	Rhizobiaceae	Agrobacterium	Rhizobiales	[Agrobacterium tumefaciens C58-UWash]	TGTTCGCGAACAGCAGGCCCGCAAACGGGCTGAGAAAACCAGCCGCTTCACCACCGCTCGTTCAAAACTCAAGCGGATCGGATCAAGCCTTTCCGAACACGGATCGCGTGGTCCGTGAGCAGGATCACTCGTCCCGGTATGCGAAATCAGCCCTTGGAGGAAAAGATGACCACGGTAGTT	57.58
22745	AACTAGGGTAGT		0.350262	0.132679		2.63991		0.0294596	[Signal transduction histidine kinase]	Spirochaetes	Spirochaetes	Spirochaetaceae	Spirochaeta	Spirochaetales	[Spirochaeta smaragdinae SEBR 4228, DSM 11293]	TGTGCACCGCCGTTTTTTTCTCCTCAGAGAAAAATTTCTACACGCTTTTTGAGAGGAGATCGCTTCGTCCGATGTCTGATCCCTGTCATACTGAAAGAGGATCTATTACGGCATAAAATCCTTGTTTACGCTAACATATAACGTTTATACTATAATAACGTTAGTATGACTACCCTAGTT	38.79
42460	AACTAGTGTCTG	0.0014581	0.00411333						[Predicted xylanase/chitin deacetylase]	Proteobacteria	Alphaproteobacteria	Rhizobiaceae	Agrobacterium	Rhizobiales	[Agrobacterium tumefaciens C58-UWash]	GGAATGTCGGCAAGATTGTCTCGACATTCCGGATGCGGATGTTACCGTTCGGCATCGCATATCCGAAGCGTGCCGCGTTTGCCTGTCCGGCCCGGCAAGGTTCGGAGGTTTATCTTATCTCCCGCAATCGGCTTGCGCTCTGGGAGAGATGTTCGGGGTGGCTGAATGCAGACACTAGTT	58.18
18622	AACTATCTCTGC		0.00128364						[Transketolase]	Planctomycetes	Planctomycetacia	Planctomycetaceae	Planctomyces	Planctomycetales	[Planctomyces brasiliensis IFAM 1448, DSM 5305]	GCTTCAGCATTTTTCGCGGACAGGTTGAATTCCAAACTCTGCTCTGTCGGGAACGCTGTTCTCTTGAAATAACTTTGCGACAGCTGTTGTTTTGTCGCTGAGGTTCAGTTCGCGCCCCGGACTGAACCATCTCGTCGAATTTCTACTGTGAAGGGCAAGCCACACATGGCAGAGATAGTT	50.3
35367	AACTCCAGGTAC		0.000425295						[Phage-related protein]	Firmicutes	Clostridia	Ruminococcaceae	Ruminococcus	Clostridiales	[Ruminococcus sp. 18P13]	GAGACTCTGCCCAACGTGGTCAACGGAATCAACGTGCTGATCAACACTGCGGTGGACATGCTGCCGGATCTGCTGCCCCAGTTCGCCCAGATGGGCGCAGATGCCATCGGTGCAGTCACATCCGCACTCAGCAACGCAGACGGACTGGCGGATGCAGTCGCCCAGATGGTACCTGGAGTT	61.82
40748	AACTCCATCTAG		0.00330532	0.000308817		10.7031		0.013169	[Adenylate kinase and related kinases]	Firmicutes	Bacilli	Lactobacillaceae	Lactobacillus	Lactobacillales	[Lactobacillus casei ATCC 334]	TTTATACGTCAGGTTCTAGTCTGGCGAGCGCGTTTAGAGGAGGATGCAACGTGAATCTCATTTTAATGGGACTTCCCCGGTGCAGGGAAAGGTACTCAAGCAGAACGGATCGAAGACACTTATCCGATTGCACATATTTCAACCGGTGACATGTTCCGAGCTGCGATGCTAGATGGAGTT	49.09
23391	AACTCCATTCTC		0.00336038						[Phosphohistidine phosphatase SixA]	Proteobacteria	Gammaproteobacteria	Ferrimonadaceae	Ferrimonas	Alteromonadales	[Ferrimonas balearica PAT, DSM 9799]	AAAAGCCGCCAAGGGAAGTGGCGGCTGGCGAACTCGTCAAAATTTGCAGGGAGATGATGATTCACTTATTGCTTATGACTGGGGCGTTGGCGGGAAGTTCCCAGCCGCGCTAAAAATTCCGTCGTAACCGTGAATATGGGGCGCAGGAAGCGCCGGAGGGTAAGCATGGAGAATGGAGTT	55.15
38093	AACTCCTGCAAG		0.00156363						[Predicted permeases]	Proteobacteria	Betaproteobacteria	Oxalobacteraceae	Herminiimonas	Burkholderiales	[Herminiimonas arsenicoxydans ULPAs1]	TCGATTGCGGGCAATCACTCCTGTCTCCATCTATCGACATCGGCAAAAGTCGGCAGCGTCGGCATACTTTTCAGATTGCGAGGATAATTGCACGTCCTCTATCGACTTGCTTTTTCTATTGCAAGGCTTCTGATTCCCTTTCACATTTCCACCGACGATTCCGCCATGCTTGCAGGAGTT	49.09
16769	AACTCTACAGGC		0.000555571						[Thiamine pyrophosphate-requiring enzymes [acetolactate synthase, pyruvate dehydrogenase (cytochrome), glyoxylate carboligase, phosphonopyruvate decarboxylase]]	Euryarchaeota	Halobacteria	Haloarculaceae	Haloarcula	Halobacteriales	[Haloarcula marismortui ATCC 43049]	CTATTCTCGGCGTGCGTATTGTAGGGGCACTATAGCCCCTCTCTTTACCTTTTCACCCCCGGCCGAATCGATTCGTCATACCACCACAGAGTCATCAGTCATGCACGCAGCACACACATCACCGCGGTATCGACCCCGAACACGAACAGACGGAGGGATGACACGATGGCCTGTAGAGTT	55.76
25869	AACTCTGTGACG		0.00188257						[Acyl carrier protein]	Proteobacteria	Alphaproteobacteria	Rhizobiaceae	Rhizobium	Rhizobiales	[Rhizobium leguminosarum bv. viciae 3841]	TCGTCCCGAGAAAGCAGACGGACCGGCGGGCTTTTTGCAAGCCTGGGACATCTCTGAAGCCGGGTAAACGAGTTTGCCGAGGATGTCTGAAAACATCGCAGGCTGAAACAGGGTAGGGGTGCCGCGACGGCATTCCGATCAGGACATAAGGTCGAGGAAACCGACATGCGTCACAGAGTT	57.58
31902	AACTCTGTGGGT	0.000379727	0.00160056						[Integral membrane protein]	Proteobacteria	Betaproteobacteria	Burkholderiaceae	Burkholderia	Burkholderiales	[Burkholderia mallei ATCC 23344]	ATTAACGGTCGAGGGACGCTGGAAAAAGCCCCCTAAAACGGCCGGGAAGCTTGTCGCGCTTGGCTCGCCGGGCGATGGCCGTTTGCTTGTGGATGACTTTGAACCCGCCTATAATGCGACAGTTTGTCGTCCTGGGGGTCCTCACAATACAGGGCGGCCGGTCCGATGACCCACAGAGTT	60
27129	AACTGACGGCCT	0.000316563	0.000530945	0.000147497	2.14624	3.59971	0.274124	0.0525897	[Uncharacterized protein conserved in bacteria]	Planctomycetes	Planctomycetacia	Pirellulaceae	Pirellula	Pirellulales	[Pirellula staleyi DSM 6068]	TCCTCGAATTGACTATTCGCTCTAGTGGAAATCGGTCTACCGTTTCGCTATTCTTCCACCTAGTTCTCACGCATCCTCTGTCGTTTCCTGATCCAAAGATTGGGAAGTAATAGAAGTCATTTTCGCGTGACGACGACAGCTGGCAACTTCGGCGGAGCACTCTCGATGAGGCCGTCAGTT	49.09
34400	AACTGACGGTTC	0.000706641	0.00267935	0.0011289	0.625953	2.3734	0.0687183	0.0191394	[Outer membrane receptor proteins, mostly Fe transport]	Proteobacteria	Alphaproteobacteria	Beijerinckiaceae	Beijerinckia	Rhizobiales	[Beijerinckia indica indica ATCC 9039]	TGTGATTGAACTTTTCTGGCTGCTGAAACGTTGGATCAAGCCGCCTCGGTTTGTCTTTAATTTAGTAAGTTGTCACATAAGTGTAATTTGGCGTGACTAAGAAGACCCGGCTCTAAACATTAAGGAAACGTAACTGTTTCCGGTATTGCTGGGAATTTCTCGAGAATGGAACCGTCAGTT	41.82
22094	AACTGACTGTCG		0.00964902						[Phosphoenolpyruvate carboxylase]	Actinobacteria	Actinobacteria	Corynebacteriaceae	Corynebacterium	Actinomycetales	[Corynebacterium glutamicum Kalinowski ATCC 13032]	GCCTTAAAGCACAGCCTTAAAGCACAAGCACTGTAGAAGTGCGGTTTTGATGAGCCCATGAAAGCCATCGAAATCAATCGCCCAGCTAAACACCTGTTTTGCTGGGTGATTTTTTATCTCATGCACGCCAACACCCTCAATGTGAAAGAGTGTTTAAAGTAGTTAATGCGACAGTCAGTT	43.64
25189	AACTGAGGCGGT	0.000841395	0.00250348	0.000821522	1.02419	3.04737	0.914913	0.0691545	[S-adenosylmethionine decarboxylase]	Cyanobacteria	Synechococcophycidae	Synechococcaceae	Synechococcus	Synechococcales	[Synechococcus elongatus PCC 6301]	TCACAGTTTGCTAGGGCAACCGTCGCAGCCATTAAACCACGGGGATTGCGATCGCAGTCAAACCAAGGCTGCCCCTAGCATTCGCGCGATTTCAGAGATCCCCTATGATGAGAGACCGAAGACCTGTTGGCCCTGCCAATAGGCCTTTTCACTAGCACAGGAGTTATGACCGCCTCAGTT	53.94
30183	AACTGCACTAGG	0.283882	0.468216	0.330037	0.860151	1.41868	0.76754	0.420506	[Transcriptional regulator]	Firmicutes	Bacilli	Bacillaceae	Bacillus	Bacillales	[Bacillus cereus ATCC 10987]	AGTATACTTTTTGATACACTATGAACAGTATGATATAACTTGACTGGAATTTTTTATACTGGAAATAATAAAAAAGAGAACTTGTATACAATGTAAGCGTGTGGTAATATCAAAGATGTACTAATTGACTATATTATCCAATTGGTCATTTTTGGAGGTGAAGATATGCCTAGTGCAGTT	27.88
39941	AACTGCGGATTT	0.000408738	0.00469601	0.000895521	0.456425	5.24389	0.1095	0.0380979	[Anthranilate/para-aminobenzoate synthases component I]	Firmicutes	Clostridia	Peptococcaceae	Syntrophobotulus	Clostridiales	[Syntrophobotulus glycolicus FlGlyR, DSM 8271]	CGAGGTCTGGTTTTTTACTATTATCCAGAGAGGAAGGGAACACGAAGTCAATCAAGGTGGCACCGCAGATATAACGTCTGTCCTTGGATTATCCGAGGATAGGCGTTTTTTAGTTTGTTTGGGCACTTTACAAGAAAACTGCACGAAGAAGGAGGATGTCGGACAATGAAATCCGCAGTT	44.85
26453	AACTGGACGCAA	0.000266955	0.00167365						[Outer membrane protein]	Proteobacteria	Deltaproteobacteria	Desulfovibrionaceae	Desulfovibrio	Desulfovibrionales	[Desulfovibrio vulgaris vulgaris DP4]	CCAGCGGGCAGCCCCGGCAGCATGGGACAGCAGCACGGGAGACGCCGCGAAGGTGACAACCAGAGGACACGCCCGCACTCGCAAAATAATACACAAAACCATCGACTGGGTTATCGTCATATCCAGTGTGAACCCCACGCCTTGCCATTCGACACCGGAGGCTTCATGTTGCGTCCAGTT	60
29913	AACTGGTTGTCC	0.0279023	0.0666317	0.024186	1.15365	2.75497	0.545014	0.0760356	[Preprotein translocase subunit SecE]	Proteobacteria	Gammaproteobacteria	Enterobacteriaceae	Salmonella	Enterobacteriales	[Salmonella enterica enterica sv Typhi Ty2]	TTCACACCAGAACCTGGCTCATCAGTGATTTTATTTGTCATAATCATTGCTGAGACAGGCTCTGTAGAGGGCGTATAATCCGAAAGGCGAATAAGCGTTTCGATTTGGTTTGCCTCGCGATTGCGGGGTGAAAATGTTTGTAGAATACTTCTGACAGGTTGGTTTATGGGACAACCAGTT	43.64
42704	AACTGTGCGTCT	0.000365758	0.00348386	0.000296212	1.23479	11.7614	0.65315	0.000394055	[Predicted redox protein, regulator of disulfide bond formation]	Proteobacteria	Alphaproteobacteria	Rhizobiaceae	Rhizobium	Rhizobiales	[Rhizobium leguminosarum bv. viciae 3841]	GGATAGAGCATTATATTGCCCATCGGGAAGGCTATCTGATCTCCCGCAGGCATGGAGCGGCACCCTGCCGCTTTCTGGAAAGAGTTGGAGCATGATGTTGTCCGAAAACCGCGCACACTTTTCGGCATCATGTTCTGAAAGCACAATAGAAAACAGGAGGACGGCATGAGACGCACAGTT	52.12
32589	AACTTCGCGGAA	0.000527943	0.00203305						[Uncharacterized conserved protein]	Proteobacteria	Betaproteobacteria	Alcaligenaceae	Bordetella	Burkholderiales	[Bordetella pertussis Tohama I]	GATTCATGATGTTGCGCATAAATGTCACGAATTTCAATCTTCTTGCCACAAAGTTGCGGCTATCATGCCTTCATAAGACGCCGTCGAGTGCTCCCCGGGCAGTTTCCGGGCTTCAAAGCCGAATGGCGCGTTCCCTCAATCGAAAGAACACGCAAGGAGTCGGAGATGTTCCGCGAAGTT	51.52
36237	AACTTGAGGCAC	0.00180289	0.00410013						[ABC-type sugar transport system, periplasmic component]	Spirochaetes	Spirochaetes	Spirochaetaceae	Spirochaeta	Spirochaetales	[Spirochaeta smaragdinae SEBR 4228, DSM 11293]	ATTGAACATATGCCGGTAAGTCTTTCTGATCTGAATAAAAATTGGTTTTTTAATTTATTCTGTTGAAATAACATATTTTTCTCCCTCATGAAACATTCCGCTTGGTACGCTTCTTGCATTCGATACATGCATGCACATGCAAAAATTATTTTTGAGGAGTGGTCCATGGTGCCTCAAGTT	33.94
42420	AACTTGCGTCAG	0.00456645	0.0278037	0.00815695	0.559824	3.40859	0.337946	0.0181132	[Mg/Co/Ni transporter MgtE (contains CBS domain)]	Firmicutes	Bacilli	Bacillaceae	Bacillus	Bacillales	[Bacillus licheniformis DSM 13 Novozymes]	TATTAATCAAGGAGGTGGTAGTATGGATTCTCCCCATTCGAGGCGGTTTAAACATACGAGAAATATTTTGCAGCATCACACATTGATTGATGAGGAGATCCTTATACTTCACCCCTTTTGCTATGGTGATATAAGGATCTCCTGAAAAGGGAGGGACAGATTGCCATGCTGACGCAAGTT	41.82
41685	AACTTGTACCGC	0.00267316	0.00247163						[Site-specific recombinases, DNA invertase Pin homologs]	Proteobacteria	Gammaproteobacteria	Ferrimonadaceae	Ferrimonas	Alteromonadales	[Ferrimonas balearica PAT, DSM 9799]	GCTATCACTGTCTGTTCCCTAGGTACTGTCGGGCCTCCAGAGTTGTCGCCCAAATCATAAGTTAGTTGACACCACTCTATCGCCTGATTATCGTGTCGCCCAAGTCGACATCGCGCAGATAGTTGACACACCTTGTAAACCATCCGATTTAGGCGACATACACCGATGGCGGTACAAGTT	50.3
39726	AAGACACGTGAC		0.00221442						[Uncharacterized Fe-S protein]	Actinobacteria	Actinobacteria	Streptosporangiaceae	Streptosporangium	Actinomycetales	[Streptosporangium roseum DSM 43021]	AATGTTTCACCAGAAGCCGCTACGGGGCTTCCGACGGACGGACCCCGCCGCCTCATCGAAGAGCATGCGAAACCCACCTCCCGGAGGGGGCCCGGCACTCCGCTCCGGACGCCCCGTGGAAGCGCTCCCATATCCCAAGAAAGCGCTTTCTCCTATCCTTGCCCAATGGTCACGTGTCTT	64.85
16828	AAGACACTCTGA	7.49e-05	0.000756968						[Putative alpha-1,2-mannosidase]	Proteobacteria	Betaproteobacteria	Burkholderiaceae	Burkholderia	Burkholderiales	[Burkholderia cenocepacia J2315]	ATAGGTCGGCGCAGCTTTTTTCGGATACCAGAATGCGGAAATAAATACGCGCCCGGCATTTTCGACCGATTGCGCGGGTGCGCGACAAGTCACGAAAAGATTCCTGATCGAAAGCTCAGTAGTTCGAACCAACGGCTTGATTCAAGAACGAAACGGAGACAGGCGATGTCAGAGTGTCTT	51.52
35297	AAGACATCGCTG		0.000556658						[DnaJ-class molecular chaperone with C-terminal Zn finger domain]	Proteobacteria	Alphaproteobacteria	Beijerinckiaceae	Beijerinckia	Rhizobiales	[Beijerinckia indica indica ATCC 9039]	CCTCTCGTGAAGTTTCATCAGTCGATTGATCCCAGCACGCTGCTCGTGGTAGCAGACTTGCCAAGCATGGCATTTCTGCTTTCACGATTGAAGAGATGAGGGTGTTCCAAGGCTGGTGGCGTCGAGGGAAACCAAGGCCGACCGCATTCCTTCCTTACTCTTTATATGCAGCGATGTCTT	52.12
26333	AAGACCGCTAGG	0.0722626	0.058921	0.0303479	2.38114	1.94152	0.00920336	0.0757464	[ABC-type sugar transport system, periplasmic component]	Actinobacteria	Actinobacteria	Bifidobacteriaceae	Gardnerella	Bifidobacteriales	[Gardnerella vaginalis 317, ATCC 14019]	CATCCCAATATACACACAAGTGTTTGTATATTTCTTGGTCTTTACAACAAATAAATAATTTGTTAAGATAGTTAACATTGAATGTTCCAACGACATAGATGCCGCCGGCAATCAATACACAACTCGTCAAAGTCGACAAGTAAAGCTTCAAAGAAAGGAAGCGCCATGCCTAGCGGTCTT	36.36
35096	AAGACGTTGACA	0.00296001	0.00305212	0.00122511	2.41613	2.49131	0.0382666	0.0482958	[Fe2+/Zn2+ uptake regulation proteins]	Proteobacteria	Gammaproteobacteria	Enterobacteriaceae	Escherichia	Enterobacteriales	[Escherichia coli O157:H7 Sakai (EHEC)]	CCGTTGTAAATGTAAGCTGTGCCACGTTTTTATTAACAATATTTGCCAGGGACTTGTGGTTTTCATTTAGGCGTGGCAATTCTATAATGATACGCATTATCTCAAGAGCAAATTCTGTCACTTCTTCTAATGAAGTGAACCGCTTAGTAACAGGACAGATTCCGCATGTGTCAACGTCTT	39.39
29675	AAGACTCCGGAG	0.000904497	0.00195853	0.000377181	2.39804	5.19253	0.0610351	0.00994828	[Uncharacterized protein predicted to be involved in DNA repair]	Chlorobi	Chlorobia	Chlorobiaceae	Chlorobium	Chlorobiales	[Chlorobium phaeobacteroides DSM 266]	GGCTGGATAGCGAGATGGCGAAATAGCAATACAGCCTTAATTCCCTTTCGTGCAAATTCGCGTAATTCGTGGGAAAACTCTTCTCTTCGCTCCAATTCGTGGATAAACATTTTCATCTTTTTTTGTAACATTCCTTTGCTGGTAAAACGTATCAAACGTTGGATTATGCTCCGGAGTCTT	40
18940	AAGACTGACCAT	0.0009407	0.00301929	0.00124662	0.754597	2.42197	0.593808	0.0209306	[Site-specific recombinases, DNA invertase Pin homologs]	Firmicutes	Clostridia	Eubacteriaceae	Eubacterium	Clostridiales	[Eubacterium rectale ATCC 33656]	CCCGGAGGTGAGTACACCTTTACGTATACGGGGCGATGAGGGGTTAGGAAGACCGGCGTATACCTTCATAGGACGTTAAAAGAAGTCCAGAACAGAATTAGTGATAACCAAAATCGTTATCCATAGTTTATGCATTTTCGAATGAGCTATGGATAGCGTTTTTTTATGATGGTCAGTCTT	42.42
36678	AAGACTGAGCTC	0.00343749	0.0092117	0.00259631	1.32399	3.548	0.605591	0.166725	[Aspartyl-tRNA synthetase]	Proteobacteria	Gammaproteobacteria	Shewanellaceae	Shewanella	Alteromonadales	[Shewanella oneidensis MR-1]	GCGCAGATAGTGCGTTCGCCTCTAGTCAAGGGCGTAAAACTGTTTGATACTTCACCGCCTAAAAGTGAAGTACTTTGGTAATCGGCATTATTTGACTATAATGCCGCTTTTATCTCGTTTTGATTATTTCCAAAGCACCGGTTTCCGGATAAAGGATAGAGTTAGATGGAGCTCAGTCTT	41.82
32541	AAGACTGCCGGA		0.000152276						[Small-conductance mechanosensitive channel]	Proteobacteria	Betaproteobacteria	Hydrogenophilaceae	Thiobacillus	Hydrogenophilales	[Thiobacillus denitrificans ATCC 25259]	AACGACCTTCGACTCACGCTGGCGCCGACCACGATCCTCGACCAATCTGGCGAGTCCTTTGGCGTTGGCGGACCGATATAGGAAACTGTCGGCCCCGCAGGCCCCTCCGGAGAACTGCCTCGGGCGCCGATTCCACCTCGAATCCACCTGACGGAAAGCACGTAAATGTCCGGCAGTCTT	62.42
19679	AAGACTGTAGAC		0.000613782						[Chloride channel protein EriC]	Proteobacteria	Deltaproteobacteria	Myxococcaceae	Myxococcus	Myxococcales	[Myxococcus xanthus DK 1622]	CTGTCATGGGCGCGACCCGACGGCTGGCCGCCCTGCACACGTCCGCGTCACGAACCTTGAGTGGCGCCTGACCCACTGTTAGTGGGACCTGCAATGAGTGCAGGGGATGTACCCGCATCAAGCGCGACGGCCCAGCGCGCCATCTGGGCTCAACTGCGCGCGGCGATGGTCTACAGTCTT	68.48
16602	AAGAGAGGTCGA	0.000429063	0.000720694						[Type II secretory pathway, ATPase PulE/Tfp pilus assembly pathway, ATPase PilB]	Proteobacteria	Betaproteobacteria	Comamonadaceae	Acidovorax	Burkholderiales	[Acidovorax avenae subsp. avenae ATCC 19860]	AGTGCCCACTGCCGGGTCATTTCCCTGCAAGCCCCGCGCCATGGTTACGCAGCGGCTGCGCAACATGCCGCGAGCCACCCCGATTGCCGGCCATGCCATGCACGGAGCTTTGCGGTTGCGATGATAGGATGGTTCACTTTCCAACCTATCGACTCCTCTGGTTACATGTCGACCTCTCTT	61.21
37207	AAGAGCAGTCGC	0.00109922	0.0120836	0.00850519	0.129242	1.42073	0.00429711	0.342129	[Glutathione S-transferase]	Proteobacteria	Gammaproteobacteria	Enterobacteriaceae	Shigella	Enterobacteriales	[Shigella flexneri 2a 2457T]	AATCTGGTAAACTATCATCCAATTTTCTGCCCAAATGTCGGGTATTGCTCATTTTTTGTTTGATTTTCGAACAAAGAGAGTCGTTCCTTATTGGGTAACACAACTTCTGACTGGCCACCTGGTGGCTGGTAGCAGTAAAAATTCTGACTATACCTGGAGGTTTTCATGGCGACTGCTCTT	40.61
23986	AAGAGCGACAAT		0.000216634	7.09e-05		3.05592		0.249143	[Outer membrane protein]	Proteobacteria	Deltaproteobacteria	Myxococcaceae	Myxococcus	Myxococcales	[Myxococcus xanthus DK 1622]	ACCTGACGCGCCTAGGAACACGTCGATTCAGCCAGTTCGCTCGCACGCATCCGCGGACGGCAGGCTCGGCGCACCTCGTCGCTGTGCGTGAATCATCAAGGAGATGTCGTGTACGGGTTTGCATTGCTCTCGCGTGGCGCCGCCGCCATTTCAGGCTTCGGCGCCATGATTGTCGCTCTT	64.24
37340	AAGAGCTTCGAA	0.0957016	0.176906	0.0967299	0.98937	1.82887	0.944861	0.25545	[Predicted transcriptional regulators]	Firmicutes	Bacilli	Bacillaceae	Bacillus	Bacillales	[Bacillus licheniformis DSM 13 Novozymes]	GAGCAAAATGTGAACCTGACGGAACAAGAATTTCGTCAGGTTCTTTCTGCAATTTGGCTCTTGTTATATCAAAGTAACCTAAACAAAAATAAAATTATTTTATCCTTTTGTATAAGTTTACTTTACTTTTGTAAAAAGTAAGTTTATAATTTGATTCAAGAGGTGATGTTCGAAGCTCTT	28.48
20703	AAGAGTCCTGCT		0.00162704	0.000134118		12.1314		0.00914785	[AAA ATPase containing von Willebrand factor type A (vWA) domain]	Actinobacteria	Actinobacteria	Dermabacteraceae	Brachybacterium	Actinomycetales	[Brachybacterium faecium 6-10, DSM 4810]	CTCGGAGGGCGTGTGATCGTGCACAGTCCCCTTGTTCGTGCCTGCTGCGGCGGGAACGATGGGGTCGATAGTAAAGGGTCGGTAGGGTATCGTGCTCCGTCGGACCCACGGAGATGACGCCGACCACAGCTGCTGAGCTCGCGACAAGGAGAGGGGGCCACGCCCATGAGCAGGACTCTT	65.45
20137	AAGAGTGACGGC		0.00145133						[Transcriptional activator of acetoin/glycerol metabolism]	Proteobacteria	Alphaproteobacteria	Beijerinckiaceae	Beijerinckia	Rhizobiales	[Beijerinckia indica indica ATCC 9039]	CGGCGAGCCCTTCGAGCCTCATTCCTATCATCGATGATTGTCAGCAGTCTCAATGCCGGACTTGCAGCTTCCCGCGAGCCCGCTATTCTGCGCCCAAGCGTCGGCCTTTGCTCCTTGTGAGAAAAGAGAGAAGGGCGCAACGAGGGAACAGGGAGGAAGTCAGAAATGGCCGTCACTCTT	57.58
37598	AAGAGTTGAGGT		0.00382908						[Apolipoprotein N-acyltransferase]	Actinobacteria	Actinobacteria	Streptosporangiaceae	Streptosporangium	Actinomycetales	[Streptosporangium roseum DSM 43021]	CCGTTGCCGCGTCCACGGCCCCCGCTTTTTGGGGTGCGCCCGGGTGAGCGGTACCGTTCGGGCTAGAAAGTCGGGCGAGAGAGCCGGGTCCCAGCGACCGGCCGGCGGACCGGGCTGGAAAGACCGGGCGTCACCGTCCGCACGACACCGCAAGGAGCCTCGCCCATGACCTCAACTCTT	73.33
36476	AAGATCACGAGT	0.00251704	0.0174948	0.00299865	0.839391	5.83421	0.632737	0.0462349	[3'-phosphoadenosine 5'-phosphosulfate sulfotransferase (PAPS reductase)/FAD synthetase and related enzymes]	Firmicutes	Clostridia	Ruminococcaceae	Ruminococcus	Clostridiales	[Ruminococcus sp. 18P13]	GCCGCCGCAGGGGCTGACGTGGTGGCGGAAATCCGCCGTCAGCGCGAGGAAATGGACAGGCTCCACGCCACGGCAATGGCAGATAGCCGGAGGGCATGCGATTATTACGACGTGGAACTGCGCAGAGCACAGGAGTTTGACAGGATCAGCAAGGAGGGATAAAAAATGACTCGTGATCTT	60
29972	AAGATCACGCCG								[ATP-dependent protease Clp, ATPase subunit]	Firmicutes	Bacilli	Lactobacillaceae	Lactobacillus	Lactobacillales	[Lactobacillus plantarum WCFS1]	TCATTCGGTTTTCAAAGTGGTTAGCCGGATGATTGAACAGATAATTTCGGGTTTAGGTTCGTCCATGTTATAGTAGTGGACGTAGAAGACAGTGCCTAAGCTGGTTTTAGCTCAGTTTTTCTGTTATGATTAATCCATGTAAATACATCGATGAGGTGAGAATGAATGCGGCGTGATCTT	38.79
20220	AAGATCCCACGG		0.00480803						[Formate hydrogenlyase subunit 6/NADH:ubiquinone oxidoreductase 23 kD subunit (chain I)]	Bacteroidetes	Bacteroidia	Porphyromonadaceae	Porphyromonas	Bacteroidales	[Porphyromonas gingivalis TDC60]	GGCACGAGGTCAAAACATGCTAAAGAACATTTTCCCGACAAAAAAAACGTGAACGATCGAAAAAACCGTCCTTATAGGTATCAGGAGGGAAAGAATACCTATCTTTGAGGCGTCAAGATTACTCACTTTTAGGTATTCGAAGTCCTTATTAAAAAGATAACTATAATGCCGTGGGATCTT	36.97
29963	AAGATCCCGTGA	0.000429765	0.00102523						[Uncharacterized conserved protein]	Proteobacteria	Alphaproteobacteria	Brucellaceae	Brucella	Rhizobiales	[Brucella melitensis ATCC 23457]	GATAGCCTCTTGCATTCAGGGATCGATATCCGGGCCACTGCTTCGCTAATCCCTCAGGATTTTCCGAAGCAGTGGTCTTTTCATGTGCTTCATCACTACACATACTTGCCGGAAAATGATTGACGGCCATATTCTCTTCTGACGGGCAAATTCAGGAAGAGGATCATGTCACGGGATCTT	47.88
31691	AAGATGACGTGG		0.00271889	0.000264442		10.2816		0.0086162	[Predicted xylanase/chitin deacetylase]	Proteobacteria	Alphaproteobacteria	Brucellaceae	Brucella	Rhizobiales	[Brucella melitensis ATCC 23457]	ATGCGTTTTCGAGCCAAAAGTGCGAAGCGCCGATGCGGGGAAATCAGTCCACTGGACTGATTTCCGCTTCTGCTTTGATGCGTTGAATGCAGACAAGTCCTAAAACACCGGCGGGAGCGGCACATGAAATAAGGTCGCTCCGGTTCATTTTTAGAAGATATTGTCATGCCACGTCATCTT	49.7
31781	AAGATGCATACC	0.00249222	0.00686621	0.00205018	1.21561	3.34908	0.651289	0.125005	[rRNA methylase]	Proteobacteria	Gammaproteobacteria	Enterobacteriaceae	Salmonella	Enterobacteriales	[Salmonella enterica enterica sv Typhi Ty2]	GTTAACATAAACAGCAATAGTACAGATACGCAATAGTGTAGCGTCTTTTACGAAATCAAAAATGCTTTTTCAGTGATATCCGTTAAAATTTTGTAAATTTGCGAAGCGTAATATGCTTACAAACGCCAGCTAATTTCCTGTAAATTAGTCAAAAAGAGTAATGAAATGGGTATGCATCTT	31.52
28069	AAGATGCGTTTG	0.0183832	0.0532391	0.0263471	0.697734	2.02068	0.191189	0.100926	[Superfamily II DNA and RNA helicases]	Firmicutes	Bacilli	Lactobacillaceae	Lactobacillus	Lactobacillales	[Lactobacillus plantarum WCFS1]	TATTGCTAGGGGCTTTGCTTGCTTATTTAGAATAACCGGTGTATGATAATTCAGTTGTACCATATGAAAGTCAGACCGTTGGCTTACATGACAGCGTCTTACGGGAAACGGATTTTTTCCTAGCTGGCAGTAATCCCATGGTGTCATCCTTAGGAGGAAACATATATGCAAACGCATCTT	41.82
41257	AAGATGGAGGCA		0.000536542	4.88e-05		10.9895		0.00404249	[ABC-type taurine transport system, periplasmic component]	Proteobacteria	Betaproteobacteria	Burkholderiaceae	Burkholderia	Burkholderiales	[Burkholderia cenocepacia J2315]	CGCGCACGGCAATCGGCACCCGACCGGACGCGCAATCCGGTCGAGCGTGGAAAGCAAAGCTGAAACGGCATCGATAGCTTCGCAGGATAAGTTCGCTCCCGCCGCGCGCAAAGCTCGTAAAGTCGGCTCTCCCGCAGCAATGCCCGCATTCCGAAGGAGAGCCGCATGTGCCTCCATCTT	63.64
37500	AAGCAATCCGTC		0.00214998						[Protein related to penicillin acylase]	Actinobacteria	Actinobacteria	Streptosporangiaceae	Streptosporangium	Actinomycetales	[Streptosporangium roseum DSM 43021]	AGGAGTCCGGGAAGAGGCTCGGGGAGCGTCCAGGGAAGGGGCTCGGGAGAGGTTCGGGGAAGGGTCCGTAGGTCGAGTCCGAAAAGCTACCTGTAGGTAACCGAAGTCACATGGGTCCGCCTCACAATCGATGATGCGTTACTTGTGCGATGAAAGGTCACCTCTATGGACGGATTGCTT	58.79
24040	AAGCACCTCATT	0.000138936	0.0137558	0.00117738	0.118004	11.6834	0.00258215	0.00593473	[Urease accessory protein UreE]	Proteobacteria	Gammaproteobacteria	Moraxellaceae	Acinetobacter	Pseudomonadales	[Acinetobacter baumannii ATCC 17978]	GAAAGAAATAAGTAAGGAGAGAAAAGCTAAATGAAAATTTACACCCAACGTCTTGAAGATATTTCTCCTGATCAGGCATTTGAAACGGTTGAGCTAACGTTTGATACCCGCCAAAAATCACGTTTTCGAGCGGCTTTAGCGAGTGGCGTAGATATTGGTGCGGATATGAATGAGGTGCTT	41.21
23118	AAGCACTGAGGT	0.0177001	0.0307837	0.00868846	2.03719	3.54306	0.00120644	0.013603	[Predicted membrane protein]	Firmicutes	Bacilli	Staphylococcaceae	Staphylococcus	Bacillales	[Staphylococcus epidermidis ATCC 12228]	AAGGGCAGAACAATAAATGTATGAAGTATATGTTCTGTCCTTTTTTAATTGAATTTGTGGGATGTTAGAGAAAGGAAGATTGGGATGCAACAAATCATTAACTCTTTGATACACTTCGACCGTTCAAAAATTGATATAGCTAAAGGAATACGACAAGGATTTTTAATGACCTCAGTGCTT	32.12
17438	AAGCAGACACTT		0.00173167						[Dihydrodipicolinate synthase/N-acetylneuraminate lyase]	Proteobacteria	Betaproteobacteria	Alcaligenaceae	Bordetella	Burkholderiales	[Bordetella pertussis Tohama I]	GGTGCTGAAAGCCAAAAAACAGCCGCTCATCTGACCGGAGCTTGCTGTTCCGTCAGATGGGCGACGGAACAGCGGCAAGCCCGGCGGCGCGCGGCCATGCGCGCATCCCCTCCCTGATCCACGCACACCTGAACGGTCGACAACGGTCAACCTTGCACCTCAGGAATGAAGTGTCTGCTT	63.64
42366	AAGCAGTGACTG	0.221881	0.264271	0.0808216	2.74532	3.2698	0.0336603	0.0107958	[Serine/threonine protein kinase]	Chloroflexi	Chloroflexi	Herpetosiphonaceae	Herpetosiphon	Herpetosiphonales	[Herpetosiphon aurantiacus DSM 785]	GCCACCCGTTTGGCCTTATACCTGACCAACAAAATCTTGGGCGAACCAGAAACCGTCTAAAAATAAACCAAGCGAATTGTGTTGAGAGGCGTAGCTTACGCCTCTCAATTTTTTTAATTCTGCTATTATACCCGCGAGATTGGCTCAAACCATAAGGATGCTGCAATGCAGTCACTGCTT	44.24
27146	AAGCATACTGAG	0.000526531	0.00238616	0.000200814	2.62198	11.8824	0.109269	0.0796603	[ABC-type dipeptide transport system, periplasmic component]	Proteobacteria	Gammaproteobacteria	Enterobacteriaceae	Salmonella	Enterobacteriales	[Salmonella enterica enterica sv Typhi Ty2]	GAATGAGGGGCATTTTATGGAGAATCCGCACTGCAACTCAGTCGATTATGCGAACGGAATCCCCACCTCTCACTACTGACCTGACCAGGTAAAAAACAAAAAAGGCCGAGCGGTAAAAGTCTTTGCAAAGGGCAAAACAACATACATCACAATTGGAGCAGAAGAATGCTCAGTATGCTT	45.45
35302	AAGCATCCTATG	0.0308928	0.139214	0.0244507	1.26347	5.69365	0.233343	0.00334261	[ABC-type metal ion transport system, periplasmic component/surface adhesin]	Proteobacteria	Gammaproteobacteria	Enterobacteriaceae	Shigella	Enterobacteriales	[Shigella flexneri 2a 2457T]	GTCGCCAGCAGGAAACAACCTAATCCCTGTTTTAGGCCTCAAAGCTGTTAATGATAATTATTTTCATTTTGTATAGGTTATGCTATAAAACATAGCCGTTGCTATGTTTGTTCTAATTTTGCTCACTATAGGTACTAAATTATGCACTCAATAAAAAAAGTAACCATGCATAGGATGCTT	33.33
33166	AAGCCGTGTGAA		0.00125355						[Putative translation initiation inhibitor, yjgF family]	Planctomycetes	Planctomycetacia	Planctomycetaceae	Planctomyces	Planctomycetales	[Planctomyces brasiliensis IFAM 1448, DSM 5305]	CGGTTCTGGTGATGGTCCGCGGAGCGGACCCTACGGCCCGGTGACCGCCCGAGCATCCGATGCGCAATTCCTGTTTCGCTACTTTTCATGCTCGGAATTTGTCACAATCCCCGCTCGCATTTTGGTGCATAAAACAACGTCTTCAGGAAGCAGGTTGAGGAACAGATGTTCACACGGCTT	55.76
32646	AAGCCTATGGCG	0.136886	0.279229	0.0600828	2.27829	4.6474	0.00206327	0.010965	[Metal-dependent amidase/aminoacylase/carboxypeptidase]	Firmicutes	Clostridia	Clostridiaceae	Clostridium	Clostridiales	[Clostridium botulinum BoNT/A1 Hall]	TCACATACAACATTGTGTTTTAAAAAATATATTAGAGCAATATATTGATTAATTATATTTCAAAATAAATTATGCAATTTTCTCACTTAAATGAATAAAGTTTTTATAATAAAATAAGTCTACTTAGCTATAAGCTACATAAGACATAGATAATAGGTGATAATTATGCGCCATAGGCTT	19.39
20150	AAGCCTCGTGGA		0.000305423						[Uncharacterized conserved protein]	Cyanobacteria	Synechococcophycidae	Synechococcaceae	Synechococcus	Synechococcales	[Synechococcus elongatus PCC 6301]	GTGTCCAAAGCTCCAACCAAAGGGCTAGCAGAGATACTGCTACGACCTTCTAGCGATCGCACCTTAACCAAATCCAAAAGTTTATCTTGCCGTATCCCGAACTACAGAAGTGGACTCTGAGCGATTTCTATAGTCCTTTCATGACATTTATGGGGTAAGACGGGCATGTCCACGAGGCTT	46.67
34283	AAGCGAGAGACC	0.00105531	0.00275157	0.000584838	1.80445	4.70484	0.0678953	0.0165216	[FKBP-type peptidyl-prolyl cis-trans isomerases 1]	Planctomycetes	Planctomycetacia	Pirellulaceae	Pirellula	Pirellulales	[Pirellula staleyi DSM 6068]	CTAGCGACGTATCGCTAAACCGGCATACGTGCTACATTCCAAGCTAGTTTTCGCGACTTTCGAAAGTTGCAAAATCGCAATTTCTCCAGGCTGTGGTGGAAGAGTGCAATGGGACCATTGCTTCGTTGCCGCATGCTGGTCCCCCTCTGCTTAAGGACAGTTTCTATGGGTCTCTCGCTT	50.3
29137	AAGCGCAGTAAG	0.00783061	0.000667185						[Uncharacterized conserved protein]	Crenarchaeota	Thermoprotei	Pyrodictiaceae	Hyperthermus	Desulfurococcales	[Hyperthermus butylicus DSM 5456]	GTCTGGGCTTCCAGCACTACTCGTAGGCTCTGGACTAGCCTTCCTAGCAGCAAGCATTGCGCTACTCTACGCAAGGCATGTTCTCGCGGGCCTGCTAGCAGCAGCCATAGGCTACTACCTCGTCGCATCAGGCCTAGACGCCTACCGGGAGGAGAAGCGCTAGCCATGCTTACTGCGCTT	60
39232	AAGCGGAGCAGA	0.00553601	0.0122695	0.00226959	2.43921	5.40603	0.0439596	0.0524646	[Uncharacterized protein, possibly involved in aromatic compounds catabolism]	Chrysiogenetes	Chrysiogenetes	Chrysiogenaceae	Desulfurispirillum	Chrysiogenales	[Desulfurispirillum indicum S5]	TGGCACCTGCCCTGGCGTGGGGGAAGTCCGTACGTATGGCATTCTGCCAGCTGCTTTTCCGAGTCTTTCGTTGGTGCTTCCTCTTCGCACGGTAGTGCTTCAATTTTCTTCATGCTCTGTGCTAAGTTGATTGCTTCAATCCAACGCTGTTTCTGGAGTTTGTATATGTCTGCTCCGCTT	50.3
20829	AAGCGGATCTCT	0.0113051	0.0102936	0.00500882	2.25705	2.05509	0.0204159	0.286511	[Arylsulfatase A and related enzymes]	Verrucomicrobia	Verrucomicrobiae	Verrucomicrobiaceae	Akkermansia	Verrucomicrobiales	[Akkermansia muciniphila ATCC BAA-835]	TAGTTGTTCCGGCTGTGAAGGCTGGGTCCCTGATGTTTTTTGCCGATAATACTGGCGATTCAATCCTCTGTGCCCTTTCCTCGTAATTTTCTTGAGGGATGAGAAAATTCATGTAAGATGACGCCTTATTTTAACGTCTTTTTTATAGTCTATTTTCTTTGAATCATGAGAGATCCGCTT	39.39
23360	AAGCGGCAATAG	0.0126957	0.0228284	0.010172	1.24811	2.24424	0.507392	0.0628692	[Mn-dependent transcriptional regulator]	Proteobacteria	Gammaproteobacteria	Enterobacteriaceae	Shigella	Enterobacteriales	[Shigella flexneri 2a 2457T]	TCCCGTCGATCCTTGAGGGATGATTGCATTACATACAGATATAGCACAGGCTATATTATATAGCTATTGCTAAAACGTTAATTTTTTGTACCTTCGCAACTCTGGTTTACAATGTGCGCACGAAATGAGAACGCTATGTATGCGTCACCATAATGAGGAAGCACAATGCTATTGCCGCTT	40
40349	AAGCGGTGGCAA		0.00171145						[Response regulator containing a CheY-like receiver domain and an HTH DNA-binding domain]	Proteobacteria	Alphaproteobacteria	Rhodobacteraceae	Rhodobacter	Rhodobacterales	[Rhodobacter sphaeroides 2.4.1]	GCGATTTTCTAAAGTTCAAGCATCGCATCTTGCGGCTCTTCAGCGCCGGCACCCGGTATTGGTGCGTTGCGAAAAGAGATCTTACCTGCTTTCACCAGCCATCCTATCAGTTTGAAACTGGGAAGGTCTAGCTGAAGACGCGCGGGCATATGCGAGAAAGGTAACATGTTGCCACCGCTT	51.52
20003	AAGCGGTGTTGC	0.00262665	0.00429995	0.00183387	1.4323	2.34475	0.262303	0.0760404	[Predicted dehydrogenases and related proteins]	Proteobacteria	Betaproteobacteria	Burkholderiaceae	Burkholderia	Burkholderiales	[Burkholderia cenocepacia J2315]	CTCTGTAATGGTTAACGATAACGTGAATTAAAGTTAGTGATGTGCGAGTATCACGTCGATACGGTCGGTGGTGTTGTCACACCGGAGTCACTCATCCACTGGCACGTCGTTGTACTTGCAACCAATGCTAGTGTTTTCAAAATATCTGTCAGCTCGGAGATTTTTATGGCAACACCGCTT	44.24
35537	AAGCGTACAAGC		0.000129118						[Asp-tRNAAsn/Glu-tRNAGln amidotransferase A subunit and related amidases]	Actinobacteria	Actinobacteria	Streptomycetaceae	Streptomyces	Actinomycetales	[Streptomyces avermitilis MA-4680]	GGTACAGCCCGGACTCCGTGCTACGGGTCGCCGCTCTCGACGTGGCGCCGCCGGCACGGCACAGTGCTCCTCGTACTCACGAGTACGACCCGCCACCGCACCTCAGGCACCGCGCCACGCCCAAGGCACCACACACCTCAGGCACCACACCGACAGGGAGCGCCCATGGCTTGTACGCTT	71.52
20007	AAGCGTCACAAA	0.426928	0.455689	0.164295	2.59854	2.77359	0.015624	0.0149797	[Uncharacterized protein, possibly involved in aromatic compounds catabolism]	Firmicutes	Bacilli	Bacillaceae	Geobacillus	Bacillales	[Geobacillus sp. Y412MC52]	CGGCCAGCTGTTTGGGCCGCCTATGAATTTGCCGTCTGGCGATTGGCGCTTCGTTCCATTTTTCTTCGTATGGCCTTGCCTGCCGCTAGACAACAACCGTCCATGTAGGAGTCGTCGTCTTCTCGATTCAATGGTATACTAGAAAAAGAGAGGGGGGAGGCTGACATGTTTGTGACGCTT	53.33
21965	AAGCTGAAGCGC	0.00231789	0.0055847	0.00105941	2.18791	5.27153	0.0180175	0.0384419	[Bacterial nucleoid DNA-binding protein]	Proteobacteria	Gammaproteobacteria	Enterobacteriaceae	Citrobacter	Enterobacteriales	[Citrobacter rodentium ICC168]	ACAGGGCTGGCAGGCCATTTCGGACTTGCCAGCCTTTTTTTGTATAGCTAATTTAGATGACGGATTGGGCCTGCCATCATTAACGGGTGTTGTAAGGGCTCGGCAGGCCTGATATAACTGCTGCGCGGTCGCGCTTTGAAGGATTCAGGTGCGATATAAATTATAATGGCGCTTCAGCTT	49.09
40240	AAGCTGGTACCA	0.00601278	0.00131669						[Formate/nitrite family of transporters]	Proteobacteria	Betaproteobacteria	Nitrosomonadaceae	Nitrosomonas	Nitrosomonadales	[Nitrosomonas eutropha C91]	GTACTGCCTTCTTCATCTTCATCGAAGGATGCCCGTAACCTGCTAAATATACATCACTATTTTTCTTGCTGGCTATCCTGAGTTATGACAGAATTCCCGCCCGCTGTGCATACAATCACAGCATCACTATTGTAATTTCCTCAATTAGTCTACCTTAAAGAGAATATGTGGTACCAGCTT	40.61
27197	AAGGACGACGGA	0.00338756	0.00940906	0.00323513	1.04712	2.9084	0.863455	0.0831732	[Predicted transcriptional regulator with C-terminal CBS domains]	Bacteroidetes	Bacteroidia	Bacteroidaceae	Bacteroides	Bacteroidales	[Bacteroides fragilis NCTC 9343]	AATGTTAATTGAGAAACACTCTACAAACAAAAAGAAATCTCTGTCATTCTAAAATCAAAAGTACAAATAGCCGTAATCAAATTCACAATATATTGTGAATTTCATGATAAAGGTACATAACTCAAGCCACAAAAAGCTCAAATTCACAATATATTGGGAATTTCCATGTCCGTCGTCCTT	28.48
16653	AAGGACGCAAAT		0.00127969						[Predicted Na+/dicarboxylate symporter]	Actinobacteria	Actinobacteria	Bifidobacteriaceae	Bifidobacterium	Bifidobacteriales	[Bifidobacterium longum infantis ATCC 15697]	CCGCCCATGGAGGCGGAATGGCCCGAAGCGCCGCTCTGATAGGCGACTATAGGAAACGGCGATAACCACAGGGCGTTGCGTCAACGATGCGACGGATAGATTGATTCCAACATGAAACGGATCGTCCCGCACGGACACATCCTGATTTTCAGAGAAGGGAACATCATGATTTGCGTCCTT	55.76
30485	AAGGAGCAGGTC	0.00286081	0.00975787	0.00213366	1.3408	4.57329	0.210797	0.000597851	[Predicted Co/Zn/Cd cation transporters]	Firmicutes	Clostridia	Peptococcaceae	Syntrophobotulus	Clostridiales	[Syntrophobotulus glycolicus FlGlyR, DSM 8271]	AAACTGAGCAGGCGATGGACTTTAAAAGTTCGTGGGGCCGGGCCGGAAACGGCAGCAGATGATAAATATCTGTGGGACAGTAAAATGTTCAACAGATGTTTTTTTTGGCCCTATTCCAAGGAAACCATCTGAAAGTAACAAAATAAGCAAGGGGAGGGGTTACTCATGGACCTGCTCCTT	44.85
23496	AAGGAGCGAGAT	0.025441		0.0277738	0.916007		0.698793		[ATP/ADP translocase]	Chlamydiae	Chlamydiae	Chlamydiaceae	Chlamydophila	Chlamydiales	[Chlamydophila pneumoniae AR39]	CGGCGCGTTGCAGTAAAATGGAGTCTCTTTTTATCGTGATCGTTAATTTATGCCTTGCCGTTTGCTAAGTAACCAGTATTATAGGAGCTATAAGCATGCGATGTCTTCTGGGTGTAAACTAAATGTCTATAAGTCTTTATACGCCATAAAGTTGGGAAGGAGTTTATGATCTCGCTCCTT	39.39
17116	AAGGAGCGGTTT	0.000957831	0.00996784	0.00349133	0.274346	2.85503	0.00114791	0.0848628	[Predicted transcriptional regulators]	Firmicutes	Bacilli	Bacillaceae	Bacillus	Bacillales	[Bacillus licheniformis DSM 13 Novozymes]	AGAATTGTTTTGCATCGAACAGATTGCTTAGGGATACTGGGCCTCCTTATTGACCAGGCATGTATTTTCACCTAATGTCAATAGTAGACTTAATACATAATTCCGATAACCGAATAGCTCTGTATTTGGTGATATCACTAAAACGAACAGATGAGGTGAAACATGATGAAACCGCTCCTT	37.58
20939	AAGGAGCGTATG	0.00139365	0.00710982						[Flagellar motor protein]	Bacteroidetes	Cytophagia	Cytophagaceae	Dyadobacter	Cytophagales	[Dyadobacter fermentans NS114, DSM 18053]	ACGATCCGCTACGGCATTGTCCCCTTTTTTTTGTACTTTCGCGTTTTGAATGCACCCCGGGCGGCGACTTTCAATGTCTGTGGCTCGATTATTGATAGCGATCAGTGGAGTACCAAATGTTTTACTTAACAGTGTTTATCTATTTTTAACAACCCTAAGACGATTATGCATACGCTCCTT	42.42
21154	AAGGAGCTCCTT	0.00400576	0.0144038	0.006144	0.651978	2.34437	0.0303565	0.00849715	[Methylase involved in ubiquinone/menaquinone biosynthesis]	Proteobacteria	Gammaproteobacteria	Shewanellaceae	Shewanella	Alteromonadales	[Shewanella oneidensis MR-1]	TATCGGGTCGACGCATTAAACAATGGCAAAAGCCAAACGCCTCAAGCTTACGCCTTGAGGAGAGTTTACTAGCTCGATCACAGAGTGATAGATCAAAGATTCAGCAAATGCAGGCGATGGCTTACACTCGCCACTAATACTTTGCAAAATAATAGGAATACATTGATGAAGGAGCTCCTT	43.03
38749	AAGGATCAGAAG	0.0059112	0.0123724	0.00574189	1.02949	2.15476	0.828711	0.0722467	[Glycerophosphoryl diester phosphodiesterase]	Actinobacteria	Actinobacteria	Propionibacteriaceae	Propionibacterium	Actinomycetales	[Propionibacterium acnes 6609]	TTGAGAACCGTGCTGGGAATGTTTTCCCGGCATGGTGTTTCGCAAGGTTCTGCTACAGTTGTGCCGCCGACGTTGGCACAACTGTTATACGCAAGGAAATCTTGTATGTCTACTCAACGAGTTATTGCGCACCGAGGATTGAGTTCTCGTGCGCCTGAGAATACGATGCTTCTGATCCTT	50.3
43069	AAGGATGGGATT	0.000517155	0.00342822	0.000381081	1.35707	8.99604	0.399737	0.0263087	[Sugar transferases involved in lipopolysaccharide synthesis]	Firmicutes	Clostridia	Ruminococcaceae	Faecalibacterium	Clostridiales	[Faecalibacterium prausnitzii L2-6]	ACAAGCCGCTTGCGGTTAAGTGACTTTCTCCCGGGCAGGGCCTCTGCCCGTCATCAGCGATTGTAGGCTGCACTCTCCTCATCGGCGGCTCTCCGTGAACCATCGGTGGGGAGAATGAAGGTTACAATTCTGCAAAAGTCAAGAGTGGAAAATCGGGAGGAAGTTATGAATCCCATCCTT	54.55
20275	AAGGCAGACCTC	0.000797735	0.0123011	0.00202543	0.393859	6.0733	0.0995981	0.00829391	[Uncharacterized conserved protein]	Crenarchaeota	Thermoprotei	Thermoproteaceae	Pyrobaculum	Thermoproteales	[Pyrobaculum arsenaticum PZ6, DSM 13514]	GTATCATAATTGTATCTGTATCCGTGAAGAGGAGGTCGGAGTGCTGATAGGTGAGGAGAAGCGGCATGCGGATCGCCTATTAGACTTGCATTGCTGTGGCGAGCCGCGTCAGTGCGGCGCCCGGCGTGGGGGGTAAAGTTTAAAAAGTGAGGTGGGGACATAGTTATGGAGGTCTGCCTT	53.94
26516	AAGGCATGCCAA	0.000690246	0.0029364	0.000533229	1.29447	5.50682	0.714974	0.011496	[Ribonuclease HII]	Proteobacteria	Alphaproteobacteria	Rhizobiaceae	Agrobacterium	Rhizobiales	[Agrobacterium tumefaciens C58-UWash]	CCTCGCGTGCGATCGTTTTTCCTCCGCCGCCCCGCTGGAGGATCAAAGGTCATGACGACCTAAGGGGCACGGTGAGCCACGCCCCTCGACCCCGGCTCACCGCGCCTGTCATCGCCCGCTTCCGGGGGCTTGCAGGAGATCGGGTGTGTATGCGAGTTTCGCCGCATGTTGGCATGCCTT	67.27
17188	AAGGCGACATAA		0.00264892						[Enolase]	Proteobacteria	Gammaproteobacteria	Pseudomonadaceae	Pseudomonas	Pseudomonadales	[Pseudomonas syringae pv. syringae B728a]	GAGAGATTCCTGAACTAATTATTGGAGGCTTCTTGGTTCCCGCAATTGCGGTGTCGGCAGTGCAGCTGTTCAGGATACTCATGGAGAGCTGACGTCCGACATAGAGGCCTCTCAACGGATTCAAATGGTTAATGACGCTCCCGAATCGTTACTTGGAGAAGATCAATGTTATGTCGCCTT	49.09
19681	AAGGCTGCTATA		0.00147863						[Amino acid permeases]	Proteobacteria	Gammaproteobacteria	Shewanellaceae	Shewanella	Alteromonadales	[Shewanella oneidensis MR-1]	CCATTGTGGCCATATCCCCAACGATCCGCAGATTGCGCCACGATCCCAACGCTTTGTACTCACACAAGTACAGCACTCAGCCGTCGTATCGCGCCGCCATTCTGCTTAAGCCTTTATCTCATCTGAGATATTCGAGCCATTCATTAAGACGTCTGAGCGTAAGTTATGTATAGCAGCCTT	50.3
17795	AAGGCTTCTCAT	0.00204004	0.0176755	0.0020806	0.980506	8.49542	0.96653	0.00875673	[F0F1-type ATP synthase, beta subunit]	Proteobacteria	Betaproteobacteria	Nitrosomonadaceae	Nitrosomonas	Nitrosomonadales	[Nitrosomonas eutropha C91]	AAGCATTACTGAACTGCTGAAAACACTGGAGCAAGATCCAGAGCAAGTATCACTAAAAAGCCTGAATGCCCATGCGAAATTCAGCAGCGATAACATGTGCGACCATATGGGATACAGCACTTAAACAATAATAAGCGGACAGCAATAGTATTTATTAAGGGTAAGATGATGAGAAGCCTT	40.61
37502	AAGGCTTGAGTG	0.00276319	0.0139612	0.00362282	0.762717	3.85369	0.664995	0.230302	[Signal transduction histidine kinase]	Proteobacteria	Gammaproteobacteria	Enterobacteriaceae	Yersinia	Enterobacteriales	[Yersinia pestis Medievalis Harbin 35]	AGGCGCATATGAAAAACCTCCGGCTATGCCGGAGGATATTTATTTTGTTATTTCAACCAAAGGATGCGGTGGTGGATAGGGCAGCATAAATTGGGGAGCAGGCATTGTAATCTTGGCTGAGTCAGTTAGCATCACATCAAAGTGATAGGTAATGAGATGATTTCGATGCACTCAAGCCTT	43.64
31886	AAGGGAGGAACC		0.000478739	3.23e-05		14.837		0.0287428	[Geranylgeranyl pyrophosphate synthase]	Actinobacteria	Actinobacteria	Nocardiaceae	Nocardia	Actinomycetales	[Nocardia farcinica IFM 10152]	TTAACCTGAGGACGGTCGTTCGACCACCGAAGTTCGAGGTCAGCTCGGGTGACGCCGCCGTCATCCGATCCGGATCGATCGCACATTCGCGCACCACACCCCACCCGCTCGTCCCGCGCTGTCGCCGATCCGTTGTCTCGTGATCATCGCTAGGGGAATCCTGCCATGGGTTCCTCCCTT	63.64
26294	AAGGGCTTTCTC		0.00295942						[ATPases with chaperone activity, ATP-binding subunit]	Firmicutes	Clostridia	Ruminococcaceae	Ruminococcus	Clostridiales	[Ruminococcus sp. 18P13]	AAAAAAAATCACTGATTTAGACGATTCCGAAGTAGAAATTTTTTTGCAAGCTTTAATGAAAGATTATACGGACATGAACGCTTTAAGGAAGAGTTTAAAGAACTTATTACTTCGTTTAGAGTATTTAATAAATTGGGAGAACATAAAATCCTTTCTCTCTTTTTGATGGAGAAAGCCCTT	28.48
31333	AAGGGTAAGGGA	0.000871888	0.0153359	0.00352524	0.247327	4.35032	0.0840069	0.0729848	[Uncharacterized paraquat-inducible protein B]	Proteobacteria	Gammaproteobacteria	Enterobacteriaceae	Yersinia	Enterobacteriales	[Yersinia pestis Medievalis Harbin 35]	CACCAGTTATCGCTAATTTTGATAACCTTACTCTATGGGTTTGGCAGTGGCTCGAACACTTAACGTTGTATACCCTAAATAATTCAAGTTGTAGGAAAGCGGCTAACGCACATGCAACTTGAAGTATGACGGGGATAATTACTCGTTTCACAAATTGAGGTTCCCATGTCCCTTACCCTT	41.21
15568	AAGGTACGCTAT		0.00194012						[NAD-dependent aldehyde dehydrogenases]	Euryarchaeota	Halobacteria	Haloarculaceae	Haloarcula	Halobacteriales	[Haloarcula marismortui ATCC 43049]	ATCCGAGTTGGACCGGTGACGCTGGTTACACTGGCGACGGTGCGTGTTATTCAGCATTGCCGCCGTGACACACCGACATCAGCCGGTCGTTCCATACCGTCAAACGACGCGGCACAGCGAAGCATGGGAAACGCGTAAGTATTGGGAATGAGATGAATTAAACGTATGATAGCGTACCTT	54.55
19128	AAGGTACTGGTC		0.0758704						[Lyzozyme M1 (1,4-beta-N-acetylmuramidase)]	Bacteroidetes	Bacteroidia	Prevotellaceae	Prevotella	Bacteroidales	[Prevotella melaninogenica ATCC 25845]	CATTCCAGAAGAACCTCTTTTCACTCTACGCACTAACATTAAGACGCAATAAATCTAAGATTTATGAATTAAGAAATACTAAAATCAACAGAATTATACTTTGTTCAGACTGCTATCTCAACTTAAAATGTTATCTTTGCATCTATGAAGTTAAAAAAGATAATAATGGACCAGTACCTT	27.88
30807	AAGGTAGCTCAC		0.00081932						[Ketosteroid isomerase homolog]	Proteobacteria	Gammaproteobacteria	Pseudomonadaceae	Pseudomonas	Pseudomonadales	[Pseudomonas putida KT2440]	AAACGCTGTGGCGGGCACTTGCTGGCCCTGATGCGATCTCCCGGGTGCTCCGCCAATACAGAATAATTTCCCCCACCTGTCGAATCCTCCGCTTACCGTTCGACCATAGCTGAAGGCACGCTTCACACCGTGCCCCAACCCCTATGATCTGTCGGAGGTACCCCGATGGTGAGCTACCTT	59.39
35756	AAGGTCACAGAC		0.000501106						[Fatty acid/phospholipid biosynthesis enzyme]	Planctomycetes	Planctomycetacia	Planctomycetaceae	Planctomyces	Planctomycetales	[Planctomyces brasiliensis IFAM 1448, DSM 5305]	TGACCGATGCGCCCGGACTCAGCTGCCCGACTGGACGCCGCTCGATCGGATCTTGCACGTTCCGATGCCACCGCACGCCCGCTGCCTCTCGGCTGCAAACCGGCCTGCGGACGTCCGTGCGAATACGCCCGCTATCGCAAGAATCGTGACCGGGAAGTTACTTTTATGGTCTGTGACCTT	64.24
33286	AAGGTCACCATT	0.0280181	0.033296	0.0433352	0.646543	0.768337	0.171352	0.35393	[Glycosyltransferases involved in cell wall biogenesis]	Bacteroidetes	Flavobacteria	Flavobacteriaceae	Cellulophaga	Flavobacteriales	[Cellulophaga algicola IC166, DSM 14237]	TAAATCATCTATCTAGAAATACGCTAAGCTATAATCCCTTTTCATATAACATAAAATTGATTTTTTAATAACCTGCTCTGTAAGTTTTAGTAAAGTAGGCATAACCTCTTCTTTTTAAGTACATGCTACATTAGCATAAGATTTAAAATATATCATAAAATTCTAATGAATGGTGACCTT	24.85
16970	AAGGTCCCATAT		0.00120043	0.000436981		2.74711		0.0297835	[Lipoate-protein ligase B]	Proteobacteria	Gammaproteobacteria	Legionellaceae	Legionella	Legionellales	[Legionella pneumophila pneumophila Philadelphia-1]	TATTAATCACTTCCCTACTTTTGAAAATGAGCATTTAACTCATAAAACGAGTGAACAAAACAAGTACTTGGCTATTACTGTGACGGTGTATGCAGAAAATCAAATCTCGCTGGATGGATTATATCAGGATTTAAGTCAACATCCTGCTGTGAAAATGGTTTTATAATGATATGGGACCTT	33.94
28305	AAGGTCGAGAGT		0.00100018						[Phosphate transport regulator (distant homolog of PhoU)]	Proteobacteria	Deltaproteobacteria	Desulfobulbaceae	Desulfobulbus	Desulfobacterales	[Desulfobulbus propionicus 1pr3, DSM 2032]	GTGAGAAAGGTAAAGTCGGTCCGGCTTGGAACGCCTTGCTCTTCTTGCTGAGGAGGTTGCTCCTCTGACCATGGAAAAGGGCTCGGGGCTTGATTGGTTCATGACCAACGCGAGGTTCCCGGCTGCCTTGAGGACTTTTACTCCAACACGAACAAGAGAACGATTATGACTCTCGACCTT	53.33
27015	AAGGTCTCTAGC		0.00259335						[Transposase and inactivated derivatives]	Proteobacteria	Betaproteobacteria	Alcaligenaceae	Bordetella	Burkholderiales	[Bordetella pertussis Tohama I]	CGGTGGTGATTAGCTATCACCACCGCACGCCGATGACCGCGAGTTGGTGCCCAAAGCGAGGACTTTGTGGGACAGATAGCGGCTCGGCAGCGCACTGCTGGGCCGGCGAGACACTGGACGGTATCGTAGGGCGAGGACCCTGTATGTACAAGGCAAGTGGGCGCAATGGCTAGAGACCTT	62.42
18518	AAGGTGAAGCCG	0.00268922	0.0195555	0.00255502	1.05252	7.65377	0.808501	0.0139522	[Acyl carrier protein phosphodiesterase]	Firmicutes	Bacilli	Bacillaceae	Bacillus	Bacillales	[Bacillus licheniformis DSM 13 Novozymes]	GAGTGAAAATATAGCAGGTGATCATGATGCCGAACAAAAGCCTTATCGGACATCAGATTAAAAAGCATCTGCACTTTATGCGAAAGCTCCGGCTTTTCCAGAATATTTGCCTGAAAACGTCCCATACTAAGCAATATCAATACAAAAAGGCAGGTAGCAAAAGAAATGCGGCTTCACCTT	39.39
34292	AAGGTGACCAAG	0.000209055	0.000542559						[2-polyprenyl-3-methyl-5-hydroxy-6-metoxy-1,4-benzoquinol methylase]	Planctomycetes	Planctomycetacia	Planctomycetaceae	Planctomyces	Planctomycetales	[Planctomyces brasiliensis IFAM 1448, DSM 5305]	TACGAATGGCATTGACCCCATAGATTGTATTTTTTATAAGCCCACTACCCAGCTGTAGGGCAGCCGGACAAGACGTCCGTTCTCCACAAACCGGACATTAAAACACAGTCCGGCCCGTAATACAGACCGGGCTCACAACACCCATCTCCAGTCAGGACGACTTCAATGCTTGGTCACCTT	50.91
16691	AAGGTTCAGACA	0.0293415	0.0598931	0.0323582	0.906771	1.85094	0.682271	0.0529263	[NADH:ubiquinone oxidoreductase subunit 3 (chain A)]	Crenarchaeota	Thermoprotei	Sulfolobaceae	Sulfolobus	Sulfolobales	[Sulfolobus acidocaldarius 98-3, DSM 639]	ATTAGTCTTTTGGATTGAAACTATATCAGCATCCCCGTCTAGTAATTTATATCCTGTTCAATAGAATCCGTAAATAAATTGTCATTTTCACCGCAGAATATTCCAATTTTTCCATTCTAATTATCATTAGGAAACTATTTTAGGATAGTGTTATGAATACTACTTATGTGTCTGAACCTT	29.09
39623	AAGTACGGGAAT	0.0584645	0.0762634	0.0441998	1.32273	1.72543	0.012268	0.184258	[Trk-type K+ transport systems, membrane components]	Firmicutes	Bacilli	Lactobacillaceae	Lactobacillus	Lactobacillales	[Lactobacillus plantarum WCFS1]	AAGCTGAGCTTGATTAGCGGTTTTTTTGTATGTATTGGGTCGGCCGTGGCCGGCGTACGTCAAAGCTTAGGTCGGACTTGCTTTTCTTGACTAGGTTGATTAAGCTAAATGGAGTATGATCAATCGGACTGATTGGTTATAATCGATAAGCTGTTGTGGGATGGAATGATTCCCGTACTT	44.24
35079	AAGTAGTGGCGA	0.0503149	0.0395884	0.0179985	2.7955	2.19953	0.00665194	0.0112608	[Replicative DNA helicase]	Proteobacteria	Betaproteobacteria	Neisseriaceae	Neisseria	Neisseriales	[Neisseria gonorrhoeae FA 1090]	ATTTTGTGCTCCTAATGTTGTTTTTGGATGTTGTGTTTTGGCAGTGTTGCTGCAAACGAATCGGCGGCTCACGCATTCTACCTGTTTTGAGTGATGGAAACCAATTAAACCTGCTTTGCGTTATAATAGAAGATTGCAATTTCGGCATGACAGATTGGATGTACCATGTCGCCACTACTT	41.21
18818	AAGTCCGAATCC	0.015064		0.00878089	1.71554		0.0225441		[DNA-directed RNA polymerase specialized sigma subunit, sigma24 homolog]	Bacteroidetes	Sphingobacteria	Chitinophagaceae	Chitinophaga	Sphingobacteriales	[Chitinophaga pinensis UQM 2034, DSM 2588]	TTGCGGCCTGAAAATTAACACGTACAGCTTACCACGCTATTGTCAGTGAATATCATGTTCTTAGGAGGTCTCTACACAATGTTTGCTGGATATTGTTCAGACAGACTTAACATTACCTTTACAATGGCGGTGTAATTTTGTTCGTAAACACCAGGTTAAATAAAGATGGGATTCGGACTT	38.18
32907	AAGTCCGTCACC		0.000757075						[Predicted integral membrane metal-binding protein]	Bacteroidetes	Bacteroidia	Rikenellaceae	Alistipes	Bacteroidales	[Alistipes shahii WAL 8301]	GAAGTTTGACGCTCACGTTTCCAACGTGGGCTTCATTCTGTATTTGGTTGCCAGGTTATTCCAGAGCCTCAGAAAGCAAATCAGAGTTTTGTCCCACGTTTTTTATTTCCCCTTCCGAATCCGAACTTAATTCCATGCGCTGCGGGACAGGCGTACATACCCACCATGGGTGACGGACTT	47.88
36273	AAGTCGAAGAGA	0.00141377	0.00877283	0.00281396	0.502414	3.11762	0.251833	0.0218469	[Uncharacterized protein conserved in bacteria]	Proteobacteria	Betaproteobacteria	Burkholderiaceae	Burkholderia	Burkholderiales	[Burkholderia cenocepacia J2315]	GGGCAAAGCAACGGCGCGGGAGCGGCGTGATGCGGATTGACGTTTCCCCGTGTGCGGAGCCGATCGGGATATGGACATCATGCCGGCGGCGAAATATACGGGCATCGAAAAATACATGGCAGAACTGATTTGAGAAATCGCCCAGCGAACCCCGAGCCAAACATCATGTCTCTTCGACTT	57.58
34291	AAGTCGCGAGTT		0.000451528						[Site-specific recombinases, DNA invertase Pin homologs]	Planctomycetes	Planctomycetacia	Planctomycetaceae	Planctomyces	Planctomycetales	[Planctomyces brasiliensis IFAM 1448, DSM 5305]	GACGCAATCCGGCCAAATTTCATCTTCAGCGAACAAATCGCAGCACGCGACTGTATTGCGACTTCACTTCTTCATGCTGTCCGCTGTTTTCTGTTTGCTGTGCGCGGTAGGCGAATTGTTTCGTTGACCAGCTCGCACGGCACATTGCCTAAAAGGAGGCTCATGATGAACTCGCGACTT	51.52
25488	AAGTCTAACACC		0.000597511						[Non-ribosomal peptide synthetase modules and related proteins]	Actinobacteria	Actinobacteria	Nocardiaceae	Nocardia	Actinomycetales	[Nocardia farcinica IFM 10152]	CGCACCGCTGTCCATGACGTGACAGGGTAGATGGCGACGCACCGCAGGCCGTGTCTCCGACGGGCGGTGCACGCTCGGCAGAAGTGGTAGGAAGTTCCGGATGGTTGATCGGTTGGGTATGTGGCAGACGACCTCGCAGCGCGTCGTGAGCGTCGGAGCGGGCGCATGGGTGTTAGACTT	66.67
16048	AAGTCTCGGTAA	0.000129945	0.00268361	0.000458023	0.283709	5.85911	0.165953	0.098389	[Response regulators consisting of a CheY-like receiver domain and a winged-helix DNA-binding domain]	Firmicutes	Clostridia	Ruminococcaceae	Faecalibacterium	Clostridiales	[Faecalibacterium prausnitzii L2-6]	GATGTGACCATAGAGGACCCGGATTACCGGCTCTCCCGGTCGCTGTACCGGCTGAATTAGCCCTCTCAGGCCGGGGAAGTCTGAGCGGACTGAATAAAAATGATTTTTCGTAACATGCCGGGCCTTGCGCATAAGGCAAACCGGATAGAAACGGAGGAACGATAAATGTTACCGAGACTT	53.33
29555	AAGTCTGGGACT	0.00331643	0.0123378	0.00216749	1.53008	5.69222	0.214311	0.0654766	[Predicted transcriptional regulators]	Chrysiogenetes	Chrysiogenetes	Chrysiogenaceae	Desulfurispirillum	Chrysiogenales	[Desulfurispirillum indicum S5]	GGTATTACCCCGCTTTGTGATATAGAAGTAACAATTGCGTGTGACACTCAGAAGAGTCCCGAGCGCTTCGTGATACATAGCGAATAGTGGAACAAGAGATTTTTCTGTAACATACCGCCAGCAGTAGCCGCTGGAGAAAATACGAAGAAAGTGGTGCGGACTTCCATGAGTCCCAGACTT	46.67
29071	AAGTGCAAGGGT		0.000625656						[Acetyltransferases]	Actinobacteria	Actinobacteria	Micromonosporaceae	Salinispora	Actinomycetales	[Salinispora arenicola CNS-205]	TGCCACGAAGCGATCCCGCACCAGCCGAGGTTTCCAACACGCTGTGTAACGGATTACCACCGGATCGTTCCCCGCCGACCGCCTCGCCCCGCGCGTTCACGGCGGATGACTGTCGTCAAGGGACTCGCGCACCCAAGGGGTGAAAAGCTGTGGTTGGCTGGGCGTATGACCCTTGCACTT	64.85
32827	AAGTGGAGCACG		0.000608553						[ATPases involved in chromosome partitioning]	Euryarchaeota	Halobacteria	Haloarculaceae	Haloarcula	Halobacteriales	[Haloarcula marismortui ATCC 43049]	TCTCGTTCGCCTGCGTACGCGAAGGTACTAATTAGTCTGAACGACATAAGGCCGACACATCGCTACGTCGAACGATGCCGGCGCATCGCTGCGTCGTCCGATCGATTGCTGCCGTGTTCGGCAGTGTCACAATCCTTATCGCATCTCCAGAACCTACCCGTGTGCATGCGTGCTCCACTT	56.36
32518	AAGTGGATCGAA	0.000193964	0.000679409	0.000270146	0.717996	2.51497	0.296598	0.0058322	[Beta-1,4-xylanase]	Actinobacteria	Actinobacteria	Streptomycetaceae	Streptomyces	Actinomycetales	[Streptomyces avermitilis MA-4680]	CGTGGCTTCCGCGTGCGTGGTTTCCGTATTCGCCGCTTCCGTATTCGCCGTTCCTGTATTCGCTGTTCCTGTATTCGCTGTTTCCGTATTGACGGGTGAGGCGCGCCCCTCCACACTCTCCGAAGCCAATCGGTTGCACGACCGAAACTTTCGGAGGCACCCGCCATGTTCGATCCACTT	60
20762	AAGTGGTAGGTC		0.00732831	0.000427602		17.1382		0.0361974	[Growth inhibitor]	Firmicutes	Clostridia	Eubacteriaceae	Eubacterium	Clostridiales	[Eubacterium rectale ATCC 33656]	ATCGAGGATAAATAGAATCGAGCGAGCACTGTTTAATAATCAAATTGGTTATAGAGGTTATGCGGCAGAGCTTTCCATCTTGGAAAGGAACTCTGCCGTATTCCTGTGGAGCCAATATAGCGCTAGGGATGCTTTACAAATAAAAAAAGATTGGAGAGATGACAAATGGACCTACCACTT	40
15498	AAGTGTCGACAA	0.0166258	0.0105913	0.00443066	3.75244	2.39045	0.0239276	0.0365253	[Long-chain acyl-CoA synthetases (AMP-forming)]	Proteobacteria	Gammaproteobacteria	Enterobacteriaceae	Yersinia	Enterobacteriales	[Yersinia pestis Medievalis Harbin 35]	GTGTTTTTCATCAAAACCTTACCTCTTATATGGAATATTATTTGCCATAGCGCACAGAGTGAGTAGACTGCGCGAAAAAAAAGTGAACACCTGTACGCTGAATGTTGTCGTACAAATCTTGCAACACACTTTAATGGATATTTCACCAGCGAGCGGTAATTCTTTATGTTGTCGACACTT	38.79
24034	AAGTTCGCTACA		0.000570268						[Uncharacterized homolog of gamma-carboxymuconolactone decarboxylase subunit]	Proteobacteria	Betaproteobacteria	Comamonadaceae	Acidovorax	Burkholderiales	[Acidovorax avenae subsp. avenae ATCC 19860]	AAGGCTCAGCAGGACCACGAGGGCGACGAGGGCGATCAGGGAAGAATGCACGGGCTGATTGTCGCGGGCACGGGCGCCAGCCACCAGCACCACACCAACCCCATCTCCATCCGTCGGCCTCGCCCACCACGCCGTTACGCGCCGCACAGGCCTCCACTGCCCCGCATGTGTAGCGAACTT	69.7
21541	AAGTTGGCCAAA	0.00332629	0.00468269	0.00139313	2.38764	3.36128	0.0319569	0.0706969	[Translation initiation factor 3 (IF-3)]	Firmicutes	Clostridia	Halanaerobiaceae	Halanaerobium	Halanaerobiales	[Halanaerobium praevalens GSL, DSM 2228]	AAAATAAAGTAGAAACACCTGTTTCTCACCAGTTAAACTGGTTAATATCAGTTTCCTCTGCAATTTTAATTGCTGAGGAAGTAGTAGATCTATCTTAGCAGATAGTCTATTTTTAGCTGATTATGGAATTTAACGGGTGGTTTTTATCACTCGTTTTTTTTATTTATGTTTGGCCAACTT	30.91
29800	AAGTTGGGAACA	0.00369215	0.0398758	0.0148351	0.248879	2.68793	0.00149736	0.0400378	[Predicted transcriptional regulators]	Firmicutes	Bacilli	Lactobacillaceae	Lactobacillus	Lactobacillales	[Lactobacillus casei ATCC 334]	TGACCTTACGTCACGGTTTATTGTTATAGTTGATTAAGGGAGCGCGCGAACCAAGTCGGTTTGAAACCGGCATATAAGCGACTTCAAGGACATCGGCCGGGTCTTTGGCCATCTTTGGCCATTGCCCTTGGAAGTGTCTGGTTGAGCGCGTTTAGGAGGCAAGTGATGTGTTCCCAACTT	50.91
18983	AAGTTTGCGGAT	0.0655683	0.116224	0.0804505	0.815014	1.44466	0.311996	0.280171	[Membrane-bound serine protease (ClpP class)]	Firmicutes	Bacilli	Bacillaceae	Bacillus	Bacillales	[Bacillus cellulosilyticus N-4, DSM 2522]	AGATTCCCGGACTCAATATCTTGGTCATTCGTTTATGTTTAAAATATATGGCTTTATTAGTATAATAAGGAGGACAGAATAAGCTATAAACAATTTGGAACCTTTTCGTCATTATTTCGTACATAAAAAGAGGTTGTTTTTGGGAAAGGAGGATGAAGTGGCATAATGATCCGCAAACTT	32.73
28851	AATAAGACGCTG	0.000250443	0.0024654	0.000107457	2.33062	22.9431	0.100061	7.78e-05	[Serine phosphatase RsbU, regulator of sigma subunit]	Actinobacteria	Actinobacteria	Streptomycetaceae	Streptomyces	Actinomycetales	[Streptomyces avermitilis MA-4680]	CTTTCGGGTCTTCCCGTCCGCCCTCTTTCAAGGGCGTCGTGATCGTCAGGGCGAGAGCCGCGTCAACAGCAAGCAAACAGACATGCGGCATGATTCAGGCGATACTACCTTTTCGTGACCTTCTGTGGTGTTCTGCCCTGACTCTCCTGTCGGTATCGCCCGAGGATGCAGCGTCTTATT	58.18
39089	AATACCGGGACT	0.000277849	0.0010546	0.000177461	1.56569	5.94272	0.292797	0.00822086	[Protein-disulfide isomerase]	Proteobacteria	Betaproteobacteria	Nitrosomonadaceae	Nitrosomonas	Nitrosomonadales	[Nitrosomonas eutropha C91]	TCGAGAGTGGTAGGTGGGAGGTCAACTCTAACGCATCTGGCAGTATACGAGCTCGCTTATACGGGAACGGGGTAGGTGGCGGGCCGCATTGTTAGGCCACGTAGATAGACCAATATGTTTGACTAACGCATCTACACCCGATTTACATCTTGTCTGGGAGTTACGATGAGTCCCGGTATT	51.52
35508	AATACGAGGATG			0.00228534					[Uncharacterized protein conserved in bacteria]	Proteobacteria	Betaproteobacteria	Neisseriaceae	Neisseria	Neisseriales	[Neisseria gonorrhoeae FA 1090]	CAAACGCAAAGCATTGATTTGCGTTTGTTGCAAACTTATTATTATAGCAGGTTGCGGCGCGGACTTAATGGGAATTGTTTATAGAGCATGATAGTCTGAAACATATTAATTAAAAATACCATTAATCCGATTTATATTTATTTCAATTTCAATGGAAAAACATCAATGCATCCTCGTATT	30.91
33508	AATACGCACAGT	7.185e-05	0.00190784	0.000241287	0.297778	7.90693	0.300366	0.00295886	[Predicted nucleoside-diphosphate sugar epimerases]	Planctomycetes	Planctomycetacia	Planctomycetaceae	Planctomyces	Planctomycetales	[Planctomyces brasiliensis IFAM 1448, DSM 5305]	GATACGGACTGCCGATAAAACCCTGCCACTCAATCGCATTCGCGGAGCGCGAGTGCTTAGACATTCTGATCGCAGGGACGCGATTCAGTTGTCGCTGATTGAGTTTGCAGGGGGGTGAAGCTTCGACGCGAAGCTTCAACTGCAAACGAAGGTCCACAGGGACAGATGACTGTGCGTATT	55.15
16315	AATACGCCCTTT	0.011163							[Subtilisin-like serine proteases]	Firmicutes	Clostridia	Clostridiaceae	Clostridium	Clostridiales	[Clostridium acetobutylicum ATCC 824]	TAATAGGCATATACTTTATAGATATACTTTTTTGGGGGTATTTTTACGAGTAAGAATGATGCATTTCTAGACTTATTTTATAATGTTCCGGAAAACGTAAAAAATAAGTTATTAACACTTAAGAACATTAATGGTGCCCAAAACATTGAGGTTGTTATTAAATTTATGAAAGGGCGTATT	26.67
40772	AATACGCCTCCT	0.103413	0.174393	0.0929795	1.11221	1.87561	0.508002	0.0336042	[ADP-ribose pyrophosphatase]	Firmicutes	Bacilli	Bacillaceae	Bacillus	Bacillales	[Bacillus anthracis Ames Ancestor A2084]	AATTGTGACATATGTATTTATACTTGTGATGACAAATGATGTGTATAATTTTTGGAAAGTTCGAAAATTATTGAACGAACTAGAAAAATTTAGTAATCTTATTTGTACGATACATACATAATAGTTTTATAGCGATTTTTAAATGAAGTATAGGGGACAATCGTTATGAGGAGGCGTATT	25.45
15793	AATACGTGATCC	0.00112332							[Prephenate dehydratase]	Bacteroidetes	Sphingobacteria	Sphingobacteriaceae	Pedobacter	Sphingobacteriales	[Pedobacter heparinus HIM 762-3, DSM 2366]	TATCACTACATATTGGTTTGGTTACTTTTACTACTTTAGTAAGAGCCGGGACTAATATGCACTGATATCAGCAAGATAAATGTATAAGAAAAGTCCCGGCCCAACGCCGGGACTTTTTTTTGTTTTTAACGAAACCAGAACCATAAAAAGGGAAAAAACAAATTCATGGGATCACGTATT	35.76
31121	AATACGTTGTCG		0.00633926	0.000585657		10.8242		0.000641051	[Ribosomal protein S2]	Proteobacteria	Alphaproteobacteria	Rhizobiaceae	Agrobacterium	Rhizobiales	[Agrobacterium tumefaciens C58-UWash]	CATAAATGCTTGCATTTTCATGCGGGCGACTGTATGCGGCTCACCATTCCACACGCGAAGCTTGGGATGTTCCGGGAGAAATCCGGTCCGTTCCGCCCGGTGGTATCGATGAAAATCGGTGCTGTTCGCTTCGCGGGGGTTAAACCGGAAAAGGAGTAACAAGGCATGCGACAACGTATT	54.55
19224	AATACTACGTCC		0.0216764	0.0099449		2.17965		0.294167	[Predicted HD superfamily hydrolase]	Thermi	Deinococci	Deinococcaceae	Deinococcus	Deinococcales	[Deinococcus maricopensis LB-34, DSM 21211]	GCGCGGCCCCCGGCTGCGCGCGGCCTTTTTTCGCCCCGCGAGAGGGCCGGTGTACACTAAGCGTGGGCGCCAACAATCACCAGGCGGCACCCGCAGGACAGCGTTGATTTTCAGGCGCGCTCCGCTGACCGGCGAGCGCGCCGTAACGAACCGAAAGGAGCCTCAATGGGACGTAGTATT	69.09
24732	AATACTGAGGGA	0.00113715	0.00477911	0.00105315	1.07976	4.53792	0.695582	0.0408869	[Glutamyl- and glutaminyl-tRNA synthetases]	Host_associated	Bacteria	Chlamydiae	Chlamydiales	Chlamydiae	[Chlamydophila psittaci 6BC]	TCAGCTCTGCGTGATTTTTCATAAAAACTCTGTAGCTTGATTAGGGATGCAGAGTTTGTTTTTTTTCGTCTCTAATTTTATTGAGACAACCTAGAAAAGGATTTCACTTGAAGAAATAACTAGGTTCAAGGTATCAAGTCTCTTTCGTCTTAGGATTAAATGAGAATGTCCCTCAGTATT	33.94
39194	AATACTGCTCAG		0.00178922						[ABC-type antimicrobial peptide transport system, ATPase component]	Actinobacteria	Actinobacteria	Streptosporangiaceae	Streptosporangium	Actinomycetales	[Streptosporangium roseum DSM 43021]	GTCTCGGCCGAATGGCTGAGGCGGGGCTACCCCGGAGGTGGCAGTGATCCCTCGGTGGGGGTCCTGCGGTGGACGGGGAGTCCGTCCTGGAGGCCGATGGCCTGCGCTTTCTCCGGCAATAGCGTTTGTCTCGTCATTACGCACATGTTGCCGAGGAGAGTTGACATGCTGAGCAGTATT	64.85
38545	AATACTTACCGC	0.0250455	0.0895083	0.0439202	0.57025	2.03797	0.0649668	0.0770771	[Lysyl-tRNA synthetase (class II)]	Firmicutes	Bacilli	Staphylococcaceae	Staphylococcus	Bacillales	[Staphylococcus epidermidis ATCC 12228]	ATCAACCTTCATTGAATAACAATACATATGAAGATAAGAAGGGTATAATAAAAGGCTTAAATATAAATTAAAACTGATTAGGAAACAATATATAGCTCCTAAAGTTTTCAACAGAAAGACATGGAACAATAAATTGATAAATCAAAGTTCAAAGGAGAGAAATTTATGGCGGTAAGTATT	25.45
31114	AATAGCCTCGTC	0.00010903	0.000852017	6.31e-05	1.72862	13.5084	0.516274	0.119062	[Phosphoribosylpyrophosphate synthetase]	Planctomycetes	Planctomycetacia	Planctomycetaceae	Planctomyces	Planctomycetales	[Planctomyces brasiliensis IFAM 1448, DSM 5305]	GATCCACTCGGGCGGTACCTTTGAGTCGCCGCCCGCGTTGGCTATGATGGCGGTTTGGCTGGCCTGATCGCTCATTTACTCAGGCCGCTCTGCGAATTTCGGACTTCAACGAATAAAGAAGGCGTCATTGTGGTTTCGCCGTTTGATACTTCCGGCCCTCGCGCAATGGACGAGGCTATT	56.97
21329	AATAGTGGTGTG		0.00214173	0.000266387		8.03991		0.0361307	[Predicted ATPase of the PP-loop superfamily implicated in cell cycle control]	Proteobacteria	Betaproteobacteria	Rhodocyclaceae	Candidatus Accumulibacter	Rhodocyclales	[Candidatus Accumulibacter phosphatis Type IIA UW-1]	AACAAATGGTTTCGACATTGAAATGGCGCCCATGACTTCGATGAAATCGATGAAGACACGCAGTGTTGCCTTCCTCATGTTTAGGGCTCAAGATTTGTTTTTCTTCCAGCATTGTCACGCCAGTCGCCAGAACTTATGGCTTGTTCAAGTCCGCCTTTAATTATTATGCACACCACTATT	43.64
26450	AATATACCCGCT	0.00943853	0.0365287	0.0145722	0.64771	2.50674	0.0534176	0.125648	[Ribosome-associated protein Y (PSrp-1)]	Actinobacteria	Actinobacteria	Bifidobacteriaceae	Bifidobacterium	Bifidobacteriales	[Bifidobacterium longum infantis ATCC 15697]	ACATCGTTTCATTGCAGAGAAAAGCCCGGAGACAAACATATATTCTCTGGGCGAGTTTCCGGCCGTTCACCCATTGTTCGTCTACAATGAAACATACCCGGTCGGTGATGATGCCGTTCGGAACACATATAGCGGGTTACACCGCTTGAGTTAGAGGAGGTCAACATGAGCGGGTATATT	49.09
20666	AATATCACTGCC	0.00031653	0.00219303						[2-polyprenyl-6-methoxyphenol hydroxylase and related FAD-dependent oxidoreductases]	Cyanobacteria	Synechococcophycidae	Acaryochloridaceae	Acaryochloris	Synechococcales	[Acaryochloris marina MBIC11017]	TTAGCAATCTCCGCCGTTGTTTCCGATGAAACGGTATGCTTTGCATAAGATTCACTGATTAATGGATAACTGCTTTGCCCCTCCACTCCTTTGGGTCAGATGCTCGTATTTTACGGGCGTCGCGAGGCCACCCAAAGCCGTGCTGTTTAGTGGCTTGCCCAACTCATGGGCAGTGATATT	50.3
26702	AATATCGCAGGC	0.0477371	0.0508524	0.0517695	0.922108	0.982285	0.693247	0.953365	[Predicted membrane protein]	Firmicutes	Clostridia	Peptococcaceae	Syntrophobotulus	Clostridiales	[Syntrophobotulus glycolicus FlGlyR, DSM 8271]	ATTAGACACGATTTTGCTGCTTTATGACAATAAAGATAGACAATCACCTTTGATCTTGCTAACTTAAGGATTACGGAAAAACAGTGAAAACCTTAAACACAACGGACAGGGCCGGAAAGCAGCGCCGTCACCTTTTCGCTTCAGTTTGTTAAAGGGGTTGAATTTATGGCCTGCGATATT	40
33831	AATATCTACGCC	0.00120952	0.00231077	0.000570388	2.12052	4.05123	0.153487	0.0322198	[Restriction endonuclease]	Proteobacteria	Betaproteobacteria	Hydrogenophilaceae	Thiobacillus	Hydrogenophilales	[Thiobacillus denitrificans ATCC 25259]	ATCACCGAGAACGAAATCCATGCTGCTCGATATCGGCAGCCCGATGAGTTGTATGGGTGAGTCGTACCAGCCGGTAGAGCCACACACGCTGCGGCCGAGAGGTGCGCCGATGTGCGAAGATTCGCCTGATAACAAGCACAAGGAACATTCTCGTTCTATTGATATATGGGCGTAGATATT	53.33
15184	AATATGCACCGG	0.00161941	0.0169505	0.00557111	0.290681	3.04258	0.00356527	0.050213	[Na+/phosphate symporter]	Proteobacteria	Gammaproteobacteria	Enterobacteriaceae	Shigella	Enterobacteriales	[Shigella flexneri 2a 2457T]	GTCTCTTTATTAATATGAAACACTTATACTGGAAACAGGCTGGAATAATCTTAGCCGGAAAAACGAATGTCAAAAGGCACAGTAAAGATGCCAGTCAGCGTGTTTCCGGTCCTTTGGTCATTCAATTGCTTCAGGAACATATAACGATAAGGAGAATCTGAACTCATGCCGGTGCATATT	39.39
34830	AATATGGTCGCA	0.019393	0.0190107	0.00783764	2.47434	2.42557	0.041363	0.166055	[Transposase and inactivated derivatives]	Proteobacteria	Gammaproteobacteria	Enterobacteriaceae	Escherichia	Enterobacteriales	[Escherichia coli K-12, MG1655]	GTGGCTTAAGAATCGTAGAACCATCGGCTGATACATTCTGAACAAGAATATCTACTCAATCTCCAGACTCCCCCACAAAGAATATGGATATTGTGATACACATTGAGGTAGGTGATGCTGCCAACTTACTGATTTAGTGTATGATGGTGTTTTTGAGGTGCTCCAATGTGCGACCATATT	41.21
17216	AATCACGCATTC	0.045805	0.160405	0.0453376	1.01031	3.53801	0.966637	0.0468097	[NAD synthase]	Firmicutes	Clostridia	Syntrophomonadaceae	Syntrophothermus	Clostridiales	[Syntrophothermus lipocalidus DSM 12680]	TGTAATATATGCCTGTAGGATAAGCGGGGCGATGGGTTTGGACCGCCCCATAGTGCTTTCACCGCAAAAAATGCAAGAAACAAGCCGGACCTCGGGTGCCGACACCAAGCCAATTGGTGTACTCTGCTGGTTGGCCGTAAGATACGAGAGGAGGAGGTAATGAGCATGGAATGCGTGATT	52.73
14553	AATCACGTCCTT								[ABC-type uncharacterized transport system, duplicated ATPase component]	Proteobacteria	Gammaproteobacteria	Moraxellaceae	Acinetobacter	Pseudomonadales	[Acinetobacter baumannii ATCC 17978]	TATCCGCATGAGCTTTCAGGTGGTCAAAAACAGCGGGTGATGATTGCGGCTGCGCTAGCTCTTCAACCTAAAATTTTAATTGCAGATGAACCAACTACCGCGCTTGATGTGATTTTACAGACGCAAATTTTAGAATTATTAAAATCTTTGCAAAGCAAATATGGTATGAAGGACGTGATT	39.39
26796	AATCACGTCTAC	0.00586506	0.00756565	0.00750286	0.78171	1.00837	0.326326	0.972053	[Predicted acetyltransferase]	Firmicutes	Bacilli	Bacillaceae	Bacillus	Bacillales	[Bacillus cellulosilyticus N-4, DSM 2522]	GCATACTGGCCAGCCACCGAACGGCTGTTTATCTTTTATTATTACTGTCATAATAATTTTCTTGCTATTTCGAGCATGTATGTAGCATTGTAGCACGTTTTTTTACCGAAATATCTTGCGAAAATTTACAGGAAACGACTAAATATAGATGAAAGAAGGAATGTAATGGTAGACGTGATT	34.55
42799	AATCACTGGGTG	0.203121	0.779039	0.251116	0.808873	3.10231	0.286765	0.00840894	[Methyl-accepting chemotaxis protein]	Deferribacteres	Deferribacteres	Deferribacteraceae	Denitrovibrio	Deferribacterales	[Denitrovibrio acetiphilus N2460, DSM 12809]	CGCTCATCTGAGTGGGCTTTTGCTTTAATGGTTCTGTCACTCAAAATCTGCTGTTTATTCCAGCAAAGCACCTATTAATCCACAATGAAAACACATTTAAAGTTTAATTTTAAAATCATCTGGTAGAATTAATATATAAACAATCATTGAAATGAGGTTACTATTATGCACCCAGTGATT	30.91
35788	AATCAGAGATCC		0.0015337						[Hydroxyethylthiazole kinase, sugar kinase family]	Chloroflexi	Chloroflexi	Herpetosiphonaceae	Herpetosiphon	Herpetosiphonales	[Herpetosiphon aurantiacus DSM 785]	TTGTAGCTTGGATTCTGGGAATTGGCCTGTTTCATGGCTTGAATGCTTGGTATCCGACCTTTGGTGCGACGATTCCAAGCCTTGTGAGCGCTGGATTGATCTATTGGGGGTTAGGCAACATTGGTTTGTTTACCAAGCAATCGGCCTTGCAACGTGCGGCCTAAAATGGGATCTCTGATT	49.09
23242	AATCATCCGCTT	0.00141167	0.0030354	0.000876658	1.61028	3.46246	0.394872	0.0381611	[Membrane GTPase LepA]	Proteobacteria	Gammaproteobacteria	Moraxellaceae	Acinetobacter	Pseudomonadales	[Acinetobacter baumannii ATCC 17978]	CCGCTTTGGCTATGTATTAAAACAAGCTACATAGCACTTTATATTTTCTCAAGGTAGCCCATGGCGCAAGCTAAAAAATCCGTTGATATCAAAAATATCCGAAATTTCTCGATTATCGCTCATATTGATCATGGTAAGTCTACTTTGGCTGACCGTTTTATTCAGATGAAGCGGATGATT	36.97
25689	AATCCAGTCGTC	0.158316	0.215545	0.10229	1.54772	2.10719	0.173659	0.0238734	[Carbon storage regulator (could also regulate swarming and quorum sensing)]	Proteobacteria	Gammaproteobacteria	Moraxellaceae	Acinetobacter	Pseudomonadales	[Acinetobacter baumannii ATCC 17978]	TTTTTGGCAGTGATTATCAAAATATGACTTTGTTCTCATATTTCTGTTAGAATCTGACTGAAAACTGAGGTTGAGCTTTTTATTTGGGTACCAATATTGCAGTTTTAAGCGTTTAGCAAGGAGATAAACATGCTGATTCTGACCCGCCGTGTCGGGGAAACATTAATGGACGACTGGATT	36.97
31687	AATCCCTACCCT		0.00266041						[Chorismate mutase]	Proteobacteria	Gammaproteobacteria	Xanthomonadaceae	Xanthomonas	Xanthomonadales	[Xanthomonas campestris pv campestris ATCC 33913]	ACGCGAAAACGCCGGCCTTGTGCCGGCGTTTTCGTTTTTGGCGATGTGCCTGCGGTGGTCGGCATCGTTGGACACAACCAGGCGGCACACTGCCGGCCCGGGTCGCACTGCTACCGGCGATGCTGCGATAGCGCGATGCCCTTCACCTTCAACGAGGCAACCCCCATGAGGGTAGGGATT	64.85
25329	AATCCCTTCAGC	0.000647526	0.000831882						[ABC-type amino acid transport system, permease component]	Actinobacteria	Actinobacteria	Bifidobacteriaceae	Bifidobacterium	Bifidobacteriales	[Bifidobacterium adolescentis ATCC 15703]	ATGTCCGAACATCAATGATGCTCGGACATTTTTTATTATTCGCGTTGTCTATTTTCCGTCGCTGTCATTACAGTGGAGCGTGTTTGATTATCCGGCAACCAGAAAGGGTTGAAGCGCGGTATGAAATCGAAAACACAGGACAAGAAGCGACTGAACACGGTCGGCATGGCTGAAGGGATT	46.06
20451	AATCCCTTCCAA		0.00105124						[Seryl-tRNA synthetase]	Firmicutes	Bacilli	Lactobacillaceae	Lactobacillus	Lactobacillales	[Lactobacillus plantarum WCFS1]	GACAATGTGGGCAGGTAATACTGCACGGCACGGCCGTTATCCGTTTAAGGGTGGGATTAATCATGATCCTGAACTTGGGTGGTACCGCGAATCGCAGTCTCTTCGTCCCAATTGGGAGGAGAGACTGTTTTTATTTACGATTAAAAGTGAAAAGGAGACGTCGTTATGTTGGAAGGGATT	47.27
30092	AATCCCTTCGTT	0.263478	0.582166	0.273525	0.963271	2.12839	0.838798	0.0469952	[Predicted hydrolases of the HAD superfamily]	Firmicutes	Bacilli	Lactobacillaceae	Lactobacillus	Lactobacillales	[Lactobacillus casei ATCC 334]	GACCCCGCGCTCCTTGCAAGCAGGTTTCCGGGCTGACAAGCGTGTGAATCCCTTTCAACCCAGTAGTATCCGTCTTTTCCTGTAAGCGTTTCGATTTCTTGCCCTCTGCCGTACGTATTCCATGGTAGAATGAGGCCATCACAACATTTAGTAACGGAGGAAATTATGAACGAAGGGATT	49.7
39436	AATCCGATGAGG	0.00170339	0.012766	0.00275446	0.618414	4.63468	0.232313	0.0132894	[Translation elongation factors (GTPases)]	Bacteroidetes	Bacteroidia	Porphyromonadaceae	Porphyromonas	Bacteroidales	[Porphyromonas gingivalis TDC60]	TTTGTCGCTTTTTTACATCCGCCCGAGGCTCATATTGCTTTTTTCGGATATTATTTCTACATTGCGGGCAAAGATGATTCGCACCGCTTCCTGAGGTTTGTACAGCCTCTCGAAGCGGCGATTCTAATCCGGATTGTTAAAAACACTAATAACAACGACTTCACCATGCCTCATCGGATT	43.64
27124	AATCCGCGAAGG		0.00147138						[Cytochrome c-type biogenesis protein CcmE]	Actinobacteria	Actinobacteria	Coriobacteriaceae	Eggerthella	Coriobacteriales	[Eggerthella lenta VPI 0255, DSM 2243]	AGGTCCGAGGAACGAAATGGTGGCCCTGCGAATGCGAGATATGCAGGAGGCTTCCACGCCGAGGCGCCGCGCATGGTGAATCTTTGAATTCGGCGCCATTGCGCTCCTCGGAACTTTGAGGTACGTGAAAATGACGGTTGGAGAGAGGCAATTGAGGAGGCGAGCATGCCTTCGCGGATT	57.58
15873	AATCCTATCGAG		0.00196887						[Ribosomal protein L10]	Firmicutes	Bacilli	Alicyclobacillaceae	Alicyclobacillus	Bacillales	[Alicyclobacillus acidocaldarius acidocaldarius 104-IA, DSM 446]	GAAAGGCCGTAGACAGCAGGTCTGCCCTCCTAGGGCAGTGAAAGTTGCCTGCCGAGGCGTTTCCCGCACCGATGTGCAACAGGCATGTCGACTTTGGTGGGCGCCTCGCGTCGTCGAGGCGCCTTTCGCTGTGTAAAGGTCACATTTTGCGGGGAGGTGGGCCGTATGCTCGATAGGATT	61.82
17777	AATCCTCTGGGT	0.0132769		0.0108836	1.21991		0.438229		[Signal transduction histidine kinase, nitrogen specific]	Proteobacteria	Gammaproteobacteria	Enterobacteriaceae	Escherichia	Enterobacteriales	[Escherichia coli K-12, MG1655]	TAGGCCGGAGCAGGTGAGTCGCTCTCCAACGTGAAGTTTGTCAGCTATCTGTAGCCCATCTCTGCATGGGCTTTTTTCTCCGTCAATTCTCTGATGCTTCGCGCTTTTTATCCGTAAAAAGCTATAATGCACTAAAATGGTGCAACCTGTTCAGGAGACTGCTTTATGACCCAGAGGATT	46.67
16111	AATCCTGATCCG	0.00111281	0.0126184	0.00381934	0.291361	3.30382	0.0248608	0.0945581	[Mg/Co/Ni transporter MgtE (contains CBS domain)]	Synergistetes	Synergistia	Synergistaceae	Aminobacterium	Synergistales	[Aminobacterium colombiense ALA-1, DSM 12261]	AGCGGTTTAGTCCCTTTATCGTGTAACTACATTAAAATTTTAATGAACTAACTGGCGTCGAGTACGTTTTCACTCCTCATGGCAGGTTCGATAACGCCCGACGCCCGTCGGGTGTGAACTGATTCTCACCCTTTAAAAAAACTGTAACAAAGGGGGGAGATGCCGATGCGGATCAGGATT	46.06
21822	AATCGAACGTCG	0.000240151	0.000960547	0.000611414	0.392779	1.57102	0.0776337	0.368205	[Signal transduction histidine kinase]	Proteobacteria	Deltaproteobacteria	Desulfovibrionaceae	Desulfovibrio	Desulfovibrionales	[Desulfovibrio vulgaris vulgaris DP4]	TCGAGACATCCGGCTGGAGCATCCAGCTGTCGTGTTCGTCGGCGGTCTTCTGGCGTGTCCTGCGTCGACCTTCTTCAGCTTCGTGCGCCTAGCCATTCGCCTTTTCGGTTGCAAGGTGCGTCATGTTTCGCGCATGATGCTGGCATGACAACGGAAGGGGGCGATATGCGACGTTCGATT	59.39
42848	AATCGACTGCGG	0.000265349	0.00268654						[Acyl-CoA dehydrogenases]	Actinobacteria	Actinobacteria	Nocardiaceae	Nocardia	Actinomycetales	[Nocardia farcinica IFM 10152]	GGTTACGTTTGCCGGGAATCTCGCTCGATGGGTGCTTGTGACGCTACTCTTCCTGGTGAAACCGCGATTTTCCGGTGCGAAGTGAACTGTGATTCGTGTTCCGGGTACCGTATGCGGTAACGACGGGTCGGTTGGTCCGGCCGGTGTGGTCACTAGGAGGTTGGTATGCCGCAGTCGATT	57.58
43606	AATCGAGGTGGG		0.000395445						[ABC-type dipeptide transport system, periplasmic component]	Actinobacteria	Actinobacteria	Dermabacteraceae	Brachybacterium	Actinomycetales	[Brachybacterium faecium 6-10, DSM 4810]	CGCGGCAGCGGAGCGTGCCCTGCGCCACAGCCGACCCCGGACCACGCGCGGTCATGTTTCGCGCTATGAACATCCTTTAGCTCAGGTTTGGTCCCTGTGGTGCACTGGACCCCGGCCCACCCCGCTGTCCGGGCCTCACGTCCACCCCTCCTCGAGGAGTCCTCCATGCCCACCTCGATT	69.09
35664	AATCGCTGTTTC	0.000738727	0.00232377	0.0014277	0.517426	1.62763	0.205132	0.429639	[Protein chain release factor A]	Acidobacteria	Acidobacteria	Korebacteraceae	Korebacter	Acidobacteriales	[Korebacter versatilis Ellin345]	AACGTTCGCACTCGCAAGTCGTTTCAAGCTAAGATAGAACCTGCATGACCTCCTCGCTCCATCACGTGTTTGGCTAGCGGCGCCCGCCGCCGATTGCGCCGTTGTCCGCCTGAAATCCCAACCACTCACTAATGAGAGCGCCCGCCGCGCGGGCAGAGAAACGCCATGGAAACAGCGATT	60.61
18887	AATCGGCCGTAT		0.000728714	4.51e-05		16.1697		0.0397089	[dTDP-D-glucose 4,6-dehydratase]	Actinobacteria	Actinobacteria	Micromonosporaceae	Salinispora	Actinomycetales	[Salinispora arenicola CNS-205]	GCGAGTTCGAGTAGCCAATCGTCCTGCGTGACTCGACGATCACCGGCGTGCGTCGGATCGAGGCGTTGCTCATCGGGCTACGACGTCCGCGTCACCCCCGCCCCCGCGTACGCCCGCCGCACACCGGTTCGTGTACGGCGATCACAGTAAGGTGCAGATCTCCTCATGATACGGCCGATT	66.06
23662	AATCGGCGGTTC		0.00173028						[Flagellar motor switch protein]	Proteobacteria	Gammaproteobacteria	Legionellaceae	Legionella	Legionellales	[Legionella pneumophila pneumophila Philadelphia-1]	ATTATTACACTATCTATTTGATTTATTGATATATTTCTTGGATGGCACGGGCTTTGCATAAACATAACCATTCTATAGTTGTTACTGATTGATTGAGCTAATTTTAAACTAATCAACACTTCAATTTTAAAATAACTTTGAAAATCTGGTTGAGATGCGAATGGAATGGAACCGCCGATT	28.48
17247	AATCGTGAGTGC	0.000156907	0.000979918	9.71e-05	1.61556	10.0896	0.511405	0.0620733	[Exonuclease III]	Proteobacteria	Deltaproteobacteria	Desulfobulbaceae	Desulfobulbus	Desulfobacterales	[Desulfobulbus propionicus 1pr3, DSM 2032]	GTTTTTTTTCGCGCTCCGTGAGCTTTTGGTTCACAGGTTTTTTCTTTCGAGCGCGAATCTCAGAACTCTTGCTCAAGCGAGGCATCCCTGTTATTTCCATCTGGAGGATTGTGCCAGTTATGCAATGACTGAGGGGCCATACATCGTTTGATCACGCCATTTGAAATGGCACTCACGATT	46.67
40743	AATCTCTGAGCG	0.00125337	0.0104354	0.000927762	1.35096	11.2479	0.200185	0.00182845	[Glycosidases]	Firmicutes	Bacilli	Bacillaceae	Bacillus	Bacillales	[Bacillus cellulosilyticus N-4, DSM 2522]	TGTTGTAGGGACAAAGGATAGAGGGAAACGAACGTTTTGTGTATTAACCGAGGTATAGAACGACAACAAGGGAGGTGGTTGTCGCATACTAGTGTACTAGTTTAGTTCAAACTGAGATTTTGGATTTTTATGAACACTTAAATTAACTAAGGGAGTGGAAGGATAATGCGCTCAGAGATT	38.18
36305	AATGACACGGGC		0.00105099						[ABC-type transport system involved in Fe-S cluster assembly, ATPase component]	Proteobacteria	Alphaproteobacteria	Methylobacteriaceae	Methylobacterium	Rhizobiales	[Methylobacterium populi BJ001]	GACGGGAGAGGGGAGCGACGGTGCAGCCGAGGGCTGCGCACGTCCCGACAGGCTCGCCTCTTCCGTTCGTCGGGTTTCCCTCTCCCGACCCTCGCTGACGCGAGGGCCACCCTTCCCCGCAGAGGGGGAGGGCGGTTATCGGAACCGAATTAGGACTATCGAACGATGGCCCGTGTCATT	67.88
41434	AATGACGCCGTC		0.000875806						[Transcriptional regulator]	Proteobacteria	Alphaproteobacteria	Rhizobiaceae	Rhizobium	Rhizobiales	[Rhizobium leguminosarum bv. viciae 3841]	GATCCGGTGCGACGGCTGCTATAGCAGGTTGTTTGACGAAGGGATGTCGACGCAGGAGTGAAGCGGTCGGACCTTACTGCCGTGTTGGACGTTGATGGTCGGAACCTTGAATCGATCCCATGACTGACCGACTTATGGCTGTAGCCGAACCGCTCGAGTTGCCTGATGGACGGCGTCATT	56.97
31280	AATGAGGGCTCT	0.000174682	0.00128798	0.000218855	0.798165	5.8851	0.590302	0.103681	[Predicted transcriptional regulators]	Bacteroidetes	Bacteroidia	Prevotellaceae	Prevotella	Bacteroidales	[Prevotella melaninogenica ATCC 25845]	GGATGTGCCGTTTTCTGGTTGTAAAACTAATGTTTCTATCACAGATTGATTAGCTGTAGAAAATAAAGAAACAAAGGACTGGAAACGAAGAGCATCGTAGCATCGGGCAAAACAACCGCTAACTCCACCAAACTCCTTAACTCCATTAACTCCCAAACAAAGACTATGAGAGCCCTCATT	40
43367	AATGAGTGGTCG								[Site-specific recombinase XerD]	Bacteroidetes	Flavobacteria	Flavobacteriaceae	Flavobacterium	Flavobacteriales	[Flavobacterium johnsoniae UW101, ATCC 17061]	GAAGTGAAAGCGACCATGTAAACCTAATGAAATCAACGGTTTACAAATAATGAAGAATCGACCGCTTTCAGATACATATATTAAGGTAGAAAAGTGAAACTAAAATTGAGAATTATGGCATTAAAAGGACAAAAGACAACAAGTGATTTTTTAGAGTGGGACAAGATGCGACCACTCATT	32.73
19775	AATGAGTTGAGG	0.0508718	0.166951	0.0380315	1.33762	4.38981	0.117659	0.011498	[cAMP-binding proteins - catabolite gene activator and regulatory subunit of cAMP-dependent protein kinases]	Firmicutes	Bacilli	Bacillaceae	Bacillus	Bacillales	[Bacillus cellulosilyticus N-4, DSM 2522]	AAAGATAGAAAAAGACGAACAATTAACGTACATTAGGCATAGTGATTGGGAAAAAGTAACTGTCATACAATAGTCAAATTATTATCACTTTTACCTATACGAATAGTGTTAACATAAGGGTAGTAAAATAAATGCAAAACGAATGACAGAAAGTAGGGTTTTCTCATGCCTCAACTCATT	30.3
24415	AATGATCGGGAA	0.000604319	0.00369467						[Malic enzyme]	Actinobacteria	Actinobacteria	Corynebacteriaceae	Corynebacterium	Actinomycetales	[Corynebacterium glutamicum Kalinowski ATCC 13032]	TGTACAAAATTAGCAATAAAGGTCAGGGGTGTTTTGCAAATGTTCACATTGCGAAATTTTTGTTGAGCTACAGATTTAGCTAGTGTTTTTGTTCCAGAACCCTAAATGAGGTTCTACCCTTAACAGAGCTTCCCGCAAAAACACCGATTAACAAGGCTAAATGATATGTTCCCGATCATT	37.58
22565	AATGATCTCGGC		0.00095858						[Transposase and inactivated derivatives]	Actinobacteria	Actinobacteria	Streptosporangiaceae	Streptosporangium	Actinomycetales	[Streptosporangium roseum DSM 43021]	GGCTGGGACGCTCGTGCCGGGGCTCTGACCACCGTCGCTCCACCCGACACCGCCCAAACCTTGATCAGCCGCTGGCCGACGGGGGGCGCGCGGCTAGGAGCTGTTTGGGGTTTGGATCTAGGTGAGGTCCGGTGGTGAGCCGGCCGCGGCTGATAGAACTCGGATATGGCCGAGATCATT	68.48
39374	AATGATGAGCGT	0.00120118	0.00290908	0.000926861	1.29597	3.13864	0.471533	0.125469	[Transcription elongation factor]	Proteobacteria	Gammaproteobacteria	Enterobacteriaceae	Shigella	Enterobacteriales	[Shigella flexneri 2a 2457T]	AATGCGCTGCATTGAGGAATTCCCTGAATGTGACGCAAATCACTTCAAAGAGTGAGCAACAGTCAGTATCATCATGTGAGTTAAACCCTCGCCGCCTGACGGTGAGGGTTTTCTTTTGGGTATGTTTATCTGCGACACTCGCAGTACCGACGACATGGAGTAAAAATGACGCTCATCATT	46.67
23658	AATGCACACCTG			0.00485073					[Alkaline phosphatase]	Proteobacteria	Alphaproteobacteria	Brucellaceae	Brucella	Rhizobiales	[Brucella melitensis ATCC 23457]	ATTTTCCGACCAAAAAGCATCCTGTTGTCGAAGGCGGCACACTCTAAAAAATTGCGGCCTCCTTCCGGCTGTCACACGCCTGCAATCTCCTTTTCGCATAAAAGCGCCATTCAGGTTTCCGGCATCACATTTTCCTGCCGGAGCGTATGATAAGGAGAGATATGGATGCAGGTGTGCATT	49.7
39694	AATGCACCTACG	0.000647679	0.007904						[Ribonucleotide reductase, alpha subunit]	Proteobacteria	Gammaproteobacteria	Shewanellaceae	Shewanella	Alteromonadales	[Shewanella oneidensis MR-1]	TATCTTGTGTATAGGTAGCAATCAGGCACACTAGAAGTTCCCCGCTAAATCGACTATTTTCACCATAGTCAGCAGTATTAAGGGTTTTCAGGTTGATTGTTTTACAAGGAAACGTACGGTGACTGAGTTCACCTGAATAGATATCAGAACCAAGGCCTCTCTTCAATGCGTAGGTGCATT	41.21
35555	AATGCAGGTACA		0.00131433						[Isopropylmalate/homocitrate/citramalate synthases]	Proteobacteria	Betaproteobacteria	Burkholderiaceae	Burkholderia	Burkholderiales	[Burkholderia mallei ATCC 23344]	GCAGTTTTTTACAACCCGTAGTCGTCAGCTTTCGTTCGTCGATCCGACGGGCGAATCGCGAAGATTGCGCGCCGTCGTGCCATCGGGCATGCACGTGCGCAGGCGGCGCCCACCGGCGCGTCATGCCGTCCGTCTTCGCTCGCGACTTGACCGCCCGAGGCAAAGATGTGTACCTGCATT	64.85
18743	AATGCCACTGGG	0.00244241	0.00511641	0.00263433	0.927148	1.94221	0.824682	0.0665153	[Lipid A disaccharide synthetase]	Acidobacteria	Acidobacteria	Korebacteraceae	Korebacter	Acidobacteriales	[Korebacter versatilis Ellin345]	CCTCTGTGTCTCTGTGGTGAAAACGATGCCTCCCAAACCCAATGCTTTGAAGAATTTAGCTATAACTCCTTTGGATAGAGGAATTTGCGAGACATCCACCAGCTAAGTCTCGCGTTTTGAAGAATTTGCATTCCAGAAGGGGGGAGGGGGTACACTTTCTACCAGATGCCCAGTGGCATT	46.67
26393	AATGCCGTGTTG	0.00857261	0.026661	0.0049549	1.73013	5.38072	0.107132	0.0131083	[Predicted membrane-associated HD superfamily hydrolase]	Bacteroidetes	Bacteroidia	Porphyromonadaceae	Porphyromonas	Bacteroidales	[Porphyromonas gingivalis TDC60]	GTCTCGTTTTATTTATATGGCACAGTCTCTCACACGGACTTACTCTTTTTGCTTTTATCTTTGTGGGACTGGCGGTAATCGAATTATAGTCTGTGAGCGAACGTGTTGCATGCCGGTAGCGTTCGTCTTGCCCTATACCAGGAGCTATAATTTAACTTTCTCGCAATGCAACACGGCATT	43.64
36234	AATGCGCCAATT	0.00428502	0.0163787	0.00348946	1.22799	4.69375	0.326555	0.0270434	[Uncharacterized conserved protein]	Proteobacteria	Alphaproteobacteria	Rhizobiaceae	Rhizobium	Rhizobiales	[Rhizobium leguminosarum bv. viciae 3841]	CATGGGCGTTGGCGCCCTCATTCGCTTGCGCCCAATGGAAACGGTGACAATTGGACGCTAAGCAACCCAATCCTGATTAAGGCAGTGGAAAAGCTCGCCATTTTGATCTAGCTTCCGCTAAGCTGATGGTTGCAATTCAGCGTTTTGGGATTTCGGGAGACATCTATGAATTGGCGCATT	50.91
14486	AATGCGGATTCC		0.00196887						[Zn finger protein HypA/HybF (possibly regulating hydrogenase expression)]	Chrysiogenetes	Chrysiogenetes	Chrysiogenaceae	Desulfurispirillum	Chrysiogenales	[Desulfurispirillum indicum S5]	TCGCTCTCGGAACACTGGCGCTTCTGCTGAAAAAAAGTCCATGGTGCAGCCGTGAAGAGTTCCGTCTTTCTTTCGGGAAAACTTGAGCCCCGTCAATTTTTCTTCCGCTGTTCTGGCGTACATTGTGTGCACATGGAATTGCAATGATGCCCGAAGGAGATAACGATGGGAATCCGCATT	49.7
37983	AATGCTACGAGC		0.000514046						[Predicted flavoprotein involved in K+ transport]	Proteobacteria	Alphaproteobacteria	Rhizobiaceae	Agrobacterium	Rhizobiales	[Agrobacterium tumefaciens C58-UWash]	GATGCAAAAGAGCAGGCCTCTGAAGGCGGCGGCGTCACCGAAGGCTGGTTCGAGTTCGAGACCGGGGCCGCCCGTGGTTACGGTCATATCCGCCTGAAGGACGGGCTGATCTGGACCTTGCTCACCACCATGAGCGAACTGAAAGGCCACGAGGAACCAAAAGGCATGGCTCGTAGCATT	61.21
35242	AATGGACCGTTC								[Xaa-Pro aminopeptidase]	Firmicutes	Clostridia	Halanaerobiaceae	Halanaerobium	Halanaerobiales	[Halanaerobium praevalens GSL, DSM 2228]	AAAAAAATAAAAATAATTTTTGAAAAAAAGAAGGAGATTTTAAATAAGAGGAGAATTAATAAAGTATAAGCAATTGTCGACAGATGACTGTATATTATTTTCAATTATCTAAAATTACTAAATCTAACTAAGTTTTGCTTTAGTAAACTTAAAAGGAGGAATAAAATGGAACGGTCCATT	20.61
23530	AATGGACGGTGG		0.00695368						[Universal stress protein UspA and related nucleotide-binding proteins]	Actinobacteria	Actinobacteria	Nocardiaceae	Nocardia	Actinomycetales	[Nocardia farcinica IFM 10152]	GCGGGCTCGGCGCGCACCGGGCGCGACCGGCGAAAGTGTGATGTGCTGCGATTTCTGCTGTTTCCGCACCCGGAGCGGCTATCGTCAACCGCAGTCGCCGCGCCGGAGCCCCGACATGCCGGGAACGCCGGGCGCAGGCACCCGACCCGCATAGTTGGAGGAGAGATGCCACCGTCCATT	70.91
30442	AATGGCCGCTCT	0.00016191	0.000468419						[Predicted acetyltransferases and hydrolases with the alpha/beta hydrolase fold]	Proteobacteria	Deltaproteobacteria	Myxococcaceae	Myxococcus	Myxococcales	[Myxococcus xanthus DK 1622]	CGCTCGCGCAGCCCCGGCTCCGCTCAACGCACTGCACTGTGAATCCTTGACGCAACACAGCAAGGGGATGCGACAACTGACCTCGCCCGGTTTACTGATAATGCGGGAGGCGCCTTGATTCTGGTCTGTGATTGGCCTACGCGTTGACTCGCGGGTCAATCCGCAATGAGAGCGGCCATT	60.61
21073	AATGGCGGTGTT		0.000507375						[Protein-disulfide isomerase]	Euryarchaeota	Halobacteria	Haloarculaceae	Haloarcula	Halobacteriales	[Haloarcula marismortui ATCC 43049]	CTCGGCACTCATAGGGCTCGTCATCAACAGGGAGTCACCCCGGCTCGGCCCAGTGAGTCGTCGTCATCGGCCGGTAGATGCTACCGCTGCCGGCGACAAGACGGTTACTCATCGGGGCCACACAGTGGAACAAACGCTAAACCCACGCGGGCCAACCAGTCGTATATGAACACCGCCATT	61.82
20937	AATGGCTGTCAT	0.0201655		0.0361301	0.558135		0.287309		[ABC-type multidrug transport system, ATPase and permease components]	Firmicutes	Clostridia	Peptococcaceae	Syntrophobotulus	Clostridiales	[Syntrophobotulus glycolicus FlGlyR, DSM 8271]	TTATTCAGTCAAGGATTGATGGATTTTGAGTAACGGAATACTCTTTTTGAGTAGAGTTAGAGCACAGTAAGCTGTAAAATTCAGGTCAGATAGCGGCCAAAACCTCGCACAGGATATATTGCGCCGGTTTTCAGAACAGTAGTTTAACCAAGAGGAGGGAACAAGATGATGACAGCCATT	41.21
42270	AATGGGTACAGA	0.00112434	0.00286794	0.000421417	2.668	6.80546	0.1941	0.00525363	[Long-chain fatty acid transport protein]	Proteobacteria	Gammaproteobacteria	Pseudomonadaceae	Pseudomonas	Pseudomonadales	[Pseudomonas aeruginosa PAO1]	GTCAGAAAATTTTTTACATACAGACACGAACGGTTGCGCTACCTTCGCTTCACTGGCACCGGAGCCAACCGCTCTGTTCCGCACCCTGCGGAACTTCGGAACACTGGCGCCGGTCTGGGAATCTTGGTAGTTTGCGCGCCGTTATACACAGGAGTTGCTCCAACAATGTCTGTACCCATT	54.55
32003	AATGGGTTCGAC	0.00939952		0.0186697	0.503464		0.0544052		[Parvulin-like peptidyl-prolyl isomerase]	Firmicutes	Bacilli	Streptococcaceae	Streptococcus	Lactobacillales	[Streptococcus pyogenes M1, GAS SF370]	ACATGACTACAGCCAAACACCACAACCTAACCTATCCTAAAGACAGTGGCTTTCTAACGAACAGTCACAACGAGCAGCAACACCAAAAAGCAAGATTAAGCTACGTTTAAGACTAATGATATAAGATAACAGTAATTATTAATGAGAAAAGAGGCTCAAAAGGACATGGTCGAACCCATT	37.58
21621	AATGGTGGCTGT	0.00488933	0.0254114	0.00440895	1.10896	5.76359	0.783833	0.0765639	[Transcriptional regulators]	Proteobacteria	Gammaproteobacteria	Enterobacteriaceae	Salmonella	Enterobacteriales	[Salmonella enterica enterica sv Typhi Ty2]	ACTTATAGCTCATCATTTCTGTGACATATATCACGGAAATGTGATCTTGTTTTGAACACCAAAACTGTGACTCCTTGCCATACCTCCTGTCTCAAAATTTCTTATCATAAACTCGAAGTTGTACATGATTGTCTATAGACAACTCTAAATGTTTAGGCGCGCACTATGACAGCCACCATT	36.97
40545	AATGTAGGGTGT		0.0010974	0.00020797		5.27673		0.09536	[Inorganic pyrophosphatase]	Actinobacteria	Actinobacteria	Dermabacteraceae	Brachybacterium	Actinomycetales	[Brachybacterium faecium 6-10, DSM 4810]	GAGCGCGCTGACTGTGAGGGCGGCGTCGTCGACCCGGCGATCGGCCGAAAGGGTATTCCTCGGGCCCGATCATGATTAGGGTGCTCAGATCAGGTGTGTGCGCTGCCTCACAGCGCACAGCGCGATGAGGAGCGCCCCACCCCACGATGACGTGCGGAGGCTTTCATGACACCCTACATT	66.06
28035	AATGTCCGATGC	0.00297137	0.0197037	0.00586738	0.506423	3.35818	0.00750529	0.0510119	[AraC-type DNA-binding domain-containing proteins]	Firmicutes	Bacilli	Streptococcaceae	Streptococcus	Lactobacillales	[Streptococcus sanguinis SK36]	GGGTGGAAGTATCTGAGATCTGTTAGACTATAGTTAGAATTGAACACGACTTAAAAGCTGTGTGAGAAGGATGAAATTTTCTCGGAGCAGGAGCCCCTCCGTCATTTTTCCTATTTTCACTTTGCTTTTAACGGCCTTAGTATCTTTTGTGAGGTGAAAAAGAATATGGCATCGGACATT	39.39
20931	AATGTCGGTTGG	0.00121714	0.00193634	0.00153669	0.792052	1.26008	0.621753	0.608077	[DNA-directed RNA polymerase, beta subunit/140 kD subunit]	Bacteroidetes	Sphingobacteria	Rhodothermaceae	Salinibacter	Sphingobacteriales	[Salinibacter ruber M31, DSM 13855]	TCAGGGCCTATGTCTCATGCCGGAAGCGGTGGTTCCGGCGGTCGCCTTCTCCATCTTTGAGCCCGACTCGTGGACTGTCGCGAATGAGCCTGCAAGGCCGGGCGCAGAAGGGCGCTGCGCATCTGACGTACCGAGGCACCGGGACGGCGGCTTGTGGCTTGACCGATGCCAACCGACATT	66.06
33642	AATGTGACCCGA	0.0221241	0.0507337	0.0130908	1.69006	3.87553	0.0496277	0.00435162	[Cytochrome P450]	Firmicutes	Bacilli	Bacillaceae	Bacillus	Bacillales	[Bacillus subtilis subtilis 168]	TAGGCAGCAAAATGATTAATGACTGTCTCATATCTTTTATTTCAAAATGCGGGGACGGCATTTTGGCCCTTATCATGAATACTGATCTCAATGGATCATTTTACAAATCGTCCTGATTTTATATTTAAAGATTATCATAACCTTTCAAAGATGGAGGTCGAATGAATGTCGGGTCACATT	33.94
34123	AATGTGGGACAA		0.00319682						[Site-specific recombinase XerD]	Bacteroidetes	Bacteroidia	Rikenellaceae	Alistipes	Bacteroidales	[Alistipes shahii WAL 8301]	GCGGTTTTCGACACCTTTTGGTGGAGCAATCGGTGGAGATGAAAACCACCCCATTTATCTCCACCGAATTTGTGCATTTCTCGCTGAACTGCAACATTTTGCATGACGCTAAATCGGGTCGGATTTCCTACATTTGTCGAACCAGTTAAAGAGCAAGTAGGAACCATGTTGTCCCACATT	46.06
28165	AATGTTGCCCGT	0.0171675	0.00544088						[Acyl-CoA dehydrogenases]	Proteobacteria	Gammaproteobacteria	Moraxellaceae	Acinetobacter	Pseudomonadales	[Acinetobacter baumannii ATCC 17978]	GGTAGTGTTATTACGATTGCTGTAGCCATACTTACTGCTTTCATTTTAACGCCGTGGGCATTACTTTTAGGGATTCCCCTTATTGCACTTAGCATTATTATTTTGTTTAAACCTTTACGGTTTAACTTAATTACCCAACCTGCATATAAAACTCTGGCCAACTCAATGACGGGCAACATT	36.97
16665	AATTACCTGGCC	0.00890934	0.0110315	0.00299836	2.9714	3.67918	0.0165353	0.00786046	[Amino acid transporters]	Proteobacteria	Gammaproteobacteria	Enterobacteriaceae	Shigella	Enterobacteriales	[Shigella flexneri 2a 2457T]	GACGCAGCGCCTTCAGCATGCATTCGCCAGAAAAGAGATTGGCTGCTTTACTTATAATCCCTGGGCGATCATGAAGGTGTCTTATAACCGTGTATTTCTGCCGGAAGGATTGCCAATCGTCTGCTACAATCGCGCCATCATTTTTAAGATGGATAGCATTTTTGTATGGGCCAGGTAATT	45.45
19179	AATTACGGCCCT	0.0265756	0.0491977	0.0145473	1.82684	3.38192	0.0174856	0.061036	[Uncharacterized protein related to glutamine synthetase]	Actinobacteria	Actinobacteria	Coriobacteriaceae	Eggerthella	Coriobacteriales	[Eggerthella lenta VPI 0255, DSM 2243]	CGCAGGTTCGAAAACTTCTTGAAACATTTCGCCGTTAGTTTGATTACGGCGTATTGATCATGCGGTTTGACCTGCGGCCGTGCTATCGTATGCGGGTGGTTCATCCGCGCGCGTCGCGGGAGGCCGCGCACCGCCTTGAACGCAACGAGTAAGGAGCTCATTCTCATGAGGGCCGTAATT	56.36
26688	AATTACTCCTGC	0.014847	0.0226335	0.0173563	0.855422	1.30405	0.694182	0.622123	[Uncharacterized conserved protein]	Proteobacteria	Gammaproteobacteria	Enterobacteriaceae	Citrobacter	Enterobacteriales	[Citrobacter rodentium ICC168]	CGATGAAATTTGCTTTTTTAAACATGTTGTATGGATGAGTTTACCGCGTCGACACGTTCCAGTGATATGTCGATAAAACGTGACTTTTTAAACATGATGACGTGACATGTCGATGACAACGACATATTATGGCTATATGTCGATTAAAACGGTTTTCATAAACATATGGCAGGAGTAATT	35.76
26206	AATTAGCCGCAT		0.00109915						[ABC-type sulfate transport system, permease component]	Proteobacteria	Gammaproteobacteria	Pasteurellaceae	Haemophilus	Pasteurellales	[Haemophilus influenzae Rd (KW20)]	CATTTTGACTAAATCAACCAAAGATCTGATTTTTTCTTAGTTTTCTTTCCCTAAGAATAAAAAAAGGGGCAATGCACCGCCAAAGCCCCTGTTTTCAATAATTCCCGCCCACTTACGTCCGTAAAATTTCGCCAAATTCCTATTTCTTTTGTTTTCTTTGTTTTGATGATGCGGCTAATT	35.76
37774	AATTAGCTTCCG	0.005161	0.0188925	0.00284006	1.81722	6.65213	0.0455622	0.0244222	[Threonine synthase]	Proteobacteria	Gammaproteobacteria	Moraxellaceae	Acinetobacter	Pseudomonadales	[Acinetobacter baumannii ATCC 17978]	CGTGACCGTTTGCCAGTTTCGGCAACTACTCGTGCTATCTCTTTGGGTGAAGGCAACACCCCTCTCATTAAACTTGAGAATATTCCACGTATTATTGGCAAAGACGTTGAAATTTATGTGAAATACGAGGGCTTAAACCCGACTGGTTCATTTAAAGACCGTGGTATGCGGAAGCTAATT	43.64
38232	AATTCCGGCGTG	0.0146698	0.0638764	0.0194539	0.75408	3.28347	0.231541	0.0367153	[Citrate lyase, gamma subunit]	Firmicutes	Clostridia	Ruminococcaceae	Faecalibacterium	Clostridiales	[Faecalibacterium prausnitzii L2-6]	TACAAGAGAAATTTTTGGCGATTCTTAACGAATATTAAGACTGGCGCTATGCCTTTTGTAAGATTGTCCGATTATGATAGAACCATCAGGAGCGGCGCAGTGAGGCGCTGCCCCGCAAGTACGGTATAACGATTGAAGAAACCACCTGCCAAGGAGGAAAAAAGCATGCACGCCGGAATT	45.45
30904	AATTCCTACGAC	0.000163867	0.00106264	6.12e-05	2.67773	17.3645	0.0985821	0.00363353	[Predicted hydrolases or acyltransferases (alpha/beta hydrolase superfamily)]	Proteobacteria	Betaproteobacteria	Burkholderiaceae	Burkholderia	Burkholderiales	[Burkholderia cenocepacia J2315]	GGAGTCTCAACGTTACTTTGGGCTCGGGTATGTCGGTGCGTCTACGTAGACGCACGATTCCATGACGAATCGTTGCGCGCGAAATTCGGTCGGAAGTCATGTCGAACGGGAATGAGCGATGCTGCTGCTTGCCGGCATCTTTGAATCGTCTTTCCGGAGATCGATATGGTCGTAGGAATT	53.94
21057	AATTCGTCCAGC	0.00013908	0.000980049	0.000664769	0.209215	1.47427	0.00685099	0.456901	[Outer membrane protein (porin)]	Proteobacteria	Gammaproteobacteria	Ferrimonadaceae	Ferrimonas	Alteromonadales	[Ferrimonas balearica PAT, DSM 9799]	GTCAGTAATATTGCTCACTCGGCAAAAAGTGTGATCTTAATCTCTTTAGGCGACTCCTGCCCTTTGATACTGTCCTAGCCCGTCAGCGGACGAACTAAAAAGTTCCCATGGAATATATGGGGGACACCAAACGAATATATGACGCTTGATTGGTTAGGCAAATCCATGGCTGGACGAATT	44.85
25881	AATTGCCGGAAC		0.00042583						[Uncharacterized anaerobic dehydrogenase]	Cyanobacteria	Synechococcophycidae	Synechococcaceae	Synechococcus	Synechococcales	[Synechococcus elongatus PCC 6301]	CTCCCAGATCTCTCTAATTGCAGCGGCGATCGCAGGGCCTGATCAATCCCCACAAGCGGTTGCTTTCCCTCATTGCCTTGTCCCTTCTCCCCGTGCGGGGGGAGGGAAGCTGCTCTAGTGTTTCATCGCTCCTGATCCCTCGGTAGCGGCGTTGGCGCTGAGGGAATGGTTCCGGCAATT	60.61
31172	AATTGCCTGACG		0.00248311						[NifU homolog involved in Fe-S cluster formation]	Proteobacteria	Betaproteobacteria	Neisseriaceae	Neisseria	Neisseriales	[Neisseria meningitidis FAM18]	CCTCGACAACCTGCTTGACGATTTCGACGGCGTTACCGTGGAAGGCGGCGTCGATTCGGAAAACGACGACGGCTGTGAAGGCGGAGCGTGCAAAATCTAACTCAGGCCGTCTGAAAACCGGCAAACAAACCACTTAAATCATCAAAACATTAAGGAAACCACATCATGCGTCAGGCAATT	50.91
16258	AATTGGAGACCT	0.00563196	0.0098385	0.00447625	1.25819	2.19794	0.734151	0.00727433	[Cytochrome B561]	Proteobacteria	Alphaproteobacteria	Brucellaceae	Brucella	Rhizobiales	[Brucella melitensis ATCC 23457]	TACAATTCTGGATTTATAGAAAAATTTTTTACGTGATATTTGGATCAGTTTAGATATGGCGTTAAAAATTTGTAATGTTGCATGCCATGAACAATATTTGATTTCAGTTGGCTGTTTTATTCCGGCAAAATGTGGGAAGCCTTTTTGTTATACAGGTATGGGTTGATGAGGTCTCCAATT	32.12
38572	AATTGTACGCTG	0.00195125	0.0108382	0.00168108	1.16071	6.44714	0.793595	0.111942	[Response regulator containing a CheY-like receiver domain and an HTH DNA-binding domain]	Proteobacteria	Gammaproteobacteria	Enterobacteriaceae	Salmonella	Enterobacteriales	[Salmonella enterica enterica sv Typhi Ty2]	TACTTTAAGATGATTCCTGGCAAATTATATGTAACTTTACGGGATAGTAAGTTCGCCTGAAAAACCGCGTAAGCGTTGTCTAAGGTGACTATTCGTGTTCCGTCTGATTATGGTGAGTTATTCAGGTAAGGGGAATTATCGTTACGCATTGAGTGAGGGTATGCCATGCAGCGTACAATT	41.21
19376	AATTTCCGCTTC		0.000550207						[Ribosomal protein L25 (general stress protein Ctc)]	Chlamydiae	Chlamydiae	Chlamydiaceae	Chlamydia	Chlamydiales	[Chlamydia trachomatis L2b/UCH-1/proctitis]	GCTGCAAGTACCATGGTAGGCGCTTGCTTGGAGGGGATTTCTTCGTATGTGCCATTTTAAGGCCGTCTGGTATAGCGCGTAGGACCGTTCATCCGGTTGAGGGAAAAGAAGCCCCTAAGGCCATTCAAAGGCCTTTTAGCTCAAGGTAATGGAGAATAGCATTTTATGGAAGCGGAAATT	49.09
30322	AATTTGCTTGGC			0.0019031					[DNA-directed RNA polymerase specialized sigma subunit, sigma24 homolog]	Chloroflexi	Thermobaculae	Thermobaculaceae	Thermobaculum	Thermobaculales	[Thermobaculum terrenum ATCC BAA-798]	AGAGCCCCAAACTATATCATGACTATCCCTCCAGAAATGGCTGTCCGGTGGCAAAGCAGCCAGCCCCACACGGGATTCCTAACAAGGAGCCTATAATGTGTAATATTTCTCCTCCAAGTGGCGATATACATATGGAAAAGGCACTCGGAGGCTACCAATCACACCATGGCCAAGCAAATT	49.09
40556	ACAAACAGCAGT	0.00182945	0.00216422	0.00116894	1.56505	1.85143	0.305274	0.565121	[Pyruvate/2-oxoglutarate dehydrogenase complex, dihydrolipoamide dehydrogenase (E3) component, and related enzymes]	Verrucomicrobia	Opitutae	Puniceicoccaceae	Coraliomargarita	Puniceicoccales	[Coraliomargarita akajimensis DSM 45221]	ATCGACGCTGCGAATTTTGGATAAAAATTCGCTGACTACTCAATACAAACGACTTACATTCCGACACTCGTCAACTGGTGAAATCTGCGGGCTAGTCCTTTTGGCTAGTAGTCAAGATTCGACGTACGTGATAGGTTTACGCGAGTAAACTCCCAATAAACTTCAATGACTGCTGTTTGT	43.03
15744	ACAAACATGAGG	0.283119	0.234255	0.119985	2.35961	1.95236	0.0134695	0.011052	[Protein chain release factor A]	Spirochaetes	Spirochaetes	Treponemaceae	Treponema	Spirochaetales	[Treponema denticola ATTC 35405]	GCGAAAAATAGCTTTGTTTTTTGGCTGCCGGTGGTTTCACGCTAGCGACGTTTTGCCGTGAGGCAAAACTTGAAGCTTAAAAAATGTACCTCTCTGTACATTTTTTAAGCGGTATACATTTTTCTTAAAAACTGTTATACTCTCCCCTCAATACAAGGAATTTTTATGCCTCATGTTTGT	37.58
34755	ACAAACGAGTGC	0.011823	0.0747938	0.0144881	0.816048	5.16244	0.364949	0.223215	[ABC-type sugar transport system, periplasmic component]	Actinobacteria	Actinobacteria	Bifidobacteriaceae	Bifidobacterium	Bifidobacteriales	[Bifidobacterium longum infantis ATCC 15697]	ATGCTTGGGCGGTGTGGTGTAAGATGATACTAAAGCGGTTTAGTTACCCACCGGTTCAACGACGAACAACAGCTGGTGGATGCCAAGCCGTGGGGCACCGGCCAAACGCCCCGATCAATGAAGCTCGGCGCATCGGACGAGTCTCATCAAGGAAAGGAAGAACCCATGGCACTCGTTTGT	55.76
26752	ACAAACGGGCTT								[ABC-type bacteriocin/lantibiotic exporters, contain an N-terminal double-glycine peptidase domain]	Firmicutes	Bacilli	Streptococcaceae	Streptococcus	Lactobacillales	[Streptococcus mutans UA159]	GTTCTAATATGAGCACTAGCCTGACTACATAGATGTCAGGCTTTTTGTTAAGGACACCTCTAAAAACTCTTTTTAAATCAGAATCTTGATTTAACAACATTTACAAATGTTAAACAGAAGAAATTTTTGAGTCTTCTAAGTGCCTTTGAGTAGAAGGAATAATATATGAAGCCCGTTTGT	30.91
18270	ACAAAGGTGCAT	0.00121599	0.00236508	0.000292894	4.15163	8.07485	0.0112586	0.000536764	[Signal recognition particle GTPase]	Actinobacteria	Actinobacteria	Corynebacteriaceae	Corynebacterium	Actinomycetales	[Corynebacterium glutamicum Kalinowski ATCC 13032]	TGGGGGAGTCAGGCCTTCTGACCTGCTCAAACTGGAATCGTTTCGCTCCAAAAGCGAAAACGAGACCCCATTTCGGCGACCTCGACTCCATGAAAGCAAGAGTTTCACCACATTTAACGTGGGGTACCTGTGTGCATCGGGGTCAAACCTGCCACTATAGAGGGTATGATGCACCTTTGT	52.73
41968	ACAAAGTCCGTC	0.00446792	0.00412023	0.00156929	2.84709	2.62553	0.00334107	0.0234742	[1-acyl-sn-glycerol-3-phosphate acyltransferase]	Proteobacteria	Gammaproteobacteria	Enterobacteriaceae	Escherichia	Enterobacteriales	[Escherichia coli O157:H7 Sakai (EHEC)]	GGCAGCGTATTCAACCCCCGGAAACGATAAAAATTCCCTTGAAACCGTTGTTTATTCATGCGTTGCGATTAACAATACGCTTTTCCAGAGAGCGGCTTTTAACAATGCCCTAACCTGATTTCAGGTGACGTACAATGCCAGTCTCTCAGACCTTCAGAGGGTGTTATGGACGGACTTTGT	45.45
25926	ACAACATCTCTC	0.133307	0.129535	0.0945496	1.40992	1.37002	0.259339	0.308051	[Disulfide bond formation protein DsbB]	Proteobacteria	Gammaproteobacteria	Enterobacteriaceae	Yersinia	Enterobacteriales	[Yersinia pestis Medievalis Harbin 35]	CAAAACCAACCAACATCTCACCCAAAGTAAAATTTGTACTTGTGATAGCCTGTCTTGTGCGGGAAAAAACTGATTTTTACCTAATTTTGCTTTTGGGTAGCTGGCAGAAAAGATGAATTGGTTTACACTGCCGGTACAATTGCTTACTGCATGGAAAATAAAGATATGGAGAGATGTTGT	37.58
32788	ACAACCTTGTGC		0.000531144						[Inorganic pyrophosphatase]	Actinobacteria	Actinobacteria	Streptosporangiaceae	Streptosporangium	Actinomycetales	[Streptosporangium roseum DSM 43021]	TTTGTCCTTCGGAGCGGCCCGTGAACGGGCTCAATTCCGTGGGGAGTCTGCGGACGCAACCGGAAGCGGCACTGCCAACACCCGGAGTGCGCCGCTCCGTCTGCCGACCATCCATCGCAGCGCACTCCGGGCAGGACGTGTTCCCGTCTTGCCGAGGAGAGTCGGATGGCACAAGGTTGT	67.27
36573	ACAACGAGGCTC	0.000146296	0.0067879	0.000434884	0.336403	15.6085	0.12991	0.00702278	[Cbb3-type cytochrome oxidase, subunit 1]	Proteobacteria	Alphaproteobacteria	Brucellaceae	Brucella	Rhizobiales	[Brucella melitensis ATCC 23457]	TCAGCCGCATGGCGCTATCCGCCCCTTCCCCCTATTTCATGGGTGTCCGGGCGGAGTTGTTTGATTTAGATCAATGACACTCCCCCACGAAATGCTGATAGGAAAGTTGTCGCTATAGCTGACCTATTACGAGGTCGCTTTTGTATTGCGCTGCGAGGGGATTTCATGGAGCCTCGTTGT	52.12
21994	ACAACGGACTCT								[DNA polymerase sliding clamp subunit (PCNA homolog)]	Crenarchaeota	Thermoprotei	Pyrodictiaceae	Hyperthermus	Desulfurococcales	[Hyperthermus butylicus DSM 5456]	GAGCACTACGGTTGGCCGAAGCAGGCCTAGCCCAAGCCTACGCGCTGGTTAGAGAGTGCAAGAGAGCCCGTGTGGAGGGTGAGGTGGGGCCAGGCTCTAATCGGCCTCTCAAACAAGTACATAACGTAGCGGGTGTAGAAGAAAGGTAGGGGAGGTAGATAGGGAATGAGAGTCCGTTGT	57.58
22230	ACAACGGTCTAA	0.0193808	0.0298296	0.00823443	2.35363	3.62254	0.0891049	0.016681	[Ribosomal protein S8]	Proteobacteria	Gammaproteobacteria	Xanthomonadaceae	Xanthomonas	Xanthomonadales	[Xanthomonas campestris pv campestris ATCC 33913]	TCTGTTCAACAAGGGAGTCCGACGCAAGTCGGGCTCTTTTGTCGTATACTTCCGCTTCTGTCTTGCCCGTGAGGGTGGGGTGAAGCGTTCAAGGGTCCTGGCCCATCCCCAGGAAAACACAAGATTTTCGCGAAAGCGGATATCGGTGCACTCAAAGGTACTTATATGTTAGACCGTTGT	52.73
24648	ACAACTCGCTAG	0.481784	0.716608	0.314253	1.53311	2.28035	0.216467	0.00868646	[Uncharacterized conserved protein]	Firmicutes	Clostridia	Syntrophomonadaceae	Syntrophothermus	Clostridiales	[Syntrophothermus lipocalidus DSM 12680]	TCTTCTTTGGAAGATAGAGGCCTTTTTTGGTTTTGCTGGGGGACCGGTCGATTTCGATGATTTGCCTTTGACCCAAGGCTGGTTGGCAGACACGGCAAACAGAGGGAAGGGACAAGACATGGTATAATGTATAGTGAGTTTACGTAGAGGAGACGCGAGGTTCACATGCTAGCGAGTTGT	48.48
32054	ACAAGACGTGCT	0.200084	0.171695	0.140578	1.4233	1.22135	0.158915	0.676086	[Predicted transcriptional regulators]	Cyanobacteria	Synechococcophycidae	Acaryochloridaceae	Acaryochloris	Synechococcales	[Acaryochloris marina MBIC11017]	TCCGCTGAAGCAGGTGTGCATAGCCATATTCGTCTTGTTCAAGTAACTAAGAAGTCTGCTTCAAAACACTTGCTGACCAAGCCTTGCTTGAATGTTGTCAAGTGATGCTTGACATATCAGAATACCCAACGTAAAGTGTTACTTGACGACAAGTAACCGTCATCGATGAGCACGTCTTGT	43.03
18583	ACAAGCAGCGCT		0.00157639						[DNA-directed RNA polymerase, beta subunit/140 kD subunit]	Acidobacteria	Acidobacteria	Acidobacteriaceae	Acidobacterium	Acidobacteriales	[Acidobacterium capsulatum ATCC 51196]	TTTCCTCTCCATCTGGCGATTGCATAGCGCCAGCGGTCACCAAAGCGGGGCAGTCCGTCGGCGAGGCGGGACGGCTCACGCGGAACAGTTGAGAAACAGGGGAAGCCCGCGAGACTCGGGTGGTGCTTCCTTCGCTCTCGCAATTACGAGTCTTGAGGAGTGTGCATGAGCGCTGCTTGT	61.82
30747	ACAAGGAGCAAT	0.0185146	0.0153745	0.00675216	2.74203	2.27698	0.0237506	0.0748128	[Putative Mg2+ and Co2+ transporter CorC]	Proteobacteria	Gammaproteobacteria	Pasteurellaceae	Haemophilus	Pasteurellales	[Haemophilus influenzae Rd (KW20)]	CTAGAATTTTCCCCTCTCCGTAAAAATTGTGTATTTTTAACCGCACTTTAGGTTTAAACCCAATGTGCGGTTATTTTTTATTGATTTTCCTCTTTTCGCGTTTTGCGATTTTTTCTAAAATATGATAATTTTTCGCCGTCAATAAGACATCAAACACAAATCAATATGATTGCTCCTTGT	31.52
26150	ACAAGGAGGGCA		0.00374683						[Predicted signal transduction protein containing a membrane domain, an EAL and a GGDEF domain]	Proteobacteria	Betaproteobacteria	Burkholderiaceae	Burkholderia	Burkholderiales	[Burkholderia mallei ATCC 23344]	GCGCACGAGGCCTCCCCTCCTCGCCCGGTTAGCGATATCCTGCCCGCGCTAAATTAAAGACTGACCATTCAGTAATATCGGGCCTCGTCTATTGTCTTCTTTAATGGCCCGTTTACTCGGTTATCCTGTCGGATCGCCCATGCGCGCAAGGACACCTTTCGTCCGATGTGCCCTCCTTGT	55.76
18105	ACAAGGTAGGTC	0.000759792	0.00341336	0.000739388	1.0276	4.61646	0.954051	0.0645296	[Ribonucleotide reductase, alpha subunit]	Proteobacteria	Gammaproteobacteria	Enterobacteriaceae	Salmonella	Enterobacteriales	[Salmonella enterica enterica sv Typhi Ty2]	TTGTACTCAAAAGAATCCCTACTAGAATACTCACCATATAGCGTTTCACTTATCGATTACCCCCTATATATAGTATTTATCCACAGAGTTAGTCACAACGTGGCGTTGTGGATAAGCGGGGGGGATATTTTTCTTTCACGGACAGGTAAACAGGTAGAAAACTACATGGACCTACCTTGT	40
39588	ACAAGTACTCCG	0.00181652	0.00439046						[Cytochrome B561]	Proteobacteria	Gammaproteobacteria	Enterobacteriaceae	Escherichia	Enterobacteriales	[Escherichia coli K-12, MG1655]	AGACATCTCTGATGCTGAACCCACTAAACTTATGAAGATTCTTTCATTATTAATTCAAAATTATTGAAATAAAAATAAATATCATTCAATTTGTTATTTTTGTGTTGCAATTCATTCTCCGACACGCCATTTTCTTTCTCTCGCAAATTCGTTTTGGATGCACTTATGCGGAGTACTTGT	29.7
43391	ACAAGTATGACC	0.000207259	0.0010489	0.000131109	1.58081	8.00022	0.328248	0.0385511	[PPE-repeat proteins]	Actinobacteria	Actinobacteria	Mycobacteriaceae	Mycobacterium	Actinomycetales	[Mycobacterium bovis BCG Tokyo 172]	ACGATTATACCCCTATGGGGTATTAACACGCGCGTCACACGGCCGAAACCTTTTTTGCAGAAGATCTCTTATGGAGATTAACGTGCTAGGTCACTGTTGCCCTAGTCATAGCTATCGTATCGACGACGGTGTCGAGCCAGCCCACCCATAACGAGGCGGTTTTCGATGGGTCATACTTGT	50.91
40606	ACAAGTGAGCGA	0.00153669	0.00602637	0.00198275	0.775027	3.03939	0.738727	0.0373964	[Uncharacterized paraquat-inducible protein A]	Proteobacteria	Gammaproteobacteria	Moraxellaceae	Acinetobacter	Pseudomonadales	[Acinetobacter baumannii ATCC 17978]	CAGTAAAACGATAAATCTTAGAGTATAACTATGAAGCTTAAAGAATTAGCAGGTTGTGAGGAGTGCGATACCGTCTATCGTAGAGTCCCGCTTGCTTACGGAAAAAGAGCTTATTGTGTCTGCTGTGGTGCAGAGCTTTATCGGCATACCAAGCCTTTTACTACAATGTCGCTCACTTGT	41.82
39001	ACAATAACGGCC		0.00556367	0.00153963		3.61363		0.234907	[Ferredoxin]	Cyanobacteria	Synechococcophycidae	Merismopediaceae	Synechocystis	Synechococcales	[Synechocystis sp. PCC 6803]	CAAACCAAATAATGGCCAAACCCAACAGGGTCAATAGCATCATTAAATGGTTCATCCAGTCATCAAAGTTCCAATCTTTAAACATAATGATTTTGGTGGGGCAAGGCCACGGGGCTTTATTCTCTCCAACTATAAGGCGATTATTCAGTTTTCGCGCACATTTCCATGGGCCGTTATTGT	41.21
32113	ACAATAGCCGTC		0.00133294						[Carbonic anhydrase]	Firmicutes	Bacilli	Lactobacillaceae	Lactobacillus	Lactobacillales	[Lactobacillus casei ATCC 334]	GAAGTCAGTAGGATTTGCTGAGCAAAATTGGCTCTAGAGAAAAGTTCATCTCTAGTTTTGATTTTCTTAGTCTCTGTCTGCTAAATGACTTCTGGTGCATTTCGTTTTTAACAGCAGGAGTTTCGACTGCCCACCGCCAATTCATTTTTTGAAAGGATTGTCACGATGGACGGCTATTGT	40
19293	ACAATCCGAGAT	0.00925592	0.055453	0.0100201	0.923738	5.5342	0.667699	0.0317941	[3'-phosphoadenosine 5'-phosphosulfate sulfotransferase (PAPS reductase)/FAD synthetase and related enzymes]	Firmicutes	Bacilli	Paenibacillaceae	Brevibacillus	Bacillales	[Brevibacillus brevis NBRC 100599]	AAAGCGTCCTCTCTCATCTGGGGATCGAAACATCGACCGCTTGCATTCGATCAAACGATCATGACCGTTTGGTTTGGGCGAGTTGGATATAGGTGGACGATGCGCCACTTCCAGTTACTAGGCATATGATGGTGGGTGAATCCTAGCAAGAGAGGAGTTTCGCTGATGATCTCGGATTGT	50.3
29977	ACAATCCGTATG		0.000928556						[Flp pilus assembly protein, ATPase CpaE]	Planctomycetes	Planctomycetacia	Planctomycetaceae	Planctomyces	Planctomycetales	[Planctomyces brasiliensis IFAM 1448, DSM 5305]	TTGTACTGCTGACGTAGTGCTTTCGTATGGCAATGCGTAAATAACGCATTTGACCTTCCTTATTGAACCGAGGCCGCTTGCTGCGCCCTAGGGTTGAGTGGAGTCATGGAATTGTATCCATCCGCGTTGCCAATGTTTCGCGGTTGTTGTGAAAGTAGGAAACCCATGCATACGGATTGT	49.09
26404	ACAATGACAAGG	0.00873936	0.0442649	0.0085391	1.02345	5.18379	0.909422	0.00138562	[Retron-type reverse transcriptase]	Firmicutes	Clostridia	Halanaerobiaceae	Halanaerobium	Halanaerobiales	[Halanaerobium praevalens GSL, DSM 2228]	ATCTAATTCTAAAGGTGGTAGGTCAGAAACACCATAACCTCAGTAGTAATATGTCAGAGGGGGCGATTGGTGAGAACCTAAAACGTGGCTGATAATATTATGAAGATAGGGTCTGTTTAACTGGACTGTAGAGTTAGAGACTGGTAAGTCGTGAAGTAAGGACTGATGCCTTGTCATTGT	41.21
14533	ACAATGACCGAT	0.00221652	0.0114289	0.00185849	1.19264	6.14959	0.658471	0.00128107	[K+ transport systems, NAD-binding component]	Cyanobacteria	Synechococcophycidae	Merismopediaceae	Synechocystis	Synechococcales	[Synechocystis sp. PCC 6803]	ATTGCCGCCGAGATTTGCATTTTTTCATAATTTTGTCTGGAGTTGGCGAATTGGGAATTTAGTGTCCTTCGCCACAATTTTCTAAATTAGGGTTGATAAACTGCCTATACGGACGGTGTTTTTCCATTCTTGGGCTTTGCCGATCGCCGTTTAGTCCGTTTAACTATGATCGGTCATTGT	41.82
16500	ACAATGACCTCG	0.0307212	0.0732641	0.0235556	1.3042	3.11027	0.281115	0.0167311	[Anthranilate/para-aminobenzoate synthases component I]	Firmicutes	Bacilli	Bacillaceae	Bacillus	Bacillales	[Bacillus subtilis subtilis 168]	AATGAGTTGAGTTAGAGAATAGGGTAGCAGAGAATGAGTTTAGTTGAGCTGAGACATTATGTTTATTCTACCCAAAAGAAGTCTTTCTTTTGGGTTTATTTGTTATATAGTATTTTATCCTCTCATGCCATCTTCTCATTCTCCTTGCCATAAGGAGTGAGAGCAATGCGAGGTCATTGT	35.76
35535	ACAATGGTAGGC	0.00200596	0.00213913	0.000735924	2.72577	2.90673	0.0312538	0.0109696	[Hemolysins and related proteins containing CBS domains]	Planctomycetes	Planctomycetacia	Pirellulaceae	Pirellula	Pirellulales	[Pirellula staleyi DSM 6068]	CCCACGTGCCCTGAACTTACCCGGCAATGCTGGTGTCGATCAGTTCAGAGCCAAATAAGAGTTTCGCTCGGGGCAAACATTGTGCCTTCGAGCCATTGCTTTTGATTTGGTGAAGCGCGTGATAGTGCGGCCGCTTTTTCGCCCCGATCCTGTTAGTGAGAAACCATGGCCTACCATTGT	53.33
33208	ACACAACTTCGG		0.00688085						[Antitoxin of toxin-antitoxin stability system]	Actinobacteria	Actinobacteria	Mycobacteriaceae	Mycobacterium	Actinomycetales	[Mycobacterium bovis BCG Tokyo 172]	GGCACTTCGGCATCGGCGGCCTCCGTCCGGGCGCGCTCGCAATCTACCCCGACGGGCCCACCATCGCGGGCGACTGCGGGCACAGCAGCGGCCGTAACCTGCGGAGATCGTGACCGCAGACATCGAGACGAGGCGGCGCGACAGCAGCTCCGCTACACTCGTAGCATGCCGAAGTTGTGT	70.91
30481	ACACAATTCCTC	0.000818199	0.0220767	0.00483406	0.169257	4.56691	2.13e-05	0.0018975	[Putative cell wall-binding domain]	Firmicutes	Clostridia	Peptococcaceae	Syntrophobotulus	Clostridiales	[Syntrophobotulus glycolicus FlGlyR, DSM 8271]	TGTTGACGATAAAGTTATGGGAAATTTTAGATAAATGAGATGAATAGGAATCGCAATGAAAGATGTTGGGAGGTGAGATGTCTATTGAGTACTTTTTATCCAAGATTCTTTCTTCAAACTTGTTGCAAGAGATTTAATAATTAAGGGAGGTGAAAAATCGTATATATGGAGGAATTGTGT	31.52
37356	ACACACGACAGG		0.000702122						[ATPases involved in chromosome partitioning]	Actinobacteria	Actinobacteria	Streptomycetaceae	Streptomyces	Actinomycetales	[Streptomyces avermitilis MA-4680]	CGAGGTCGGGCCGCGGCCGAACCCCGCGACCGCAAGCCCCTCGGATCTCTCGGAGAAGACTCCGCTTCCGGCGGGACTTTGTCACCCGTGGAGGGCACGGAGTTGTCCACAGAGGTGGATTTCTCCACAGAACAACGGGCCTCGCTGGTTCACGACCCCGAAGGCATGCCTGTCGTGTGT	66.67
24169	ACACACTTCGCT	0.000100426	0.00152971	0.000248241	0.40455	6.16222	0.0775495	0.0696943	[Adenylate cyclase, family 3 (some proteins contain HAMP domain)]	Proteobacteria	Gammaproteobacteria	Ferrimonadaceae	Ferrimonas	Alteromonadales	[Ferrimonas balearica PAT, DSM 9799]	GAGATCACTGGAGGCGGTTCTGGATATTGATTACAATCTGCGCCCTGTACCGTTTGGGCGGTACATCTCGTCCCCGTTTTATCGACTTTTGCGCAGTAACGAATCTTGCAAGCAGGCCAAGAGCTACAAAAACTTCTGTTCGCGGTAATCGCCTGGACCCTGGCGATGAGCGAAGTGTGT	52.12
24139	ACACACTTCTTG	0.0121278	0.0292111	0.00700172	1.73211	4.17199	0.0142525	0.0394763	[Fe2+/Zn2+ uptake regulation proteins]	Proteobacteria	Gammaproteobacteria	Enterobacteriaceae	Citrobacter	Enterobacteriales	[Citrobacter rodentium ICC168]	TGGCGCTCTCATTTCCAGGCAATACCACGTTTTTTATTAACATTTGCCCGAGGCTTGCAGTTTTCATTTAAGGATGGCGGTCCTATAATGAGAGGCATTATCTCGAGTGCAATTTCTGTCACTTCTTGTATGAAGTGAATCGTTTAGCAACAGGACAGATTCCGCATGCAAGAAGTGTGT	43.03
31143	ACACAGAGCTCT		0.00171489						[Serine phosphatase RsbU, regulator of sigma subunit]	Actinobacteria	Actinobacteria	Streptosporangiaceae	Streptosporangium	Actinomycetales	[Streptosporangium roseum DSM 43021]	GCGACTCTGCCTGATCCGGCCACCGCCCGCCTGCCGACGCCTTGCCGCAGCCGCCCCAGACAGCCGGATTCAATCACGTAGGGTAAAGGCTAGTCACCCTACGATGCTTAGGTGAACCGTTCCAGTCGATTGTGGCGTCGCGCGGACATTCTCTGGGAGGAGCCGATGAGAGCTCTGTGT	64.24
40058	ACACAGCAGCTG		0.000598019						[DNA-directed RNA polymerase, sigma subunit (sigma70/sigma32)]	Actinobacteria	Actinobacteria	Pseudonocardiaceae	Saccharomonospora	Actinomycetales	[Saccharomonospora viridis P101, DSM 43017]	AACACAGCACGGTGCTCGGGAACGATTCGGCAGATCCCGACGTTGACCTAAGTGTCCAGCTGGGGAGCTGGGTACGCGAGGCGGGTTCCACAGGCTCGCCAAGCGGCGCAGAAGCAGGCGTGAGCGAGAAGCACGACACGTCAGCCCGTTGACCGGGGAGGCAATATGCAGCTGCTGTGT	64.24
20524	ACACAGTGCCAA	0.000172135	0.000850681						[Adenosine deaminase]	Actinobacteria	Actinobacteria	Propionibacteriaceae	Propionibacterium	Actinomycetales	[Propionibacterium acnes 6609]	ATATCCGATTCCCCTAACCATTTTTGTCGGCTCCGGGCGCCTCGGATCATCAGGGTGTCCCGACCACCCTTCGCTCGGGATTTTTGTTCACCAGACTTCGGGCTGCTCCGCGCTTCTCCCCGGTGCGACGCCGATAGACTCCGGCACATGGATTCGGCCGAAGCGATGTTGGCACTGTGT	61.21
40041	ACACATCGAGAG	0.00694382	0.0067162	0.0025807	2.69067	2.60247	0.0311112	0.116214	[ABC-type nitrate/sulfonate/bicarbonate transport systems, periplasmic components]	Proteobacteria	Gammaproteobacteria	Moraxellaceae	Acinetobacter	Pseudomonadales	[Acinetobacter baumannii ATCC 17978]	GCCATTGGTACACAAGACACGACCATTAACTGTGCAACAGGTGGGTTGCTGATTCGTGAATTGAATTTATTACCAAAATATTTGCCTAAAGATGGTAAATACAAACACGTTAAATATGACATTCAATGGAAAAACTTTACCTCTGGTGCACCACTTACCAGTGAGATGCTCTCGATGTGT	38.18
38043	ACACATCGATCC	0.0011068	0.00423178						[Uncharacterized conserved protein]	Bacteroidetes	Sphingobacteria	Chitinophagaceae	Chitinophaga	Sphingobacteriales	[Chitinophaga pinensis UQM 2034, DSM 2588]	TTATCGCTGGCTTTTTTGCTTCTATAACGGCGATGTTGGGAATGAAGCACTGCTAGCAGAGCGAACTCAACGAAAATGAAGCAATTAATTATGCGACTCCTTTCAAAAACAAATATTTAAATTAGTGCGTTCTCCTTATTGTTACTATGTCAAAAAATAAGGTTTATGGGATCGATGTGT	35.15
34289	ACACATCGTCAC	0.00839065	0.0294517	0.00367387	2.28387	8.01653	0.00889374	0.0344467	[AAA ATPase containing von Willebrand factor type A (vWA) domain]	Planctomycetes	Planctomycetacia	Planctomycetaceae	Planctomyces	Planctomycetales	[Planctomyces brasiliensis IFAM 1448, DSM 5305]	TTGAACGGCCGATAAACTACTCGGGAAGTCTGTTTCATCTCGGGAACAGGCGAATGCCCCGTTGATAGATGCCGCTTGTCAGGACAAATGATTTCTGACAGACGGCTTTTGTCTATAATGGCAGAACAGGACACGCGAGCGCAATCCACGCGATCGGAATGATTCATGGTGACGATGTGT	50.3
32416	ACACATCTCACA	0.00935627	0.0115014	0.00655809	1.42668	1.75378	0.14989	0.308955	[Cold shock proteins]	Bacteroidetes	Cytophagia	Cytophagaceae	Cytophaga	Cytophagales	[Cytophaga hutchinsonii ATCC 33406]	GCACATGTACCTAAGCAACAAGGAATACATTTAATTTCTACCTATTTTTATTGTACATTGCATTACAAATCATATAATTCAGAAGTGGCGGCATAAAATTCTCCAGTTCGCTTATATCCTCACACCATACACACAGACCTTTAGAATTAATCGCGTACGCACACTATGTGTGAGATGTGT	35.76
29535	ACACATGGACGC	0.0170715	0.0474583	0.0276574	0.61725	1.71593	0.134369	0.156728	[Retron-type reverse transcriptase]	Bacteroidetes	Cytophagia	Cytophagaceae	Leadbetterella	Cytophagales	[Leadbetterella byssophila 4M15, DSM 17132]	TAGCAGAATAATAATGCTAGTATGCTTTAGTCAGAAGTCAGCAGAGGACATAGTACCCTGTTTCTCTACTTTATACAGGGGAAGGTCTGAATGTTAGAATGGCAAAGGAACCATGAAGTTTATGACGAAGTGTTAAAAGCCGAACCACATAAGAGAACTGCTTGCATGGCGTCCATGTGT	40
20732	ACACATGTAGCC	0.0022725	0.0144235	0.00311279	0.730052	4.63364	0.388426	0.0520801	[ABC-type sugar transport systems, permease components]	Firmicutes	Bacilli	Bacillaceae	Bacillus	Bacillales	[Bacillus cellulosilyticus N-4, DSM 2522]	ATACCCTTCAAAAAGTATTAGAAGTTTAGTCTTATACTAATAATCTTGTTGGTTCTAGCAGTGTCAAGTAAGTTTCGAGGTGCCACTTTTATTAATGCTTATGCATATAAAGAGACTTTTTCGAAGACCAACAAGATTATTAGTGAAAATAGGACAGTGTGATTTATGGGCTACATGTGT	31.52
25001	ACACCACAGGAC	0.00216461	0.0107064	0.00240018	0.901853	4.46065	0.670665	0.0253439	[ATP-dependent protease Clp, ATPase subunit]	Acidobacteria	Acidobacteria	Korebacteraceae	Korebacter	Acidobacteriales	[Korebacter versatilis Ellin345]	CAAAGTAATGGCTCCGCCTTAGGAAAATTTCCGAAAGGCGGAGTAAACTTTGAACACAACGCATGGGGGGAGCGTGCTACCTTCCAGTCTCTCCAGACCGGAAGAAGTAAGCGCAGCCTGCAAAGACAGGCGCCTTGTAGCCCGCTGCGGTTCAAGGAGTGAGCTATGGTCCTGTGGTGT	54.55
29419	ACACCATGTTGA		0.000179499						[Alcohol dehydrogenase, class IV]	Proteobacteria	Gammaproteobacteria	Pseudomonadaceae	Pseudomonas	Pseudomonadales	[Pseudomonas putida KT2440]	GCTTGGTCGCCCCTCTTTTTATTCCGCTGGAGCCTTTTCGCAACAGGTTTACGCAAGACCCAAAACAACAACATTCAGGCCCGTGCGTAACCGCCAGGCCCACATTACACGCCCGAGCCGTTAAACACGGCCAGGCGCGGATGCCCCTCCACTGCCCTTTCGACAATGTCAACATGGTGT	58.18
19698	ACACCGACATAC	0.0205372	0.0292645	0.0125068	1.64209	2.3399	0.0965327	0.131676	[Adenylate kinase and related kinases]	Proteobacteria	Gammaproteobacteria	Legionellaceae	Legionella	Legionellales	[Legionella pneumophila pneumophila Philadelphia-1]	TGAAAAGAAAAGGTGAGTGATAGTCTGCTTATGATGTGCCTACTCAATCCTTATAGTCTTAAAAAACCTGTTTTTTGAGCTGCTCATTTAGTTTTTTAAGACTATGCATGACCAAAATTATTTGTCAATGTGCACTAAATAATTATAAAATTTTATAGTGCTACTATGGTATGTCGGTGT	29.7
38139	ACACCGACGATT	6.89e-05	0.000976698						[Sugar phosphate permease]	Proteobacteria	Gammaproteobacteria	Enterobacteriaceae	Salmonella	Enterobacteriales	[Salmonella enterica enterica sv Typhi Ty2]	TGTGTGGCGCGCTTTTTATACTTCTCCTGCCAGTGAATAAAAGCATGCAGCGTGCAAAGCAAACGACCTAATAAAAGCTGCAACAAGGAAACGTTATCTCTGATTCCCTACCGGTTGTGCAGTTCAGAGTGAGCGTAGCTAACGCGAAATTTCAGGAGTGCAACAATGAATCGTCGGTGT	46.06
40817	ACACCTATGCAG		0.00371943	0.0010402		3.57571		0.00319404	[AraC-type DNA-binding domain-containing proteins]	Bacteroidetes	Sphingobacteria	Chitinophagaceae	Chitinophaga	Sphingobacteriales	[Chitinophaga pinensis UQM 2034, DSM 2588]	AGCTCCATAAAGAAAAAGTGAATGTTGTGACGGCATTTCACCTTGAAATCCATCACATTACCGGTACTGAATTAGCATTGTTCCCGTAGCCAGCAGATCAACCGTCTGGCTCATTGTTTAGCTCATGTGTTTCATCAAAAAGTGACCGTTAAAACGCGATTATGTATGCTGCATAGGTGT	41.21
27621	ACACCTCTGTGG	0.134213	0.155592	0.098886	1.35725	1.57345	0.167182	0.0738765	[Threonine aldolase]	Firmicutes	Bacilli	Listeriaceae	Listeria	Bacillales	[Listeria monocytogenes 4b F2365]	CCGTTGTAACCACCTATTTTTTAAAATTTATTTGTGAAGACTATTCTTTCGAGGGTCCTCGGGAGGATAGTTTTTTTGTTACCGTAGTTAAATTTACAATAGGCTTGAGTTCTAGGTATAATATAGATAAATTTAGAAATTATATCGTAAAAGGAGTGAACCAAAATGCCACAGAGGTGT	30.91
30324	ACACCTTAGCAT	0.145814	0.162069	0.0819075	1.78022	1.97868	0.00239116	0.0122585	[Predicted transcriptional regulators]	Thermotogae	Thermotogae	Thermotogaceae	Thermotoga	Thermotogales	[Thermotoga neapolitana DSM 4359]	AAGGTTTGCTACATGAATTCTCCTGAAAAAGCGCAGGAGAACCTGTGCTTTTTTCAATTATTCGTTTTGTAACTCACAGGTCTTCTCTTCGTTGCTCAGTCTAAACGATGAAGTTTATCTTTTCTGATAGTATATAAGTGATCAATTATATAAGAAGGTGATTATATGATGCTAAGGTGT	33.94
18932	ACACGAGAGTAG		0.00100907						[Chromosome segregation ATPases]	Proteobacteria	Alphaproteobacteria	Caulobacteraceae	Caulobacter	Caulobacterales	[Caulobacter crescentus CB15]	AACCTCTGGGTAACAGATTCGCGGCGTCCGCCGAGCCGTCCACTTCTGGACGCCGAGGACTCGCATGGGGCGAAGGTGGGCCGAATGAGACTGCTGTCGAAGAACTCGCGCGAAACCAAGAACGGCAAGCCCACCGTTCTGGGTGATGAAGCTCGCGCCGAGGCCATGCTACTCTCGTGT	63.64
25737	ACACGATACGAG		0.000880488						[Bacteriophytochrome (light-regulated signal transduction histidine kinase)]	Cyanobacteria	Synechococcophycidae	Acaryochloridaceae	Acaryochloris	Synechococcales	[Acaryochloris marina MBIC11017]	ACGTATCCACAGATATCTGAATTAGCCACCTGGGAGCAGGCAATGCACTGGTTCCAAGTCGTTAAGCTGCCCTATCTACCGGTGGTAGACGATCAGCAGCTAGTTGGGATTTTAAGCCTGGAGCAGTTACGCATCTGGGAACTGACCTCAGTCCAGTCCAACGTTATGCTCGTATCGTGT	50.91
24459	ACACGCGAACTC	0.000579339	0.00134204	0.000198019	2.92568	6.77732	0.02611	0.0104663	[Tfp pilus assembly protein, ATPase PilM]	Cyanobacteria	Synechococcophycidae	Synechococcaceae	Thermosynechococcus	Synechococcales	[Thermosynechococcus elongatus BP-1]	TGCAAACCATACCAACCCATTGAAAAGACGCGATCCCCATTGGTTATGATCGCCTTAGCAACAGCGGCACTTGCATAACCCCCTCGGGTGCAGCGCTGCTCTGTTGTGAAACCCTTATCCTTGACTCTTCACGTCATTTCGTTCATGGACACTTGACCATTACGGATGGAGTTCGCGTGT	50.3
32977	ACACGTACAGGC		0.00213481						[Predicted glycosyltransferases]	Proteobacteria	Betaproteobacteria	Burkholderiaceae	Burkholderia	Burkholderiales	[Burkholderia mallei ATCC 23344]	GTCCGAGCGAAGACGAAGCCGAAGACGAAGACGAAGCCGAAGCCGAAGACGAAGACGAAGACGAAGACGAAGCCGAACGGAGAAGCATCGAAGTCCTGACGATGCGGTGCGTCGCCGCGACGGCGAAGCGGGCATGCCGGACCTCGAACCACCGAAGGAAGAGCGATGGCCTGTACGTGT	62.42
14574	ACACGTAGGATT	0.00804425	0.0115402	0.00279442	2.87868	4.12972	0.00990883	0.00589924	[Chorismate synthase]	Actinobacteria	Actinobacteria	Coriobacteriaceae	Eggerthella	Coriobacteriales	[Eggerthella lenta VPI 0255, DSM 2243]	GAATGCTGTGCTCGCTCAGGATGACGAGTACGTGAGCCATAGGGATGGGGTTGATGCCTCATTCGATGCGGATGCGGCGTGCGACCTGCTTTTCGCTAGCCTTGCCTGAACGGTAGGGTACAATACGATGCGAACCATTCGTATCAGCGCGGAAAGCGACAGACTATGAATCCTACGTGT	55.76
37709	ACACGTCAGAGC	0.000225967	0.00650859						[Predicted ATPase (AAA+ superfamily)]	Actinobacteria	Actinobacteria	Bifidobacteriaceae	Bifidobacterium	Bifidobacteriales	[Bifidobacterium breve ACS-071-V-Sch8b]	TCTTGGCTGAGAGCGACTACCCCTCAGTCAGCCTGCAACCGATAACTCCCCTCACCAAGGGGAGCTGTCGTTTTTTACTCTGCATATGTGGATATCGTTGGTCGTTCCACCATAACTAGTGCGGAACAAGGGTTCGACTCGCACATCTTCTGTAGGAGATTGGGAATGGCTCTGACGTGT	51.52
20658	ACACGTCCTGCA		0.00206663	0.000271489		7.6122		0.00181541	[Predicted hydrolases or acyltransferases (alpha/beta hydrolase superfamily)]	Actinobacteria	Actinobacteria	Streptomycetaceae	Streptomyces	Actinomycetales	[Streptomyces avermitilis MA-4680]	TATTCGATAGCGTGAGGGGTGTGGGGGGCATGAGGGTGACGAACCCCGCGAGGCGCGCGCTGTAACAACCGGCGCGAGTAGTAATGGCGCGAGCAGTGAGCAGCAACCAGCAGGAGCAGCGGAACGACAGCGGCAGAACAGCCGTACGACAGCCGTACGACAGCGATGTGCAGGACGTGT	64.24
15196	ACACTCATACCA		0.0010852						[Outer membrane protein]	Proteobacteria	Gammaproteobacteria	Shewanellaceae	Shewanella	Alteromonadales	[Shewanella oneidensis MR-1]	TAAGCCTTTTTATTTATCCCCAAAGCATCGATTTTTGGCCTTTACGGCCTAGCTCGCGCTAGCGCATTGAGCTTAATCGACATTTTGCCTAAGGGATGCATTCGATTGGTACTTATACGCCTATTGCGTGGGACCAATCCTATTTCGATATTGTTAGGAATTGCGATGTGGTATGAGTGT	43.64
42273	ACACTGGCTATT	0.00019417	0.00115994	0.000120318	1.6138	9.64059	0.656576	0.055847	[Arabinose efflux permease]	Actinobacteria	Actinobacteria	Bifidobacteriaceae	Bifidobacterium	Bifidobacteriales	[Bifidobacterium adolescentis ATCC 15703]	CCACCCCAAGATGAACAAATACGAAGTTTTGCCAATTTTTCTCGATTGAATTGGAATTGAACGCGTTCGAATAGTTTCACCTCACGTTCGACCACCCGCAGTACTAGACTTTTTGAGTCAGTTTTTGCAGGAGTTGCGCAATACGCTGCGAATATACGCGGATGAATGAATAGCCAGTGT	44.24
16289	ACACTGGTGGCA	0.0143255	0.03156	0.0137803	1.03956	2.29022	0.872534	0.0579187	[Uncharacterized protein involved in exopolysaccharide biosynthesis]	Acidobacteria	Acidobacteria	Korebacteraceae	Korebacter	Acidobacteriales	[Korebacter versatilis Ellin345]	GTTAGGTGGAATTAGCGGAGAGCGTGGGTAAAAGTGCGCTACACTGACTGAAACCGCTAAATCGAATCGTTGGTACCCCCGGTAATGAGCCGCCCCTTTAGCGGCAGTCCTCGAATTGACCGGACTTAACGTGGATCGCACAACCAACGGAAGGTTTTGAAGCGCATGTGCCACCAGTGT	53.33
30256	ACAGAACCAATG	0.00996115	0.0437736	0.0151889	0.655817	2.88194	0.318277	0.202112	[Site-specific recombinase XerD]	Firmicutes	Bacilli	Lactobacillaceae	Lactobacillus	Lactobacillales	[Lactobacillus plantarum WCFS1]	ATTGTCGACAATAAATGGTCTGTCTACATTACCTATTTGTTATTTACAAGCTATCATGTTTCTATCAGCAATCATCGTTATTACGCGGTTGGAACTATTCCCTATCGCAAAAATTACAAACTTTATTCTGTTGGCAGCGAAGTTCCTCATTTTTGACATTAACACATGCATTGGTTCTGT	34.55
31361	ACAGAAGGTGAC			0.214284					[Phospholipase/lecithinase/hemolysin]	Proteobacteria	Gammaproteobacteria	Legionellaceae	Legionella	Legionellales	[Legionella pneumophila pneumophila Philadelphia-1]	GGTTCATTTTGCAAGTGGATTAGGTGAGGGTATTCCTAAACCAAACTTGATTCAGCTATTTTACGTCCTCCGCAATAAAAATTTCACCAGAAGATCAGTCCAAAACATACCATTTAAAAATCATTTTGTGTATAATGTGATCACGTTATTTTTCTTGCAAATATCATGGTCACCTTCTGT	33.33
38609	ACAGACCTTTCG	0.0105153	0.0392566	0.00575502	1.82714	6.82127	0.00347065	0.0139751	[Peptidase E]	Firmicutes	Bacilli	Lactobacillaceae	Lactobacillus	Lactobacillales	[Lactobacillus plantarum WCFS1]	TTGGGCTCATGTCCTCAGACTATGCGCGATTTTAGTTTCATGTCGGTATGTTGTTGTAACGGCGTATGAACTGTTACGCGATTTGGCACAAGGGATACGGATCGACTAGCGTGAATTGAATTAGATGACAGAATTGATTGGAGAAGCAGGATGGTAAAGTTATTAATGCGAAAGGTCTGT	42.42
36198	ACAGACGTGTCT	0.00303345	0.0114873	0.00346439	0.87561	3.31583	0.693647	0.0226108	[V8-like Glu-specific endopeptidase]	Proteobacteria	Gammaproteobacteria	Enterobacteriaceae	Salmonella	Enterobacteriales	[Salmonella enterica enterica sv Typhi Ty2]	TTTGAGCTCATTCTTATCGTGCTTATTTTATGCGCCGTTATTGCCACGCATTTCTATCTTTCCTGAGTGTAGTTATCTGATTTTACTCCCACTTTCTTACCGTCACGTCTATAGTAGTACTGAGGGTTTGTTGTTAATAATCATAATTACCCACCAGAGTGTGATATGAGACACGTCTGT	38.18
38415	ACAGACTCCAGG		0.000602022	0.000124609		4.8313		0.011442	[Prolyl-tRNA synthetase]	Proteobacteria	Alphaproteobacteria	Methylobacteriaceae	Methylobacterium	Rhizobiales	[Methylobacterium populi BJ001]	CGAAGGTCGAGGCGCGTCACCGCTTCGCCGGCTTCGTTCCGCCTTATTGCAGGTCGATCCTGTGTTCGTAGGGCGCTTGTATTTTGCAGGGGCAATGTGTTGTGTGCCCTCGCATGCCGGCCTGGCTCCTCCCCGGCTGCGCCCGCCGTCTTCCAAGGTCGAACGATGCCTGGAGTCTGT	64.24
23021	ACAGACTTTCAC	0.00018203	0.00252025						[Sugar diacid utilization regulator]	Actinobacteria	Actinobacteria	Nocardiaceae	Nocardia	Actinomycetales	[Nocardia farcinica IFM 10152]	GGACGAGGGTCCGGGGCGTCCACACCGGCCCGGCGGTCGTTGTCGGCTTCCCTAAACGATCGCGCGTTCTTTTGCCGCTTGTCACAAGCGGAGCGGGGACCTCACAAATGGCCGACGCGGTAGTTTGGTCACTTGCCCAGTGAACTGGGTGGGAAGGATTCACTCATGGTGAAAGTCTGT	63.03
35087	ACAGAGCTGATT	0.00623824	0.0141399	0.00378109	1.64986	3.73964	0.301899	0.0567932	[Cysteinyl-tRNA synthetase]	Firmicutes	Bacilli	Streptococcaceae	Streptococcus	Lactobacillales	[Streptococcus thermophilus LMG 18311]	CTTTTATTTTATATAGTTGGGAGCTTTGTTTCTGCTATGTTTCTTTTGGCTCAAGGTCTGCTAGTTGCGGCCATGGGGATTATCATTCTCGTTATACTCTTATGTTTATACTTAAACCATTTTAGGGATAAAAAATAGTCTCCAATTAATTGAAAGGAATCTCTAATGAATCAGCTCTGT	33.33
27479	ACAGATTAGCAC	0.000355969	0.00375118	0.000867852	0.410173	4.32238	0.118771	0.0793074	[Transcriptional regulator]	Chlorobi	Chlorobia	Chlorobiaceae	Chloroherpeton	Chlorobiales	[Chloroherpeton thalassium ATCC 35110]	TTCAAAAAAGAGGACTTTTTTATCTTAAAAACCCTTTCTGGCTTGCTTTTTGACGGGTAAGAAACGCAACATTACTGAGGATGCTGCTGCCTATCGCAGTGCAAAAAGTCGCTGATTGAAGGCGCACCCGAACCGACAAGATCAATTATTAAACGCGCATCAGACATGGTGCTAATCTGT	43.03
16833	ACAGATTCCCTG		0.00106086	8.25e-05		12.8601		0.00456716	[Asp-tRNAAsn/Glu-tRNAGln amidotransferase C subunit]	Verrucomicrobia	Opitutae	Puniceicoccaceae	Coraliomargarita	Puniceicoccales	[Coraliomargarita akajimensis DSM 45221]	TCGTCCACAAGCGGCTCTGGCGTTGTTGCGAGCACATGTCTAGCCAGAGTCACTTCTGAACTTCATGCAACAAGCGGGTTAGTGCGATCGGGGCACGTTTGTTCGGATTCCAAGGTTGCACGCCGCAGCCGGAACGCTATCGGTGGGAGCTTCACTTGTTGATTTATGCAGGGAATCTGT	55.15
29112	ACAGCAATCATC	0.000344111	0.00344831	0.000529714	0.649616	6.50975	0.126949	0.00472492	[Deacetylases, including yeast histone deacetylase and acetoin utilization protein]	Firmicutes	Clostridia	Syntrophomonadaceae	Syntrophothermus	Clostridiales	[Syntrophothermus lipocalidus DSM 12680]	TTGAAAAAGGTGTTGCTCGGGTAATGCCATTTTCACCCAATCATGCGAACTTGACTAGATATGGAAAGGCTTGAATGCGGCAATTTATATGGTCACAGTTTATCCCCGGACAACTAAGAAGGGGGCCGGTATTCTGAGTCTTAAGAGAGAAAGGAGATGGCCAAAATGGATGATTGCTGT	44.24
28981	ACAGCAGATGAG		0.000190154						[Parvulin-like peptidyl-prolyl isomerase]	Proteobacteria	Gammaproteobacteria	Pseudomonadaceae	Pseudomonas	Pseudomonadales	[Pseudomonas syringae pv. syringae B728a]	ATCCAGTAGCGGAGCGGTGGTGCATTCGGTTGCGACACCGAGGGGTTCGAGCCCTACCGCTTCGTCAGTTACGAGAAGGCGCATCCTCGGATGCGCCTTTCTTCTATCCGCTTTCTACCCACGCTCCGCGGTTGGTTAGTCAGTACAACCGTTTTGGGGGACGCAATGCTCATCTGCTGT	58.79
21170	ACAGCCAGAGGA		0.00129128						[Cell division initiation protein]	Acidobacteria	Acidobacteria	Acidobacteriaceae	Acidobacterium	Acidobacteriales	[Acidobacterium capsulatum ATCC 51196]	CGTTTACACGGCATTAGCAGGAAATTCACATTGGGCTGACACACTCTACGTGGTCTTAAGAAATTCTTTAGTCCAAAGCGGCCAGACTCGTACGGTCACTCTGAACTATATGACTGCCAACAAAAGTAGCCAACTTCTTAAAGCCACACAAAAATGAGAGGCCCAATGTCCTCTGGCTGT	44.85
41819	ACAGCCATCTTG	0.0457972	0.0337228	0.0155283	2.94928	2.1717	0.00341259	0.0361953	[Transposase and inactivated derivatives]	Proteobacteria	Gammaproteobacteria	Enterobacteriaceae	Shigella	Enterobacteriales	[Shigella flexneri 2a 2457T]	TTGCTACGGAATTATTCAATACAGGAATTGCTTGCGTCTGCATGGATTGACCTGAAATATTCCCGAAAATTTCTCTAAAAAACTCGAAAAAAATGGTAACTGGTTGAATGGGTAATGCTGCCAACTTACTGATTTAGTGTATGATGGTGATTTTAAGGTGCTTGCATGCAAGATGGCTGT	36.97
17695	ACAGCCGTACGA	0.0280916	0.0530583	0.0198716	1.41365	2.67005	0.0931573	0.0428249	[Disulfide bond chaperones of the HSP33 family]	Firmicutes	Bacilli	Lactobacillaceae	Lactobacillus	Lactobacillales	[Lactobacillus casei ATCC 334]	AGAAGGGCGGGGTATTTTTTATGGAAAGAAATGGACAGAGCTTTGCGACAAATATAAAAGTTGTTTATCCACGCTTGTTCAGGCGACTACGATAGCCGCATCTTTTCAATAACACCCATCTCTGGTAAAATAGCCACGTTTACCTTTCAGAAAAGAGGACCCTACATGTCGTACGGCTGT	41.82
34910	ACAGCCGTCACT	0.000728236	0.00309496	0.000659227	1.10468	4.69483	0.865073	0.0848389	[Uncharacterized iron-regulated membrane protein]	Bacteroidetes	Cytophagia	Cytophagaceae	Dyadobacter	Cytophagales	[Dyadobacter fermentans NS114, DSM 18053]	AGTCGAAGACAGTCCATACGGTATATTGTACCGCGGTGCAGATGCTTCGACCGCCCGGCGACCCGGTCCGCTCAGCATGACATCCGCCCTTTTTGGTAGTTTAAACCGATCCCATTATCTTCACAGTCTTAAATAAGTCTAAATAAGATAAATAGGGGCGGATCGATGAGTGACGGCTGT	49.09
34579	ACAGCGCTTTCC		0.000449277						[Hemerythrin]	Proteobacteria	Betaproteobacteria	Rhodocyclaceae	Candidatus Accumulibacter	Rhodocyclales	[Candidatus Accumulibacter phosphatis Type IIA UW-1]	TTGTGCCGGCCGAACGTCCCGAAAGGAATCGGCGACGGCCGCCGAATCGGCCACTCCGCGCGAGTCTGCGGGCAATCGTGAAAAGCCTCACGTGCTCCCAACGGTTTCGCTGTTCCAATCTACCCGCACACGTGCACACGGTACGCGTGGCGACGCTTCGAACACATGGGAAAGCGCTGT	63.64
15437	ACAGCGTAGCGT	0.000515453	0.00266151	0.000212191	2.42919	12.543	0.0826406	0.0138368	[Protein chain release factor B]	Verrucomicrobia	Opitutae	Puniceicoccaceae	Coraliomargarita	Puniceicoccales	[Coraliomargarita akajimensis DSM 45221]	GCCCTTGTGATCTGGCTGTGTATAGATGTGTTGGGCAGTAATGCGTTCCTGAGCTGTATGTTCGGGCCTGCCGGAGCGTGATCGGGGTGCCAAGCATTGATCCTTGTGCCGTAATTTTACAACTTTGGGCTTTAATCGTTCGGCTACTGTGATTGCACTGCTGGGATGACGCTACGCTGT	52.12
16546	ACAGCTCCAGAA	0.0045905	0.00862129	0.00367812	1.24805	2.34394	0.367092	0.0168525	[DNA segregation ATPase FtsK/SpoIIIE and related proteins]	Chloroflexi	Chloroflexi	Herpetosiphonaceae	Herpetosiphon	Herpetosiphonales	[Herpetosiphon aurantiacus DSM 785]	TTCGAGACCAGACCAGGAAAACTATCGGAGGCTGCGTTGATTGTTGGCGTGTCGGTTCAGCAATCAACATGAATATAATAGCACAAAAGTTCTGTTTTGACAAGTAGTTTATGCATAATCATGGAGCCAATGTTTGAGGTTGCATCTGGATAAAGGTGGTTGGGTATGTTCTGGAGCTGT	42.42
30742	ACAGCTTTCTCT	0.00830221	0.0318671	0.016892	0.491489	1.88653	0.0206236	0.134961	[Transcriptional regulators]	Actinobacteria	Actinobacteria	Bifidobacteriaceae	Bifidobacterium	Bifidobacteriales	[Bifidobacterium adolescentis ATCC 15703]	GACAAACGTTGCGAGTATGCAAAAACACTTCCGAGAAACGATTTACCGGTGGAAATAGTGCGGATTATTTTGCTGTGAAAGGAATTTGTTTGTTATTGCGATGCTGGGCGCGTCAGGATTCCATGGTATTTATGCTGGAGGGATAAACGTTTTAAGGGGGTTTGGATGAGAGAAAGCTGT	43.64
22636	ACAGGAAGGTTG		0.0029729						[PPE-repeat proteins]	Actinobacteria	Actinobacteria	Mycobacteriaceae	Mycobacterium	Actinomycetales	[Mycobacterium tuberculosis F11 (ExPEC)]	GTTTGGGTCCAGCGGCCGCCAAAAACCGACTCGCCGCCGTCCCTGACAACTCAGCGGCGAGAGGTGAACACGGGTGATTTGTCACTACGGGCCGCTGCGGTTCCTGCGCTGCCAGGGGGCCGCGAGTGCGATTCCGGCGAGCCACGCGATTAGGGATTAAGCGAAATGCAACCTTCCTGT	64.85
33926	ACAGGATCGCAA			0.000485256					[Uncharacterized conserved protein]	Proteobacteria	Alphaproteobacteria	Rhizobiaceae	Agrobacterium	Rhizobiales	[Agrobacterium tumefaciens C58-UWash]	GGCCGAAACCGCATGGCGGGTTCGGTGCGCTTGCGCATAGAGCCATGCGTTGAAGCCGCCTCGCCCAGTTCCCTCTCTGAAATCATCACGGCGATGAATCGGTGACACCGGATCGATTCAGATAACTCGTTGGACGCGGCTTGCCGAGATAGCGACAATGAGGGCATGTTGCGATCCTGT	59.39
36441	ACAGGATTGCGG	0.000763129	0.00489834						[Predicted enzyme involved in methoxymalonyl-ACP biosynthesis]	Proteobacteria	Betaproteobacteria	Burkholderiaceae	Burkholderia	Burkholderiales	[Burkholderia cenocepacia J2315]	ATTGTCTCTACCCGTGCCGTCATGAAGATCGAGGTGAATGTTTCGGCATTCATATCTCCGGGTGTTGGGTGTCAAAGGGCCGATGTTTTACTAAATGGTGTTAGGGCAAAGACATTGTCTTTTAACGAAGATAATAAGAATAAGACAGAGAGCATCTATTTTAAGATGCCGCAATCCTGT	41.21
20638	ACAGGCACATGT	0.563789	1.19863	0.575875	0.979013	2.08141	0.894789	0.0621647	[Uncharacterized protein with SCP/PR1 domains]	Firmicutes	Bacilli	Bacillaceae	Geobacillus	Bacillales	[Geobacillus sp. Y412MC52]	GTTTTTTCCATTTTAGCCCAAAAATATTACAAAAAACTCGTGTTATAATGAGGGCGAAGGCAAGGGAACAACGAAACCGTTCCTCTTCGAATCTCATCGTGTAGCATGACTGACGGACGCAATATCTCTGAAACTTTCAAATAGAGGATGCAAGGAGGAATTCCGATGACATGTGCCTGT	41.21
28191	ACAGGCGAAATT	0.00258687	0.0149468	0.0018436	1.40316	8.10743	0.292101	0.0543432	[Gamma-aminobutyrate permease and related permeases]	Firmicutes	Bacilli	Lactobacillaceae	Lactobacillus	Lactobacillales	[Lactobacillus rhamnosus GG, ATCC 53103]	CCGCATGCTATTAATCAGACGGCAACAGCTACCTTGGCCGTCCGCATTAGTAAGTGTGACGCAAGGATAGTCAGACAATGATTAGTTTTAAGTTTGGTTTGTGCCGTTGAATCAAGATGAAAAATAAGTTTCAAGACTGTTTTATGCTTTTAAAGGAGGATGAGTATGAATTTCGCCTGT	40
26506	ACAGGTAGACGC	0.00540937	0.00348519	0.00167829	3.22314	2.07663	0.0123563	0.0181561	[Transcriptional regulator]	Proteobacteria	Betaproteobacteria	Burkholderiaceae	Burkholderia	Burkholderiales	[Burkholderia mallei ATCC 23344]	GACGCAGCACCGCCGGGTATGCCCCGATGACGAAATACGCCGAACGCGCAAGGTAGCGGTTTATAATCGGCCGACAGCCTTCAAAACAGCAACCCGAGCCGGACTACGATTCACGCAGCAGTATTGGCAGCGCCCGCCTGTCCGACAAACACAGGGCCGGACGACATGGCGTCTACCTGT	61.21
38451	ACAGGTGGGAGA	0.000852785	0.00336842						[Co/Zn/Cd efflux system component]	Crenarchaeota	Thermoprotei	Sulfolobaceae	Sulfolobus	Sulfolobales	[Sulfolobus islandicus L.D.8.5]	TTTCTAAGATGTCAATCTCGTCAATTTTTCTTAAATTCAAAATCGAACGTTGATTTAAAAGTAAGTTCCACGTTAACTCAGATAAAAATTGAACGAATCAACAAAGCATCTCTTAGGGTAAACCTTAAAAAAGACTTATTTATAGTATTCATCTATCTCTTCATTATGTCTCCCACCTGT	27.88
42957	ACAGTAACGCTG	0.000342777	0.00324952						[Transcriptional regulators]	Proteobacteria	Alphaproteobacteria	Rhizobiaceae	Rhizobium	Rhizobiales	[Rhizobium leguminosarum bv. viciae 3841]	CGGCGGCGCCCTGTCGCCGCGATCGACTGTTTTTCCATATCGCGGCGATAGCGGGATCTGAGCAAAAAACGGGCAGATTTCGATTTGCACAAAAAAGCGCTTGACGGTCGGCGCGATTTGGTTTGCACTGAACCAATAGAAAATTGGTACGGACCATTTAAGCGAATGCAGCGTTACTGT	52.12
36798	ACAGTACCGCGA	0.000497937	0.00616321	0.00057572	0.864894	10.7052	0.763466	0.00409305	[Replicative DNA helicase]	Proteobacteria	Gammaproteobacteria	Moraxellaceae	Acinetobacter	Pseudomonadales	[Acinetobacter baumannii ATCC 17978]	ACTGCCGATGTAATTAGTAAACTTGATGAACTTTCAAAATTAGACGGAAATATTACTGGTTTAACGACTGGCTTCTTAGAGCTCGATAATAAAACTTCTGGTATGCAACCGGGTGATTTGATTATTGTCGCAGCACGTCCATCTATGGGTAAAACTACTTTCGCCATGTCGCGGTACTGT	38.79
22768	ACAGTAGTACCA	0.00094897	0.0031791	9.29e-05	10.2186	34.2329	0.00853942	0.0600471	[Outer membrane receptor proteins, mostly Fe transport]	Bacteroidetes	Sphingobacteria	Rhodothermaceae	Salinibacter	Sphingobacteriales	[Salinibacter ruber M31, DSM 13855]	TAGGTCCATCCCTTATAGAACGTTCAGGGAGTTTGACGCTCGCTGAACGAAGGCCCATGCCGAGAGTAGAATGATGTTCATTCGCTCTCCGGGTCCACACCAGCGAGGACCGTGCCGCGCCTTCTCTGTGTCGTTGTTGTCCTGATGGGGGCCGTCGGAGGGGGCATGTGGTACTACTGT	59.39
23719	ACAGTCAAGGTG		0.000750997	0.000150998		4.97354		0.0444266	[Signal transduction histidine kinase]	Actinobacteria	Actinobacteria	Propionibacteriaceae	Propionibacterium	Actinomycetales	[Propionibacterium acnes 6609]	GAGGGGTCATAAACCTCCCTACTGATGAAGGAGGGTCCGCGCGGATGCGCGGCAACGACGGTCAATTCTGCCGTATCGGGCGGTCTTGACCCAAATCGAATCACTCATTTTGCTGATCTCGCTACCAGCTGGAGCTGGGTTGATTTCTGTCACTAGAGTGACGGCATGCACCTTGACTGT	55.76
17281	ACAGTCACGAGA		0.000453315						[Uncharacterized protein involved in outer membrane biogenesis]	Proteobacteria	Betaproteobacteria	Rhodocyclaceae	Candidatus Accumulibacter	Rhodocyclales	[Candidatus Accumulibacter phosphatis Type IIA UW-1]	ATCCTCCTTGCGGGGGGCGATCGATTTCCTCTCCTTGGGCGTCCTTCCTCTCAAGAGGTGCGAAGCGAACCTATTCTTCGACGACCAGCGCCGCCACGGCAGAATGCCGCGCGCCGCTGACACCAGTGGCCGGTCAACGAGCGGCGTGCCGATCAAGGCGCGGCCATGTCTCGTGACTGT	66.06
41036	ACAGTCAGCATT		0.00089593						[Acyl-CoA synthetases (AMP-forming)/AMP-acid ligases II]	Actinobacteria	Actinobacteria	Mycobacteriaceae	Mycobacterium	Actinomycetales	[Mycobacterium bovis BCG Tokyo 172]	ACCGGCCCTTAACATTAAGAGAAAACTAAGAGCATGTGCAGGACCCAGTCGGGTCAAAGCTGGCTGCAAACTGCGTTCGCCGACGTGAGCGCGGTAGGGGTTGATGTGCGCGGGTAACCCGTTGGCGGAGCCGACACCCGGTGGCCGCCGGCAGAGCCGGCCGAGATGAATGCTGACTGT	63.64
23909	ACAGTCCTGTCC	0.0002608	0.00364351						[Uncharacterized protein conserved in bacteria]	Proteobacteria	Gammaproteobacteria	Moraxellaceae	Acinetobacter	Pseudomonadales	[Acinetobacter baumannii ATCC 17978]	TCTCAATTTATAACAAACGTAATGTTTAATAATATTTCCCAAGTTTTAGAGAGTATAGGTTTTCTCTCACAGCATCGTTCGGTGTATCTCCAGTTTTCAGATGCATCCCTGAATAGTCAGGTTTTTTTACAACGTATAGATGGGCAACATTATCTTAATCAGGGCATGGGACAGGACTGT	35.15
36671	ACAGTGAAGCGC	0.000621805	0.00266068	0.000457662	1.35866	5.81365	0.58035	0.000773372	[Chromosome segregation ATPases]	Bacteroidetes	Cytophagia	Cytophagaceae	Dyadobacter	Cytophagales	[Dyadobacter fermentans NS114, DSM 18053]	CAGACTTTTCAGCATTCTCTGGGGTAATGTGATGGAAATTCGCTATATTTCTTTGTTTTCTGCGCGTGCGCAGCGCGTGTGAGCATTCGGTAATTTTTGTGGACCGCATGCGTTATAAAACTTCACAGTTATACCTAAACCACTATGGCTCCTTTCACTACCTCAATGGCGCTTCACTGT	43.64
31840	ACAGTGCCCAAT	0.0230244	0.0330618	0.0171627	1.34153	1.92637	0.0465642	0.132358	[Glutamate 5-kinase]	Proteobacteria	Gammaproteobacteria	Legionellaceae	Legionella	Legionellales	[Legionella pneumophila pneumophila Philadelphia-1]	GTGTGGTCATGTTTGAAGGTAACTAAAATAGTATATACCCATAGCGATAAAAAAAATGGTTTTTGCCCAGAATAAGTATTATGGGATCTTTATGATTATTGGAAAGACAAATTTAAAGCATACTGATATTCTTGATATTAAGAAAAGCTTGTTTAGAAATATGAAATGATTGGGCACTGT	27.88
35618	ACAGTGTGATGC	0.000583961	0.00503972	0.00133717	0.436714	3.76894	0.0349749	0.0280615	[Predicted transcriptional regulator, consists of a Zn-ribbon and ATP-cone domains]	Proteobacteria	Alphaproteobacteria	Brucellaceae	Brucella	Rhizobiales	[Brucella melitensis ATCC 23457]	ATGCCGCTTATAGGTTATGATCGCCGGGAATCGGTTGCGGGAATAAGGCTCTTGCGTTTGTATCGGGGGCGATCCCACATATGAGCAGCCCGTCGCCAGTGTTGAAGTCGCCGATATTGAGATTGCCAATATTGAAATTGCCAATATTGAAATTGAAAGAGTTCGATGGCATCACACTGT	47.88
23282	ACAGTTAACCCA	0.00525306	0.00317913	0.00178045	2.95042	1.78558	0.0375385	0.261592	[3-deoxy-D-arabino-heptulosonate 7-phosphate (DAHP) synthase]	Chlorobi	Chlorobia	Chlorobiaceae	Chloroherpeton	Chlorobiales	[Chloroherpeton thalassium ATCC 35110]	ACATATTTTACCGCATTCTCCTTCTTTTTCTTCGCCACTTGGTGGCGAAACTAATCTTTATATCATCTCGGTTTTTGCCTGTAAGGCAGTCAAGTTAGATTGATTTCTATCTCATATCTCACTTTGGGACATAATTTTTTTTTCATCATCGAAAGGAGTTTTCAGATGTGGGTTAACTGT	35.76
28624	ACAGTTAGCGCG	0.000623131	0.00163116	0.00055906	1.1146	2.91768	0.883614	0.153069	[Transcriptional regulator]	Proteobacteria	Alphaproteobacteria	Beijerinckiaceae	Beijerinckia	Rhizobiales	[Beijerinckia indica indica ATCC 9039]	AAATCTCGGGCTCACTACACCCGTTGAGCTCGTTCTTGATGCCGGAAGCGACGGTCCGCCGCCTTATCCAGCACCGGCTCATGGCCGGACTAAACTCCAAGGGGAACGCGTTCTGAAAAACCCAACTACTAGACGACCGGTCTAATTTGGTCTAGAAAGAGGCCCATGCGCGCTAACTGT	55.76
37239	ACATAACAGTCC		0.00074858						[Membrane protease subunits, stomatin/prohibitin homologs]	Bacteroidetes	Sphingobacteria	Rhodothermaceae	Salinibacter	Sphingobacteriales	[Salinibacter ruber M31, DSM 13855]	ACTTCCGTTGGCATCAAAGACGCCCAACCAACCATGGAACGCGTACAGGACGCCGCCGGCGACATCGCAAACGAGGTCGGCGACAAGGCCTCGGATGAGCTTCAGGCCTCCATCGAGGAGGGACGGAAGAAGGTGCAGGGGGAGATTGAGGACAAGCTCGGGGCGATGGGACTGTTATGT	62.42
29624	ACATAAGCGAGT		0.0011616						[Preprotein translocase subunit SecF]	Firmicutes	Clostridia	Ruminococcaceae	Ruminococcus	Clostridiales	[Ruminococcus sp. 18P13]	ATTCGGCGCAAGCACGGAGGGCGTCATCTACTCCTTCGGCTATACCCTCATGGTAGGCGTACTGCTGAACTTTGTCATGGGCGTACTTGCATCCAGGCTGATGGTGATGTCCCTGTCGAACTTCAAGATTTTCCAGAACAAGAAGCTGTACGGAGGTGAGCAGGCATGACTCGCTTATGT	53.33
20923	ACATAATCGCTG	0.0116963	0.0391432	0.00429221	2.72502	9.1196	0.000367194	0.00676763	[Superfamily II DNA and RNA helicases]	Proteobacteria	Betaproteobacteria	Alcaligenaceae	Bordetella	Burkholderiales	[Bordetella pertussis Tohama I]	CTGCCCCCCAGGGGGGCTTTTGCCTTGGGGCGGCCCGGCGGCAAAAAAGCCCGCGTGGGCTCCCCGGGCCGCCGGTGCGCTAAAATAAATTATCCACAAGCAATCCGGGCCTGGCCGTACGTCCGTTCTTGTTCTTTTTGCAGCCCCCGGCATCTGCCCATCTTAATGCAGCGATTATGT	63.64
27883	ACATAGCATCGG		0.000562867						[Putative threonine efflux protein]	Proteobacteria	Gammaproteobacteria	Pseudomonadaceae	Pseudomonas	Pseudomonadales	[Pseudomonas syringae pv. syringae B728a]	CCAGCGTGGGCATGCAGTTCTCGACGCTCTGCGTCGCCAGGAGGGCGCAGAGCGTCGCACGATAGTTAGAGCACGCCCAGCGCCGCGCCAATGCTGGCATCTGTTGCGAAGACATCAGACAGCGTAATCTGCCGGGTCACACGTCAACCCTCCAGGAGATCCCACATGCCGATGCTATGT	63.03
18340	ACATAGCCGCGA	0.00163331	0.00414544	0.00193395	0.844547	2.14351	0.638297	0.252508	[Carbon starvation protein, predicted membrane protein]	Proteobacteria	Gammaproteobacteria	Enterobacteriaceae	Yersinia	Enterobacteriales	[Yersinia pestis Medievalis Harbin 35]	TAATACGAAAAGTGACTTAAAAACAATTAACTCATCACACTTCTCACTTTCGCTACTTTTCTTTCACATCAAAGCTCCTATATTAAGTAACCGTTACGCGCTCTCTTACCCCTGAACGGCGTTGATAACAGTAAAACCTCATACATTGCGAAGGAGTCGTTACCCATGTCGCGGCTATGT	39.39
25659	ACATAGTCCGGT	0.0443603	0.0489357	0.0245052	1.81024	1.99695	0.0186525	0.12678	[Glutamate-1-semialdehyde aminotransferase]	Chloroflexi	Chloroflexi	Herpetosiphonaceae	Herpetosiphon	Herpetosiphonales	[Herpetosiphon aurantiacus DSM 785]	ACCTGCAAAGAATCCGCAAGCTGGGGCTAGCTCAAAGATTTTGACAAACCAGCGCCGCTTCCGTATACTAGCGCTCAAATAAAATCTATTTAATCCGACTAAATTGATTTTATTCTACATAATCATATAACCAAACGTCGAGCATATATGGAAGGATCGAGCAGCATGACCGGACTATGT	40.61
33299	ACATATAGTCCG	0.0038708	0.00560519	0.00248684	1.55651	2.25394	0.112524	0.274452	[Uncharacterized flavoproteins]	Crenarchaeota	Thermoprotei	Desulfurococcaceae	Ignisphaera	Desulfurococcales	[Ignisphaera aggregans AQ1.S1, DSM 17230]	CAGAGACAATATGTGGCTATATAGCCATAACTTGTTTAGGGTGTGGGAATTAGAGCTTTATGTTAATGACATAGGGTTTGTATTGAGATGAAATGTTCATTTCATTAAAATATTTTATCTCCTCCATAGAAACTATAGTACATGGTGTAGAAATTGAGGCCTAGAATGCGGACTATATGT	33.33
26886	ACATATCGCGGG	0.00385619		0.00646116	0.596826		0.239958		[Small-conductance mechanosensitive channel]	Proteobacteria	Gammaproteobacteria	Enterobacteriaceae	Escherichia	Enterobacteriales	[Escherichia coli O157:H7 Sakai (EHEC)]	GCCCCGCTCTGCGGGGATTTTTTTGCCAAAAGCAAGGTGATTCAGATGAGAAATCTGTGATCTATTTGGCAAAATTATGCTTTATTGTTTACCCTTGTCAGACTGCCCGTCATAAGGCGGCGGAGTGTATTTCTCCATTTTGAGTCAGTTGAAAAGGAATATTGAATGCCCGCGATATGT	42.42
30234	ACATATGGCCGT	0.00177731	0.0057423	0.000399184	4.45236	14.3851	0.18456	0.0423591	[Pyrroline-5-carboxylate reductase]	Actinobacteria	Actinobacteria	Coriobacteriaceae	Eggerthella	Coriobacteriales	[Eggerthella lenta VPI 0255, DSM 2243]	AACGAAGCCTGCCGGCTTAGCGCATGGGGCGCAGGCCACTCGCTCCTCCGCCCGAACCACGCGTCACGAAATCGGCGTTTGGTGCCGGGGCGCCGCTGGCGTACAATCGAATCCAACATGAAAAGCATCGCGCGGCGAACGCACGCCCGACGGAAAGAGGACATAATGACGGCCATATGT	64.24
40418	ACATCCATGCGA	0.000751264	0.00548842	0.00100868	0.744799	5.44119	0.495452	0.145697	[S-adenosylmethionine synthetase]	Firmicutes	Negativicutes	Acidaminococcaceae	Acidaminococcus	Selenomonadales	[Acidaminococcus fermentans DSM 20731]	ATACAGCTCATCAAGAGTGGCGGAGGGAATGGCCCTATGAAACCACAGCAACCATGGCCTGTGGCCAACGGTGCTAATTCCTGCAATGCGGTTTGTCGATTGTAAGATGAGAGTCCTATAAGTGCTCTCATTTTGGGAGTATTTTTTTTGTGCAAGGAGGAAACAATGTCGCATGGATGT	46.67
22233	ACATCCGGATTG	0.000531547	0.00382858	0.0008596	0.618366	4.45391	0.356628	0.106507	[Delta-aminolevulinic acid dehydratase]	Firmicutes	Bacilli	Bacillaceae	Bacillus	Bacillales	[Bacillus licheniformis DSM 13 Novozymes]	GCGAAACAATTGATCAGGGACAGGTAAAACCTCTTATTTCTCTAACGAAATTTAAAATGATCAAAAAGGGGATAAGCAAATGCCATTATTACGTTTCGATCTAATAGAAGGCCGTGATGAACAAGCATTAAACCTGGTCTGCCTTATTTAGACATCATCAGGGATATGCAATCCGGATGT	36.97
21010	ACATCCGTTGGT		0.0128929	0.00103409		12.4678		0.0642009	[Septum formation inhibitor-activating ATPase]	Thermi	Deinococci	Deinococcaceae	Deinococcus	Deinococcales	[Deinococcus maricopensis LB-34, DSM 21211]	CTGCACCGCAAGGCCAGGGTCAGGCGCTTTCGCCGATCGGGCCGGTCTGCCCCGGCGGCACCTCGGAAGCCGTTCCGTGACGCCTGCTGTACACTGTCACGCAGACCAGAGCGCACCACCACCCTTTGCGCGTACGCGCAGGGCCGCGCATGGGAGGAGCAGCAGATGACCAACGGATGT	70.3
34465	ACATCGAGAACG			0.000411575					[Na+/H+ antiporter]	Bacteroidetes	Bacteroidia	Prevotellaceae	Prevotella	Bacteroidales	[Prevotella melaninogenica ATCC 25845]	GAAATCATCAACACCTAACATTCAACAGCTAACAATTAACACCCAACATTCATCATTTATCATTCAACATCTGCACAATTCATCAACACCTAACATTTAACACCCACCACCCATCCTCCCTCACAAATCATCACCACCCATCACACAACACCAAACACCCAACAAATGCGTTCTCGATGT	40
19358	ACATCTACTCGC	0.0983212	0.185234	0.0687882	1.42933	2.69282	0.144535	0.0348143	[Glucuronate isomerase]	Bacteroidetes	Bacteroidia	Bacteroidaceae	Bacteroides	Bacteroidales	[Bacteroides fragilis NCTC 9343]	ATAAATATCCGGTTTATTTTTGTATCTCTAAGTAATTTTTTTAATTTTGTGTTCGATAACGATTGATGAAATCAAAATATAAATAGAAGGTATTTTGCTTATAATCAATAGTGTAATCTTGGTTATATCTTAGATAATTATTCTATACAATAAAAGCACAAAAGAATGGCGAGTAGATGT	21.82
39880	ACATGCCCTAGT	7.66e-05	0.00148198	0.00046506	0.164638	3.18663	0.0146642	0.153163	[Cytochrome c553]	Proteobacteria	Gammaproteobacteria	Shewanellaceae	Shewanella	Alteromonadales	[Shewanella oneidensis MR-1]	GCTTGTCGCTCTTTCTCTCGAGGAGTATGGTGTTTTGATGCGTTTAGTGTGGGCTAAACGTGGAACGCAGCACTCAATTATCTCTTTTTTAACGACCTTGTTTTAGCCGTTAACGCGGTTTTTCAACCGTTTTCGTGTGACTCAAGGTTTGTTCAAGGATAGAAAATGACTAGGGCATGT	43.03
39652	ACATGCCGACCA		0.000970845						[Hemoglobin-like flavoprotein]	Actinobacteria	Actinobacteria	Nocardiaceae	Nocardia	Actinomycetales	[Nocardia farcinica IFM 10152]	CAGATCGCGCATAGTGGCTGGTCGATGGTGTTCTCTCCGACATATTCGGCACCGTCATGGGTAATTTACTTCACCGCCGCTCGCCTCGCTTTTTCCGAGCGGAATTGGTTACCGTCATTTCCGTGGCGTTCGTTGCCACGATGGAATCTCGACGAGGAGAACCCCATGTGGTCGGCATGT	55.76
14495	ACATGCGAGCCT	0.00153819	0.0111418	0.00175556	0.876185	6.34661	0.781562	0.0296742	[Predicted signal transduction protein containing a membrane domain, an EAL and a GGDEF domain]	Proteobacteria	Gammaproteobacteria	Moraxellaceae	Acinetobacter	Pseudomonadales	[Acinetobacter baumannii ATCC 17978]	ATGACTTCAATGTCGAACACTACCCAAAAGCATTTTATTGTTGAGCAGTTTCCTTTACCGACTTGGGTCAGTGATGAAAAAGGCTTAATTTTATACTGCAATACGGAGTGTACAAAGTACTGGCGCGATACTTCTCCTCCATTGTTTCAACAATGGCTAGATTTCATGAGGCTCGCATGT	39.39
37037	ACATGGACCACT		0.000624859						[Signal recognition particle GTPase]	Proteobacteria	Alphaproteobacteria	Rhodobacteraceae	Rhodobacter	Rhodobacterales	[Rhodobacter sphaeroides 2.4.1]	GGAAGCGTATCGCCGCGAAGATTTCCGGAGTTCCGTTGGAGCCTCCGGTCCCGGTGCACGACCGGGATCGCCACCCATCAGCGCGATGCGCCCATGGGTGCCGTTGTGATTTTCGCCGTCCCGTCCTAGGTCGGGGCAGAGTTCAACAGGTCGGGGGAGACCGCGATGAGTGGTCCATGT	66.06
32586	ACATGGAGGAGT	0.00101125	0.00647479	0.00173985	0.581227	3.72147	0.181654	0.0741513	[FOG: PAS/PAC domain]	Cyanobacteria	Synechococcophycidae	Synechococcaceae	Synechococcus	Synechococcales	[Synechococcus elongatus PCC 6301]	TGCGGACTTTACACAAAGTATTCCAAACTACCTAACAGCAGCTCTTTGGTGTCAATTTTTGTTGATGGGGTGGAATTGGCTAGCGATCGCTCCAACCCTAGCAGTTAAACTCCCCCTAAGCACCTTCTAGCTCAGCAGAGCTAGATATGTGAACTGTTAGCGAGAATGACTCCTCCATGT	46.06
16670	ACATGGCAGGTG	0.00186349	0.00824624	0.00185276	1.00579	4.45079	0.988459	0.0100807	[UDP-N-acetylmuramyl tripeptide synthase]	Firmicutes	Bacilli	Bacillaceae	Bacillus	Bacillales	[Bacillus cereus ATCC 10987]	TCTTTATAGAAGAGTTACTTAATTTGAGACCGCAAGAGTCGCGGTTATAAATAGGTCTATTTATTAGACAGAGTAGCACTTACCTCCTATTTTACATAATTAGGAGGTAACGTGTTGCTTATTAATAAAAGAGATAAATACACAATGTAGAGAGGGTTTAGTGAAATGCACCTGCCATGT	32.73
29132	ACATGGCGGATA	0.000589032	0.0045047	0.000645417	0.912638	6.97952	0.910447	0.00670317	[Uncharacterized membrane-associated protein]	Proteobacteria	Gammaproteobacteria	Enterobacteriaceae	Escherichia	Enterobacteriales	[Escherichia coli O157:H7 Sakai (EHEC)]	TTGAATTTATGTTTTTGAATGCTTTCTTATCTCACGATTTAACAGGGAATAGTTCAGGCTGTGTTGATGTATCAAACCCGCAGAACATACCAAAACAGCAATAACATTGCGGTAGTGCATCTTTTAAAACCAGCGTGGCGTTAACCGATTCACCAGGAATAATGAATGTATCCGCCATGT	38.18
22840	ACATGGGAAGAT	0.000860253	0.00234399						[Predicted phosphoesterase]	Euryarchaeota	Halobacteria	Haloarculaceae	Haloarcula	Halobacteriales	[Haloarcula marismortui ATCC 43049]	AGAAACTGGAATAGGCATTATCACCTCGCTCTAGACCACACACACATCGCCAGTACAATGTTGATGTGAAGCTCAGAACACCAGACTTAGCTATCGACCAATGATCACACGCCGATGGCTGGCCCGTAGGTTAATCACGATCCACATGTCAAATTTAGGAATGCGATGATCTTCCCATGT	47.27
18150	ACATGTCGTTTG		0.00312434						[ABC-type enterochelin transport system, permease component]	Proteobacteria	Betaproteobacteria	Neisseriaceae	Neisseria	Neisseriales	[Neisseria gonorrhoeae FA 1090]	GGCATTGCCCGATACGGGCGTTATCGCGGGAATGGCGGCAAGCGTTTTGATTGGAACTTGCCCCATCCTCTGCCCGTCCGGAGGTTTCAAACAAGGCTTTCCGCTCCGACGGTTCGGACTGCCTTGTTTGAATCTCCTACGCCGTAACGCTTTTCCCTTCTGTTTATGCAAACGACATGT	55.76
18111	ACATGTCTCCTG	0.0712361	0.125559	0.0423071	1.68379	2.96781	0.0647343	0.0740873	[Predicted aspartyl protease]	Proteobacteria	Alphaproteobacteria	Beijerinckiaceae	Beijerinckia	Rhizobiales	[Beijerinckia indica indica ATCC 9039]	CGTGAGCCTGTCGCGTCAAATTGGAACCTGGCGATAAACTCTACCTTTTTGAAAAAGGCATAAATGTGTCCAAAAAGTGATACCCTCTTTTTGGTCTGGTATTATATACATTGGGATATCGAAACGGCGCTAAAATACAGCAGCGCTAAAATGTGAAGCGATTGCATGCAGGAGACATGT	41.82
28957	ACATTCACTTCG	0.000340229	0.0028127	0.000508897	0.668562	5.52704	0.316147	0.000188509	[Outer membrane protein]	Proteobacteria	Gammaproteobacteria	Moraxellaceae	Acinetobacter	Pseudomonadales	[Acinetobacter baumannii ATCC 17978]	CAACAACAAGATATCCAGCGCTTCGAAGTCGTACAAAGTTATTTTAATGTGCAATTACAACAACAACTGGTCGCAAGTAGTCTATTTAACTTTAATGCGATGCAAAAACATTACAGCAATGCGTTAAAGCTCGAACAGCAAGGTTTTATTAGTAAAGGGCAACGTATGCGAAGTGAATGT	36.97
25341	ACATTCCAAACG		0.000802476	0.000303029		2.64818		0.00670254	[ABC-type dipeptide transport system, periplasmic component]	Proteobacteria	Betaproteobacteria	Burkholderiaceae	Burkholderia	Burkholderiales	[Burkholderia cenocepacia J2315]	AATCATGCTGCGCAGGCCACCCAAAACGGTCGATTCGTATCGTGAGGGCGGCCCGAATCGGGACAACCGGCATTTTGGCGATGCTTAAATGAATTGCATGTGCACGGCGTCGCGCCCGCCACCAGCAAGCGGGCGCGGCGGGATCGAACAACCACGCTGGACCCTATGCGTTTGGAATGT	61.82
34852	ACATTGAGAGCA	0.00276301	0.0294247	0.0115732	0.238741	2.54248	0.00101079	0.0152585	[Putative Ser protein kinase]	Firmicutes	Bacilli	Bacillaceae	Bacillus	Bacillales	[Bacillus subtilis subtilis 168]	GATTCTGTATTTTTCTTTATTATGAACGGTCGCAGTCTGCCTTGTCAACGATGTATGAGTATCTTTATTTTTAAGAAACCAAAGCATGTATCACGAGATGGCGGCATAGATTGTATCAAAGTACCTTATTTGCATAGTGTATCAAACATGATAGAGGAGGTCCTTATGTGCTCTCAATGT	36.36
23143	ACATTGATGCCT		0.00577126						[Uridylate kinase]	Actinobacteria	Actinobacteria	Corynebacteriaceae	Corynebacterium	Actinomycetales	[Corynebacterium glutamicum Kalinowski ATCC 13032]	TTTCCGCATTGAATACAAGGGTCGATGTAAGATCGAATCCCAGGAATAGGGGTGCCCTGAATTTGGGTCTCAGTGGCTTCTTGGTTGCTGTGATTTTTTCAAGGCGTACCCCGTGGCCGATGTTAAAAGCGGTTGGCACAACCCCTACTGAAGGAGAACACCACTATGAGGCATCAATGT	49.7
41077	ACATTGGTCCAG	0.000280448	0.00277649						[Predicted solute binding protein]	Chloroflexi	Chloroflexi	Herpetosiphonaceae	Herpetosiphon	Herpetosiphonales	[Herpetosiphon aurantiacus DSM 785]	TTTCAAATGATCGGTATTTCGATAACCATCAAGCAGCTGATCGACAACGTGACGTTGCTGGCTGTTGCTGTTTAACATCTACCAAAACAAACGATCAATCTGATTGAGTTTGATAGCTTCAAAACCATTATGGTGGTGAATCCACACAGTCTAAGGAGATTCTGCATGCTGGACCAATGT	40.61
39085	ACATTGTGTCCC	0.167895	0.36629	0.119618	1.40359	3.06216	0.289101	0.00800728	[Uncharacterized distant relative of homeotic protein bithoraxoid]	Chloroflexi	Chloroflexi	Herpetosiphonaceae	Herpetosiphon	Herpetosiphonales	[Herpetosiphon aurantiacus DSM 785]	TGACAAGCAAGGGCTAAATTAGCCCGTTGTGGTGCGATCTGTAGTTGATATTTGGCAAAAGATGTAGTAGAATGGCGCAGACGGCCAACCCGCTGAAGGCTGATCGTTCCAAGCAAGTCATTCATTATAGATTCCACGCCGGCCTACGGCCTAAGGAGGAGTTGCATGGGGACACAATGT	50.3
38098	ACATTTGTTGCG	0.0479253	0.0844898	0.0193005	2.48311	4.3776	0.0244466	0.0475565	[Predicted membrane protein involved in D-alanine export]	Spirochaetes	Spirochaetes	Leptospiraceae	Leptospira	Leptospirales	[Leptospira biflexa Patoc 1 (Ames)]	GGCTCAGGCCATTTTGTTCCCGAGGGAGTTCAGTTTGAATTTGTGGCAGTGGGGAAAGTTGAAGGCGCGCAGGGACGTAGGGTCAAAGCAGAAGTCACCTGTACCTGTCCCAATTGCGGGGTAAAGTGCAAGTACAATGTATAATGCTCAATAATAAGCAATTAAATGCGCAACAAATGT	47.27
31542	ACCAAATGGACC	0.00174657	0.00331304	0.000625809	2.7909	5.29401	0.0195078	0.0428177	[Predicted transmembrane sensor domain]	Cyanobacteria	Oscillatoriophycidae	Cyanobacteriaceae	Cyanothece	Chroococcales	[Cyanothece sp. BH68, ATCC 51142]	ACATCGTGCTACGCAACGGAGTTACGATTTTTTTAACGAGGGAATCAGGGGTTGAGACTCCTTATTTTGACAGGTTATCTATAAGTTTCCTGATATCGAACTCAGGTTTTGCACTATTTCTTGAAACCTCATACCTTATAGATATTTTAGACTGAATGATCCGATATGGGTCCATTTGGT	37.58
37217	ACCAACCCTTCT		0.00126798						[Probable taurine catabolism dioxygenase]	Actinobacteria	Actinobacteria	Streptosporangiaceae	Streptosporangium	Actinomycetales	[Streptosporangium roseum DSM 43021]	TGTTAGTTGACAATTATCGGCGAGGGGTCCTACGTTGATGGCGTGACCCCCCGGCTGTACCTCACGACACGCCACCACGTGGACCTCTGCCGCGTGGCCAGCGCACTGTGTCCTTCCGCCCGGCCTCGATCCCTCTGAAGATCTTCGTCTGGAAGGAAGAACGCAATGAGAAGGGTTGGT	61.21
31514	ACCAACTCTTTC	0.00284403		0.00571446	0.49769		0.17716		[Histidinol dehydrogenase]	Cyanobacteria	Synechococcophycidae	Acaryochloridaceae	Acaryochloris	Synechococcales	[Acaryochloris marina MBIC11017]	CGTTAGTTGGGATATCACTGCCATACCGTCATCAAAGATAGGCTAAATCAACCTTACCCATACATTCAAGTTTGTTAACCCCGCTTCTGAGCTAAGCTAGTAATGCTTATACACCGCTCGACGACATGTATCGGTCGTCGATTATTGATTTAAAGGAGACAGCACATGGAAAGAGTTGGT	43.03
34065	ACCAACTTCCGG	0.000177999	0.00120916	0.000127571	1.3953	9.47837	0.437577	0.0216772	[Rhodanese-related sulfurtransferase]	Proteobacteria	Gammaproteobacteria	Moraxellaceae	Acinetobacter	Pseudomonadales	[Acinetobacter baumannii ATCC 17978]	GATTTGAGCCGTGCATCAGTTTATGAGCAGCTCCATGTTCCGCATGCTATTCACTTACAACCTAAATGGTTAGTTGCTCAACACGAAGAAGCAACAGGTGTTTTACCGGATGAAGCGGGTTTACAAGCGCTTATTGAAAAATTGAATATTTCACCAAATCACCATATGCCGGAAGTTGGT	41.21
31230	ACCAATGAGCGG	0.00859093							[Uroporphyrinogen-III decarboxylase]	Firmicutes	Clostridia	Peptococcaceae	Desulfotomaculum	Clostridiales	[Desulfotomaculum acetoxidans 5575, DSM 771]	TACTGCCAGACGCTTTCTATTGTAAATTCCGCTTTTCATTTGCTCAGCAAGCTGCTGACGAGTGCAACTGATTTTGACTATTATTACTCCAGAAGTATTATTATGACTGTACCGTGATTGAATAGTAAATGTTTATAGAAGCAATGATTCTAAGAGGTGAAACTAATGCCGCTCATTGGT	35.76
17275	ACCAATGCGTTG		0.641122	0.206965		3.09774		0.153896	[D-alanine-D-alanine ligase and related ATP-grasp enzymes]	Firmicutes	Bacilli	Bacillaceae	Bacillus	Bacillales	[Bacillus cereus ATCC 10987]	TTTTATATATCTATGAAGAAATTTAAGTGGAAAAAGTATAGAAAACCAATAAGTGGTGTCATTTAATTATTTGTGGAAGTTGCATTTTATTTCAAATAGGAACTACCTATTTTTATAAAAAGTGCTAAAATAGAAAAATGAAAACAATTGGTTAGGGTGATTTCAATGCAACGCATTGGT	24.24
32092	ACCACAGAGACT		0.000882045						[ATPase components of ABC transporters with duplicated ATPase domains]	Firmicutes	Bacilli	Bacillaceae	Bacillus	Bacillales	[Bacillus licheniformis DSM 13 Novozymes]	TGCGTATTACGGGATCAGTCTGCCCTTTTTTACACATTCAATTGGAAAAAATACCAGTGAGAGACATCTGCCCACAATCGGATTTTCTGATGCTGACGGCGGGGTGTAAGCTCTGCCGTCTTTTTAATGCTCGGTGTCTCTTCACGGGATGCGGAGGAAAGATGGATGAGTCTCTGTGGT	47.88
29367	ACCACAGCGCTT	0.0107399	0.0150182	0.00300913	3.56911	4.99089	0.0446837	0.103212	[Response regulator containing a CheY-like receiver domain and an HTH DNA-binding domain]	Actinobacteria	Actinobacteria	Coriobacteriaceae	Eggerthella	Coriobacteriales	[Eggerthella lenta VPI 0255, DSM 2243]	AACATTCGTTCGCTTCAATGTCCGACAGGGTCGCATGATCGCGGCGGTGCGAGCAGCGAGTGTTTCACGTGAAACATCTGTGCGGTTCTGCTCGGCTTCGCAGAGCGCGGCGGGCGCGGGTGCGTTATAGTGGGGCGCGACTGTTTCGCAAGCAAAGGGGAAACGATGAAGCGCTGTGGT	60.61
24348	ACCACCACCGTT	0.00240287	0.00417124	0.0027049	0.888341	1.54211	0.722955	0.425062	[NADH:ubiquinone oxidoreductase subunit 3 (chain A)]	Proteobacteria	Gammaproteobacteria	Enterobacteriaceae	Shigella	Enterobacteriales	[Shigella flexneri 2a 2457T]	AGTTGACAAAAGGTTATAGAAAGGAGTAAAAGACCACATCAATTAGCTGTATAAAAGAATTTCTACAGTTATTGTAAGGTTTTTTTTATTCCTCCCCATGAATCGATGTGGCGTCCATCTGCCGTGAAGAGCAGTGAATCTGGCGCTACTTTTGATGAGTAAGCAATGAACGGTGGTGGT	38.18
18214	ACCACGACTCGA	0.121706	0.26227	0.0784453	1.55147	3.34335	0.056943	0.00747154	[Peroxiredoxin]	Proteobacteria	Betaproteobacteria	Burkholderiaceae	Burkholderia	Burkholderiales	[Burkholderia cenocepacia J2315]	GTCACACTATCGAGGCGGTTGACAAAAGCTATGAGGATGGTTAGTTAAAATCTATTGAAGCGTCTTGCTAATAGTGTTATAGTTTTGCCCATGCTGTCACATCATCGTTGCAGCACCGAGGTAGCTTGACTCAGTCTTCTTCCCAACTCACACAGGAGTATCCGCATGTCGAGTCGTGGT	45.45
18314	ACCACGATGGTT	0.000238649	0.00180449	0.000235347	1.01403	7.66737	0.979529	0.0197636	[Predicted transcriptional regulator, consists of a Zn-ribbon and ATP-cone domains]	Proteobacteria	Gammaproteobacteria	Moraxellaceae	Acinetobacter	Pseudomonadales	[Acinetobacter baumannii ATCC 17978]	GTAATTGACCCTATTAAGTCCGCTATGCATTGTCCATTTTGCAACGCCGCAGATAGTAAAGTCATCGATTCGCGTCTAGCCGCAGAAGGCTGTCAGATTCGTCGACGTCGTGAGTGTGTAAGTTGCGGTGAACGTTTTACCACTTTTGAAAGCTATGAAGTGGTGATGAACCATCGTGGT	46.67
30501	ACCACGTACGAA	0.0643027	0.153729	0.0456465	1.40871	3.36782	0.139635	0.00749028	[Formate/nitrite family of transporters]	Firmicutes	Bacilli	Bacillaceae	Bacillus	Bacillales	[Bacillus licheniformis DSM 13 Novozymes]	CTCTTTCAATATTTTAATTCTGCTTGATTTTGTTGTATGGGTATGCATACAAGTTAGGCAGCATTCGAACGCCTGTTGACACAGGTTATTTGAGTGCTGCCTTTTTTTATTGTCTTTCTGCCATAACTGTGAGAAAAGAAGGGATAATGGAGGGGTTTAGTTAGTATGTTCGTACGTGGT	37.58
16571	ACCAGAGACGCT	0.0350843	0.0755579	0.0286116	1.22623	2.64081	0.166257	0.0585576	[ABC-type phosphate transport system, periplasmic component]	Firmicutes	Clostridia	Ruminococcaceae	Faecalibacterium	Clostridiales	[Faecalibacterium prausnitzii L2-6]	AGCGCAAAAACACTGCACAAAGCTTTACCTGCATTTTGCGCCTCCATGGTCGCAGCCGGATGGGCAGTGCGCTACAATAAAGGCGTCCCAAGAGAGATACAATGAGGAAAAGGAAAACAGCCCGGCCAGAACAAAAGGGCCGGCCTAATTGAAGGAGATATTATTATGAGCGTCTCTGGT	49.7
16125	ACCAGAGAGGTC	0.00565985	0.00685027	0.00384491	1.47204	1.78165	0.290274	0.142328	[Ribosomal protein S2]	Bacteroidetes	Flavobacteria	Flavobacteriaceae	Maribacter	Flavobacteriales	[Maribacter sp. HTCC2170]	AGACAATTAAAAAATCCCTTTTCCATTTCCAATGGAAATTATCAATTCAACAAAATGAATTGATTTAAGGGTAAGTTAGTTTAGCATCTAAATGTGCGAGGCTTCTGAATTGATCAGATACCACTCGAACATTGCTAATTCATAAGAACGTAAACTAAATTTAAAATGGACCTCTCTGGT	29.7
29482	ACCAGAGCATTC	0.0437889	0.084288	0.0408982	1.07068	2.06092	0.802939	0.0220896	[Di- and tricarboxylate transporters]	Bacteroidetes	Bacteroidia	Porphyromonadaceae	Parabacteroides	Bacteroidales	[Parabacteroides distasonis ATCC 8503]	TTTATTTGGTTATGAACGAAATTTAGAAGACTACCTTGTAAGAATATAAGTTGGCCCAGAATCAATCATTATTGGTCTATATCCCATATAATCCTAAAAATAGGTTAGCGAAAGGAGTGCGCACTTGAGTATTCTTATTATTTTTGCGCTCTTAAAAGTAAATACATGGAATGCTCTGGT	31.52
16507	ACCAGAGCTCAA	0.0153387	0.0451276	0.00868439	1.76624	5.19641	0.0925974	0.00270748	[Uncharacterized protein conserved in archaea]	Euryarchaeota	Methanococci	Methanococcaceae	Methanococcus	Methanococcales	[Methanococcus maripaludis C5]	AGTTCTTTTTTAAAATAAATAATCATATTAAAAAATTATGGGGGATGGGCAATAATGAAAACGATGAGATTTACTGCAACTGCAATAATACTCTTAGTCATCCTAAGTTCTGCGTTTGCATAGGGTAATCAGGGTAAGGGCTACGGACAAAATCAAGGTGGACAAATGTTGAGCTCTGGT	34.55
26369	ACCAGAGTTGCA	0.00183403	0.00458634	0.00172719	1.06186	2.65537	0.859074	0.0912585	[Uncharacterized conserved protein]	Firmicutes	Bacilli	Lactobacillaceae	Lactobacillus	Lactobacillales	[Lactobacillus casei ATCC 334]	GGCTGATAGGCAGAATAATTGTATTCCACCGAGTAGATGGCTACACTCTGTGCAAAAGGATCTGACAACGCTTAACATGCGTGCTTAGAAACTGGCCTATACGCGATTTAAGGCTGAAGTCGTCGCCTTTTTGGGCTGGAGAACACGTTGAAGGAGGAAAAAATGATGTGCAACTCTGGT	46.06
37638	ACCAGATCTGAC		0.00223764						[Predicted ATPase]	Proteobacteria	Betaproteobacteria	Rhodocyclaceae	Candidatus Accumulibacter	Rhodocyclales	[Candidatus Accumulibacter phosphatis Type IIA UW-1]	ATCGACGCTGACTGCGCCCTGGGTGTGGCGGCCGCGTCCGATCCATGGTGACTTTGCCGATCCGGAAGCGCTACGGGCGTCAATTGCGCGACCGGCCACTCGGGCACCACTTCCTTGGCTGGCGCTCGAGCGTCCTACGCCATATCGAAACCGCTTGACATCCCAATGGTCAGATCTGGT	64.85
30118	ACCAGCCCTCTT	0.0646709	0.12842	0.0330052	1.95941	3.8909	0.00475722	0.0137713	[NhaP-type Na+/H+ and K+/H+ antiporters]	Bacteroidetes	Flavobacteria	Flavobacteriaceae	Cellulophaga	Flavobacteriales	[Cellulophaga algicola IC166, DSM 14237]	TTCGGGGTTGTTGGACTCCTTTTTACTTTAAAAAATAGTTTGATTCAATACCGCTGTTAAAGGGAGTTTTTATTGCTTTTTAAGTACACCGAAAAAGAATAAGAATTCAATGTATGTGATAAATTTAATCAGTCTAGTATAAATGCTTATAGCTTAATTTAATACATGAAGAGGGCTGGT	27.88
18374	ACCAGCTAGCAA		0.00373424						[Ribosomal protein L7/L12]	Acidobacteria	Acidobacteria	Korebacteraceae	Korebacter	Acidobacteriales	[Korebacter versatilis Ellin345]	GTTGGGACATGTTTAGATCGCCGGCTTTGTCTGGGCTGGTGCAGAGGTTGGGCTTACGTAACGCGGGGATCGCGTAACTGCCACCCGGAAGACCTCGAACATCGACCTCACGGGAAATAACGAAATCGCACAACGAATAACGAAAACAGAATTGGAGATACGGAAATGTTGCTAGCTGGT	52.12
31496	ACCAGCTCTACT	0.000348108	0.00211052						[Acyl carrier protein]	Planctomycetes	Planctomycetacia	Planctomycetaceae	Planctomyces	Planctomycetales	[Planctomyces brasiliensis IFAM 1448, DSM 5305]	CACAATGGTCTCTGGCTGGTTAACAGAGTGGGCAGCATAGGTTATCCGTCGAGGATAATTCCGAGGGAAGGTGCTTTGTCAGCCAGTTTGGATGGCGGACAGGGTTCGGCAGGCGCCGATAGGCCTAAAGTCTCGGCATCACGACGATAACAGGAGAAACCACGAATGAGTAGAGCTGGT	54.55
42737	ACCAGCTTCCAT	0.0112429	0.0224922	0.0103376	1.08757	2.17576	0.79405	0.090694	[Phosphoglycerate dehydrogenase and related dehydrogenases]	Firmicutes	Clostridia	Peptococcaceae	Syntrophobotulus	Clostridiales	[Syntrophobotulus glycolicus FlGlyR, DSM 8271]	GGGTTTAATCATTGCCTGTCCACCTAAGTGATTAAGTTATCGTACTCAAATTGTTTTTGAAATAAGCAAAGTTCCCTTTTTGCGGTGGAACGCAGGATTAGCCTCTTGTCCGTTGGATAAGGGGTTTTGCAGTTTAAAGTATTATGGTTGCATGGAGGATTTAGCATGATGGAAGCTGGT	40
35084	ACCAGTCAAGGC	0.00320422	0.011333	0.00264497	1.21144	4.28473	0.409592	0.0282586	[Phosphate starvation-inducible protein PhoH, predicted ATPase]	Proteobacteria	Gammaproteobacteria	Shewanellaceae	Shewanella	Alteromonadales	[Shewanella oneidensis MR-1]	AGCAATTATGATGGATGGCTCGTACACTGAGATTAACTTCTGATAAGAGGCTGCGATAGCAAACTGACATCGCACTTGGCTTTTCACTCAGCACTTTGCTTGGTATTTGACAATTTGCTTGTTATTTGACAATAGGAGTACTGTTTGTCCAGTAAATTAACCACTATGGCCTTGACTGGT	39.39
35553	ACCAGTGCAAGT		0.00190365						[Predicted membrane protein]	Proteobacteria	Alphaproteobacteria	Beijerinckiaceae	Beijerinckia	Rhizobiales	[Beijerinckia indica indica ATCC 9039]	GCGCCATTGCGCGATGGTAAAAATTTGGAAATAGTCTCTTTCGATTATTTCTCTATTTTATTCATTGGTAGACGTCTATCTTGCACCTGTGGACGGACCCTTGAGGCCGACGTCCTCCTTCTTCACTTCCTTGCCGCGAACAGCGGTGAAACTAGAGTCATCGATATGACTTGCACTGGT	46.67
27539	ACCATACAGCGG	0.000421867	0.000880645						[Carbon starvation protein, predicted membrane protein]	Proteobacteria	Gammaproteobacteria	Ferrimonadaceae	Ferrimonas	Alteromonadales	[Ferrimonas balearica PAT, DSM 9799]	AATCCTTCCGCTTAGCTGAACGAAACGCCGTTTACCGGTTTGGCCGAACCGCTTATCGCCGGATAGTGCCGCTCAACCAGTGTTGGCAACCGCTCGACAGATAGCACAGGAATGAGCGCGATTCAGTCAGTAAACTGCCGCTAATCTCATTCGAGGACAATAACAATGCCGCTGTATGGT	52.12
40647	ACCATCGAGTAC		0.00352452	0.00160579		2.19487		0.0693567	[ABC-type ribose transport system, auxiliary component]	Proteobacteria	Gammaproteobacteria	Enterobacteriaceae	Yersinia	Enterobacteriales	[Yersinia pestis Medievalis Harbin 35]	TTCACACTATTATCATCATCCACACTATCACCGCTAAAATCCTTCTTCTTATATCGCTAGCAAAGTGTTTCGGTGGCGATCACAATTTCACTAAATGAGGTTTGTCTTCTACTGCCGTTTTTCTAAACTCCTTGTTAGCGAAACGTTTCGCTCTTGGAGTAGATCATGGTACTCGATGGT	40
31438	ACCATGAGCAAA	0.113827	0.348567	0.0587097	1.93881	5.93713	0.0657754	0.00851509	[Tfp pilus assembly protein PilF]	Chrysiogenetes	Chrysiogenetes	Chrysiogenaceae	Desulfurispirillum	Chrysiogenales	[Desulfurispirillum indicum S5]	GCAAGTGCGTACAGGATGTTCTGGCGAAACGCAGATTCTGATGGCAGGCGGACAGAAAACAGATCGCCGCACTGTTACTCGGGGTCTGCGTTTTGTTGTTATACTGTTTTTCTGTTTGCGCTTGGGCGTAAGGCTAAGGTAAGGCAGGAGGGAAAGGGAGATGAAATGTTTGCTCATGGT	50.91
15649	ACCATGATGGCA	0.00416225	0.0222376	0.00166655	2.49752	13.3434	0.0729132	0.0358291	[ABC-type sugar transport systems, permease components]	Proteobacteria	Alphaproteobacteria	Rhizobiaceae	Rhizobium	Rhizobiales	[Rhizobium leguminosarum bv. viciae 3841]	AACCCTCTCCCCGTAAACGGGGCGAGGGGACGTGCCATACGAGAGGCTGGTGGGGAACCGAGAGGTTGCCGCATATCCCCTTCGCCCCGTTTACGGGGAGAAGGTGGCGGCAGCCGGATGAGGGGCGGGTCGCCGCTTGCTTTTGTCGCAAATGAGGCTCCTGATATGTGCCATCATGGT	64.24
29063	ACCATGCATGAC	0.000888549	0.00428255						[Mg2+ and Co2+ transporters]	Proteobacteria	Gammaproteobacteria	Pseudomonadaceae	Pseudomonas	Pseudomonadales	[Pseudomonas aeruginosa PAO1]	CCCCGGTGACGCAGGCAGCGTCCCGGGGCTTTTTGCTGGAATGAACCCGGGGTGCGCATACGGGTCTCAGGACTGGCTTTAAGGTTGTGCCGCAAGTCCATGAATTGACTGGTACCGGACTTGTGTTTTTACTGTCGAAATGGTCGTTTTACCAAGGGAAGCGCAATGGTCATGCATGGT	55.76
41618	ACCATGGCCTTT	0.00235255	0.0119031	0.00198813	1.1833	5.98709	0.449848	0.00120083	[rRNA methylase]	Cyanobacteria	Synechococcophycidae	Acaryochloridaceae	Acaryochloris	Synechococcales	[Acaryochloris marina MBIC11017]	TGTTGAGGATGATGTTAAAAGCCAGAAAAGCCGATTAAGGAGATGAATTTGAAACGCAATGGCAGTAATGCCTGGGTAGATCGTGCTAGCGTCAATAGGCAGAGAGTATCCAGTATTAGGATTAATGCCGTGTACTCCTTGTGACAAGGCAAACGTTCTATCTTCATGAAAGGCCATGGT	43.03
39896	ACCATGGTCGGA	0.000206369	0.000838026						[Iron only hydrogenase large subunit, C-terminal domain]	Proteobacteria	Gammaproteobacteria	Ferrimonadaceae	Ferrimonas	Alteromonadales	[Ferrimonas balearica PAT, DSM 9799]	TCGTCAAATCTAAACAGGTCAGATCTGAGTTTTGACCTAACGCAAAATTCGAACAGCAGTTAATCGCCTAAAGTGTGCCGCACTCGACTCGGTGGGTTCAGTGTGAGTGATGAACGATGCGCCGGGCTGGGTAAAAACAATCACAACAAGGAACGCATTACGCTAATGTCCGACCATGGT	47.27
29355	ACCATTTCTAGG		0.0020577						[Predicted permease]	Proteobacteria	Gammaproteobacteria	Xanthomonadaceae	Xanthomonas	Xanthomonadales	[Xanthomonas campestris pv campestris ATCC 33913]	ACGGTGCGCAACGCCTGCTTGCGTGTGTGGCCTGGAGGACGCTTCAGCGATTGCGCGTGTCGCATACAGCAAGCGCAACGGATGCAGCCCCGCCAGCACGGGCACAGAATCTTCTCGCAAGCCTCGCTAGGCTGAGTGCTGTTTCCGCTTTGCGAGCTGTTGTCCATGCCTAGAAATGGT	62.42
22314	ACCCAACGCATT	0.00348853	0.00591144	0.0018869	1.84881	3.13288	0.20038	0.116259	[Nitrogen regulatory protein PII]	Proteobacteria	Gammaproteobacteria	Shewanellaceae	Shewanella	Alteromonadales	[Shewanella oneidensis MR-1]	ACCAAATCAGGGCACAATCATCTGTTTTGCACTGTTTTGCAGCAAAAACAAGGTTCATTTAAGTGCGTCACATTGTTAAGGTAATGATAATAAAAACATTGTTGTTATGGCCTGATTCCTGCTTTATTCCGTGTACTTAAGCCAGAGATTCGTTGGAGAATAAAGATGAATGCGTTGGGT	36.97
37023	ACCCAAGGCTAT		0.00145546						[Formamidopyrimidine-DNA glycosylase]	Actinobacteria	Actinobacteria	Mycobacteriaceae	Mycobacterium	Actinomycetales	[Mycobacterium tuberculosis F11 (ExPEC)]	CCTCCCGCTTGCGGGGGACTGCGCCCGGCTTCGCCGCGCTTGCGATCATCACTGGTTCGATGGTGATGACCCGCTGCGCCCGGCTTCGCCGCGCTTGCGATCATCACTGGTTCGATGGTGATGACCCGCTGCGCCCGGCTTCGCCGCGCTTGCGATCATCACTGGATGATAGCCTTGGGT	67.88
30120	ACCCAATGGGCT	0.00061313							[Pseudouridylate synthases, 23S RNA-specific]	Chlorobi	Chlorobia	Chlorobiaceae	Chloroherpeton	Chlorobiales	[Chloroherpeton thalassium ATCC 35110]	TTGCTTTTGATTCAGTTGGCACGCGCGCAACAGTTTTCTCTCTCTCACAACAGAATCCGCGTGAGTGCGCCTCAGAACGTATCCATTTCCACGAAACTGCTTTTTTAACCCTTCTCCTGATTTATATTTCGTCAGAAAATGATCAAGAATTTTTGCAAAAAGACTATGAGCCCATTGGGT	41.21
21155	ACCCAGTATTCC	0.00119257	0.00558229	0.00105375	1.13174	5.29754	0.664514	4.68e-05	[Sulfite oxidase and related enzymes]	Proteobacteria	Gammaproteobacteria	Enterobacteriaceae	Yersinia	Enterobacteriales	[Yersinia pestis Medievalis Harbin 35]	AATCGTTACAGCAACCACCGAGGTCAGTTTCACACTTGCCTCGGTGGTAGAAATTTCATATTTTTCTTAGAACCTTCGCACTTGTTCCCATTTGCCACCATGATTAACCACATCAGGGGCAACGCGATTAACGACATCAAGGGCAACTATCCGACGGAGTCTGCTATGGGAATACTGGGT	46.67
23739	ACCCAGTGGAAC		0.0020827						[Transcription elongation factor]	Proteobacteria	Deltaproteobacteria	Desulfobulbaceae	Desulfobulbus	Desulfobacterales	[Desulfobulbus propionicus 1pr3, DSM 2032]	GGTGCTCTCTGTCCCTGCGCCACGCCGACAGGCTCGCCGGGAGTGGCATCAAAACTAATGGTACCAAAACATGAAAGCGTTGAGTACAGCAGACTCAACGCTTTCTCCTATTTAAATGCACACGATTGCATTGAATAACGCTAACTAACATCAGGAGGAGTTGACATGGTTCCACTGGGT	49.09
20383	ACCCAGTTCAGA	0.0990829		0.0384682	2.57571		0.0686559		[Nucleoside-diphosphate-sugar epimerases]	Chlorobi	Chlorobia	Chlorobiaceae	Chlorobium	Chlorobiales	[Chlorobium phaeobacteroides DSM 266]	GAATGGAGAATCGAGAGTGCTGAGTTCTGAGCAATGAGTTCTGAGTGGGGAATAGGTAATAGGGACTGGGGAATAGGTAATGGGAAGTAGGTAGGGGCAGGTGAGGATTGGGAAGTTAGTTCTTTTGAATGGGGTGAAAACGTTGGATTTATAAGTTCGCTTTATATGTCTGAACTGGGT	44.24
21741	ACCCATTGGTCC		0.000936183						[Co-chaperonin GroES (HSP10)]	Actinobacteria	Actinobacteria	Propionibacteriaceae	Propionibacterium	Actinomycetales	[Propionibacterium acnes 6609]	GCCTGAGTGCCAACTCCGGGTGTACTTTCGTGGTTGGCACTCTCGTGGTGAGTGTGCCAACGGACCTGAGGCACCCGCGACGCCGACGGCCCGTCGCGCTCGGGGCTCGCAACCCCTGGCGAGAGACAACGACATAATCCGTCTTCAGTAGAAAGGGGTCTTGACATGGGACCAATGGGT	63.03
17664	ACCCGATCTTGC	0.000854989	0.00310365	0.000392061	2.18076	7.91624	0.0253138	0.168049	[Short-chain dehydrogenases of various substrate specificities]	Firmicutes	Bacilli	Streptococcaceae	Streptococcus	Lactobacillales	[Streptococcus sanguinis SK36]	TTAAATCTAGCTTACGCTATTTGGTCTGCAATAGGTCTAGTAGGGACAACGATATTATCTATTCTGCTTTGGCACGAAAAAGTAACAGCTGTAAGCCTTTTAGGGATAAGTCTAGTTATTGTCGGACTTGTTTTATTGAACTTATCACAAAAGACTCACTAGAGAATGGCAAGATCGGGT	36.36
37371	ACCCGTACAACA		0.000437063						[Carbonic anhydrases/acetyltransferases, isoleucine patch superfamily]	Actinobacteria	Actinobacteria	Pseudonocardiaceae	Saccharomonospora	Actinomycetales	[Saccharomonospora viridis P101, DSM 43017]	GTCCCCGCCACCAACGGCGTCGCGAACTCGCCCAACACAGCCTCTCGGCAAGGGGGCCTTCTCACGGCACATGCTCGGCTACACCATGCTCGTGGTCGGTGGTGCGCCGCCGTTGGCTCGAGCACATCACCGATGCGACAGCGACCCTCGTCGGAAAGGACACGCATGTGTTGTACGGGT	67.27
35792	ACCCTCGAACGT	0.00904196	0.0921564	0.0351891	0.256954	2.61889	0.00366717	0.00189692	[Superfamily II DNA and RNA helicases]	Firmicutes	Bacilli	Bacillaceae	Bacillus	Bacillales	[Bacillus anthracis Ames Ancestor A2084]	ATAATAAGCAAGCGATTTCATATCATAATAAGGTAGAGGTTCTATTTCAAAAAGCGATTACAGAAGACCATGTTGATGATTTAATAGCTGTTATTTCACACATGATAGAAACGGTGCGAACAATACAACATTTTCTTCAAAAATAGAGATAAAGGAGAAAAACAAATGACGTTCGAGGGT	30.3
19442	ACCCTCTGCTAG		0.000638789						[Predicted hydrolase of the metallo-beta-lactamase superfamily]	Proteobacteria	Deltaproteobacteria	Desulfovibrionaceae	Desulfovibrio	Desulfovibrionales	[Desulfovibrio vulgaris vulgaris DP4]	GACGACCTCGCCATGTGTCCGCCCGCATGACGTTCCGTCTCACATCACATGAAGCAGCCGCATACCCTTGTGACGAGACGTCTTTTACTGTAGCTAGTAGAGATTGCCTCATCATGCCCCGGCGTCACGCGACGTCGGCCCCCGTCACACCGGAGTAGCTGCACCATGCTAGCAGAGGGT	60
27248	ACCCTGATTCCT	0.000580391	0.00500612	0.00131299	0.442037	3.81275	0.0361449	0.0200772	[Predicted signal transduction protein with a C-terminal ATPase domain]	Firmicutes	Bacilli	Paenibacillaceae	Brevibacillus	Bacillales	[Brevibacillus brevis NBRC 100599]	AACGTTGTACAATCTAGCTAAAGATCGAATAGTACAACTAATCAAAATACGGTGGTGGTTTGTCACATGAAGTCATGGTCGCTCTTCCCGCGCAGAAGCATTCATGCCAAGCTGCTCGCTTTTATGCTGATTGCAGCCATTATTCCGCTGATTACTCTGGGGAGTATGAGGAATCAGGGT	44.85
18180	ACCCTGGATACT		0.00038366						[Ca2+/Na+ antiporter]	Proteobacteria	Alphaproteobacteria	Rhodobacteraceae	Rhodobacter	Rhodobacterales	[Rhodobacter sphaeroides 2.4.1]	ACGGTGACACAGCGGCAAGTTCCGCGGGATCTGTCCGGTCGTGACCGGACATGGCCTTCCCTCCCTTCCCGCCGAACGCGGCGTCACCGAAAAACATTCGTCGCGGATTCCTCTTGCAATGTCCGCGGCTCTGCCCACTTCGGCCCGGAAGCAGAGGAGTGCATCATGAGTATCCAGGGT	63.64
21506	ACCCTTTGTCCA		0.00104391	0.00012637		8.26071		0.0112023	[Uncharacterized protein conserved in bacteria]	Proteobacteria	Gammaproteobacteria	Pseudomonadaceae	Pseudomonas	Pseudomonadales	[Pseudomonas aeruginosa PAO1]	GCAGGTGGTCCGAAACCGGTTTCGGAATACGCTCTGCCTCTGGAGCTATGGCGCTGGTTAGGGGATGATACGCCCCTTCGGCCGCCGTTTCCGATGGCGGGTGGCCAGTAGAATTCAAGTCTTGCATCAGTAGTGCCGATCTTCGGCGAAATACGGTGGTTCTCGATGTGGACAAAGGGT	58.18
21448	ACCGAACAGGTC		0.000862911	0.000151487		5.69627		0.0361503	[Outer membrane protein]	Proteobacteria	Alphaproteobacteria	Rhodobacteraceae	Rhodobacter	Rhodobacterales	[Rhodobacter sphaeroides 2.4.1]	TGAGGATTCGCGCAGAAGTGGGTGAAACCCCGGAACTTCCGGCGGAATTAGGGCATTGGTGCCGTTGGGGCATTCCGTTGCGACCGGACGGAATGGGTTCTGTCGGTTGCCGCATGGTGTTCCGCCTGCAATAGTTTCAGCAGATGCCTAATTTCGGGGGAATGCATGGACCTGTTCGGT	57.58
25676	ACCGAACGAGAT		0.000751658						[Predicted flavin-nucleotide-binding protein structurally related to pyridoxine 5'-phosphate oxidase]	Actinobacteria	Actinobacteria	Nocardiaceae	Nocardia	Actinomycetales	[Nocardia farcinica IFM 10152]	TTCGCCATCGACCGGCCGAATTCGCCGATGGTGTGCGCTGTTCGTCACTAGAATCGACGCGGATTTCGGTTTCATCACGGTTCGGCTTTTCTTCGTGGCCGGGTTCGCGCGTGGTTCGAGGCGGCACCACGCGGCCCGGATATCGGCGACCAGTAGGGGGCGCACATGATCTCGTTCGGT	63.64
38428	ACCGAAGTAGCG	0.00021745	0.00266896	0.000269372	0.80725	9.90807	0.684581	0.00703424	[ABC-type Fe3+-hydroxamate transport system, periplasmic component]	Actinobacteria	Actinobacteria	Propionibacteriaceae	Propionibacterium	Actinomycetales	[Propionibacterium acnes 6609]	GGCACGTCCTGCCATGAGTGCACGCTGGTGATCGCGAATTCTATTAATTGGACCATTGCTATGCTTTCCCTGTTGGCGCATTCAAGCGAGCGCGAAGAAACTCTTGTTGGACGTGTGTCCTGTGGGCAAGGTCGTCGATGGGCGCGCGGTTGAAAGGATAATTTGATGCGCTACTTCGGT	53.33
42404	ACCGACTCGTGA	0.000402721	0.00275302	0.00024602	1.63694	11.1902	0.250975	0.0476938	[Uncharacterized integral membrane protein]	Proteobacteria	Alphaproteobacteria	Rhizobiaceae	Agrobacterium	Rhizobiales	[Agrobacterium tumefaciens C58-UWash]	CTCGTAGCCGAACGCCCGCAAGCAAAGACCGCCAATGATCACCATCACGGCCGCCGCCAAAAGCCGGATGCGGGCAAAATAAGGCGGGGAAAGGCGTGACGGACCCATGCGAGTTCCTTCCGGTTTTCGTATGAAAATTTAATGGATGTAAATCGAGGCGCGAACATGTCACGAGTCGGT	55.76
36170	ACCGAGAATCGA	0.000367641	0.0020956						[Response regulator containing a CheY-like receiver domain and an HTH DNA-binding domain]	Proteobacteria	Gammaproteobacteria	Pseudomonadaceae	Pseudomonas	Pseudomonadales	[Pseudomonas syringae pv. syringae B728a]	AAATAAGCGTTAACGTTTAAACACACTTATGTTCTACGTAGGCTTTTACGTACTCCGATACGCTAATTTTTGTAGGACTTTTCCTATATATGCCTGCCGAGCAAGTCTCTTTATGTGCCTGCCCGAACATCTGAGCTAAGGTGCGCGCTTTCTTCACTGCTTGTTATGTCGATTCTCGGT	42.42
18057	ACCGAGGACAAC		0.000803776						[Trypsin-like serine proteases, typically periplasmic, contain C-terminal PDZ domain]	Bacteroidetes	Sphingobacteria	Rhodothermaceae	Salinibacter	Sphingobacteriales	[Salinibacter ruber M31, DSM 13855]	GGAGGGCCGTCGATGGGAGCGATGCGGAAATCGTCGCAGTCGCTTTACACGCGAAGTGGCATTGAGACGGCGTGTAGGGGGCATTCCGGCGAGTGAGGGGAAACAATTTTGCCCACGCAAGGTGGGCTTTTCATCCCGATCTTCTTCACTCTGTGTGCCTCCCCCATGGTTGTCCTCGGT	59.39
22268	ACCGAGTACCGT	0.093965	0.168567	0.0506731	1.85434	3.32655	0.0095408	0.00204438	[DNA segregation ATPase FtsK/SpoIIIE and related proteins]	Proteobacteria	Gammaproteobacteria	Shewanellaceae	Shewanella	Alteromonadales	[Shewanella oneidensis MR-1]	GCGCAATAACCAGTTACAATCTAAAAGTTTAAGTTTGATGATCTGAGAATGCTTTTTTGTCTTATGCCAGTAAATCTTAGGAGAAAAACCACCTAAGATGCTCCACATTTAGTGGGATTCTGGTATCGTTAGCCCACCTGTTTTCATTTTTATGGATTAAGTCGTATGACGGTACTCGGT	36.36
33361	ACCGAGTTGTTC	0.00289696	0.00858264	0.00146147	1.98223	5.87262	0.0934959	0.00255258	[Uncharacterized flavoproteins]	Chlorobi	Chlorobia	Chlorobiaceae	Chlorobium	Chlorobiales	[Chlorobium phaeobacteroides DSM 266]	TTGCAGGCCCCTTGTTTCTCGCGACACCCTTGAAGAATTATTATATTGCGTCGTTACCTTTTGTTAACAGGGTTTACAATCAATCCTGCTGGCTACGGGAACTATCAAGAACGTCATCGTGTAGATTTTCACATACTTTTTATAACACTTCATTTCTTCTTACCAATGGAACAACTCGGT	39.39
36963	ACCGATTGGTGT	0.000688502	0.000969456	0.00024011	2.86744	4.03754	0.00631375	0.0198829	[Predicted membrane protein]	Thermotogae	Thermotogae	Thermotogaceae	Thermotoga	Thermotogales	[Thermotoga neapolitana DSM 4359]	GTGGGGCTTCTGGACGCCCTGATCGTCTCTTCGGTCAAGAGTATCATGGGTTCACTCTTCAGTGGACGGTTTCTCTCTCCTTCCTTTTTGACGGGTCTTTCCGGAGCGGTTTCTGCTGCCGTCGTTGAATCGTTGCTTGCAAGGTTTGGGTTTGGCTTTCTTGGTATGACACCAATCGGT	52.73
31820	ACCGCGAAACTG	7.26e-05	0.0012495	0.000233304	0.311325	5.35566	0.145447	0.00563095	[Acetyl-CoA acetyltransferase]	Proteobacteria	Gammaproteobacteria	Moraxellaceae	Acinetobacter	Pseudomonadales	[Acinetobacter baumannii ATCC 17978]	GGTGGTTTTCAGGGTAGTTTATCTTCTCTAACTGCTCCAGAACTTGGCGCTGCTGTCATCCGTGAATCGATCCAACGTGCAGGTGTTAAGCCTGAACAAGTAGATGAAGTGATTTTCGGTTGCGTACTCAGTGCAGGTATTGGTCAAGGCCCTGCTCGTCAAGCCATGCAGTTTCGCGGT	49.7
23162	ACCGCGAACGTA		0.00245655	0.000368973		6.65781		0.125584	[DNA segregation ATPase FtsK/SpoIIIE and related proteins]	Proteobacteria	Alphaproteobacteria	Brucellaceae	Brucella	Rhizobiales	[Brucella melitensis ATCC 23457]	CTTTCGCAAGGTGCTGGCGAACCTTGCGCCTTTTCTTTATTTGCCGGGCCTTATGCATGGTTAATGAGGAATTAACTATCCGGCGATTAGGATCGGACCGATTCAGTGCGCCCCGAGCATGTCCGCTCACGGGCCAGCAAAAATATTCGGTTCGGGACAGGCTTTATGTACGTTCGCGGT	52.73
20713	ACCGCGTATATT			0.00170427					[UDP-N-acetylglucosamine 2-epimerase]	Actinobacteria	Actinobacteria	Coriobacteriaceae	Eggerthella	Coriobacteriales	[Eggerthella lenta VPI 0255, DSM 2243]	TTGCAAGGAGGAATCATGGGGTACGTGGTTTCCCTGCTATGCTTCCTAGGCGTGTTGGGATGCGTTTCGCTCGTCCGACGTCTTGCATAACGGGATACGAACGAGAAGGGCCGGCATATGCCGGCCCTTCCTCCGTCTTGGAGCCGCAAGGAAACGGAGGCTTGCATGAATATACGCGGT	58.18
38035	ACCGCTACGTAG	0.00639654	0.0248795	0.00675894	0.946382	3.68098	0.751486	0.00563689	[Ubiquitin carboxyl-terminal hydrolase]	Bacteroidetes	Sphingobacteria	Chitinophagaceae	Chitinophaga	Sphingobacteriales	[Chitinophaga pinensis UQM 2034, DSM 2588]	GCCTTTCTGACTATAATATAGCCCTTGTCAGGCACTTATGTAAAGGGGACTCAAAAGTAGCATGGAACGTATTTGACTTTATATTATGTATGGCGTGTTTATTCCTTGGAGGAATAAGCCCGGTTTTTTGGTAAATTAGTGCCAATAAATCGTCTATAAAACCTTATGCTACGTAGCGGT	36.97
22743	ACCGCTTCGAAC		0.00255479	0.000389944		6.55169		0.111667	[Type II secretory pathway, component ExeA (predicted ATPase)]	Proteobacteria	Gammaproteobacteria	Pseudomonadaceae	Pseudomonas	Pseudomonadales	[Pseudomonas aeruginosa PAO1]	TTCGAAACCACCCATCATCAGCAGTTGATGAGAGACATCCGCGGCGCCATCTTCGAAGGCCGGCTGATCGCCCTGTGTGGTGTGATCGGCAGCGGCAAGACGGTGATGCTGCGTCGTTTGTAGCACCTGCTGGAAGAGGAAAAGAAAGTCACGGAGTCCAGATCGATGGTTCGAAGCGGT	56.97
26002	ACCGCTTGCATT	0.000184981	0.00254654	0.000463735	0.398895	5.49136	0.312223	0.0139868	[Uncharacterized conserved protein]	Acidobacteria	Acidobacteria	Acidobacteriaceae	Acidobacterium	Acidobacteriales	[Acidobacterium capsulatum ATCC 51196]	TGAAACTAACCCAATAGAACGCCCCTTCAGGGGGAGCGTCCTATAAACGTCGGCATATTGTTGCAACATCTATATTCAGGCTTCTCTGCGCATACCTTATCCCCTTGGACGACGGAATACGCGATAGTGGAACCCAAAACTCACAAAGTCTACCGGAGGACTCCTATGAATGCAAGCGGT	49.09
33441	ACCGGATGTTAC	0.000323027	0.00498458	0.000777085	0.415691	6.41445	0.173532	0.0921534	[ABC-type Fe3+-hydroxamate transport system, periplasmic component]	Firmicutes	Clostridia	Thermoanaerobacteraceae	Thermoanaerobacter	Thermoanaerobacterales	[Thermoanaerobacter brockii finnii Ako-1 DSM 3389]	TGGAAGATGAATCGCGAGCCAGGAGACCTGCCATAAGATTTCGGAAGTTCGCCTTCGGAGGGAAGGTGGAATGGAATTTTTATGCTTAATTTTGGCAAAAAAGGTCTACCTCCGTGGGGTAGACCTTTTTTTGATACTTGAAAAATTTAAATTAGGAGGGTACTTATGGTAACATCCGGT	41.82
35884	ACCGGGTCTAAC	0.00414836	0.0110452	0.00148817	2.78756	7.42202	0.0562206	0.00868759	[ATP-dependent Zn proteases]	Proteobacteria	Gammaproteobacteria	Pseudomonadaceae	Pseudomonas	Pseudomonadales	[Pseudomonas syringae pv. syringae B728a]	GTTACCGATGCAGCATGACTGAACATTATGTTGTCAAAGTTTCACAAAGGGTTACAGACGGTGTCTGCCGCATCTGTAGGTTCTGTAGTAAGTTAGGCCGGTGAATATCATGCGAGGCACGCTTGCTGCGTGGAGCTTGCTTCAGAGGGTAGCTAATTGAACGATATGGTTAGACCCGGT	47.88
17636	ACCGGTACAGAC	0.134261	0.39784	0.162497	0.826238	2.4483	0.431178	0.0943407	[Uncharacterized protein conserved in bacteria]	Synergistetes	Synergistia	Synergistaceae	Aminobacterium	Synergistales	[Aminobacterium colombiense ALA-1, DSM 12261]	CCGTTGCCATTTGTTTTATAGTATTGTAAAAAAAACATAAAACGTGCTATACTATGCAACAGTACGTGATGTGCGTGACGTTATGTGTGTATTTTCCAAAGAGTGGGTTTCGCCCACTCTTTGTTTTTTGTTTAACGCTCAAAGGCTACAAAGGGGGAGAAGATCATGGTCTGTACCGGT	38.79
26520	ACCGGTACATTT		0.00159886						[ABC-type branched-chain amino acid transport systems, ATPase component]	Proteobacteria	Alphaproteobacteria	Brucellaceae	Brucella	Rhizobiales	[Brucella melitensis ATCC 23457]	TTCAGGCGTGACCATTCTCGTGATCGAACATGTCATGAAAGCGATCAAGAGCCTGTCCGACCGGTTAATGGTGCTGCACCACGGCGAAAAAATAGCGGAAGGCAGTACCGATGCGGTCCTGTCCAACCCGGTCGTGATCGAAGCCTATCTGGGAAAGAAGAGAGCATGAAATGTACCGGT	53.94
24569	ACCGGTGAAGTC	0.000823185	0.0019571						[Phosphotransferase system cellobiose-specific component IIB]	Firmicutes	Bacilli	Enterococcaceae	Enterococcus	Lactobacillales	[Enterococcus faecalis V583]	AGTTACACACAATTTCATGTGTGTAAGCGTTTTCTTTTAGTGTGTGCACGCATTTTTCGATGACAAAAGCTGTTATATCAGTATTTTAGTGAGGAAAAAACTTGGCACAATTATTGCTATAAATAAAGTGTATAACGTCATAACTTTTAAGGGGATGAAGAAAAAATGGACTTCACCGGT	31.52
28678	ACCGTAATCTGG		0.00206148						[Formate hydrogenlyase subunit 6/NADH:ubiquinone oxidoreductase 23 kD subunit (chain I)]	Firmicutes	Clostridia	Syntrophomonadaceae	Syntrophothermus	Clostridiales	[Syntrophothermus lipocalidus DSM 12680]	TCAGGCGGGAAGCTAGCTTGCGTACATGGCTCTGCCGTATCGCAACTAACGTCTACCTCGGCAAGAAGAGGAACCAGCGCAAGCACGAGTCAATATCCTTGGGGGAAATGAAAGTCCCGGATCGTTCCTGTGACCCGGAAAAAACGGTGATAAGGAGGGATTTCAATGCCAGATTACGGT	52.73
32758	ACCGTAGCAAGG		0.00245042						[Transposase and inactivated derivatives]	Proteobacteria	Gammaproteobacteria	Moraxellaceae	Acinetobacter	Pseudomonadales	[Acinetobacter baumannii ATCC 17978]	AATAATCCAGAATTTCGAGCGAAACGTGCTCTGCATGATTTACATCATGCAGAGCAAATTAAACGTATTTGGAAGGAAAGTTTAGGCCGATATGGCATACGTAAAGTATGGCAACAACTGAGACGTGAAGGCTATGTGATCGCACGTTGCACAGTAGTTCGCTTGATGCCTTGCTACGGT	42.42
18018	ACCGTGAGACAT	0.00114381	0.0145958	0.000717468	1.59423	20.3434	0.396356	0.00430744	[Acetyltransferases, including N-acetylases of ribosomal proteins]	Firmicutes	Clostridia	Ruminococcaceae	Faecalibacterium	Clostridiales	[Faecalibacterium prausnitzii L2-6]	CCCGATTCTCTATGAGAAAGGGTTCGGGTACGTTTTTTGTTTACAGGAAGTTTTGAGAAAGGGCTGCTCGGCCCATAAGCCGGAATATGAAAGGATGAGAAGATGACCTTTTTAGAAACAAATCGGCTCAGACTAAGAAATGTAAGTCCTAAAGATGCGATTCAGATGATGTCTCACGGT	42.42
29199	ACCGTTGGCTAG		0.0011689						[Uncharacterized protein conserved in bacteria]	Proteobacteria	Deltaproteobacteria	Desulfovibrionaceae	Desulfovibrio	Desulfovibrionales	[Desulfovibrio vulgaris vulgaris DP4]	AAGAAGAGCACAACTGCCAAGGGAGACGGTACGTCAGGCCGTTCGCGCGGCAGTGGCACCAAGTCTGGCACCCGGAAGGGCAGCAAGGCCCCCGCAGCTTCAGAGAAGACCCTGACGCGGCTAGTCATCGCCATCATGGGCGTGTTGTGCCTCGTCTTCACTGTCATGCTAGCCAACGGT	62.42
39775	ACCGTTTAAGCG		0.00120372						[Permeases of the drug/metabolite transporter (DMT) superfamily]	Actinobacteria	Actinobacteria	Micromonosporaceae	Salinispora	Actinomycetales	[Salinispora arenicola CNS-205]	GGTTTCGGGCCACCGGGAGCAGGCTTCGGTGCGGCCGATGGACGCCGACCCATCAGTCGGGTACCACGGTGGCGGACGGATCGGGTCGGGTCCCTCGGTGGCGGATGGATCGGCAGCTGCCCCAGGAACGCGGACAGTTCGTGAATCGTGTGACTATTACTCCCCATGCGCTTAAACGGT	67.27
28358	ACCTAAACGCGG		0.000881183						[Multidrug resistance efflux pump]	Proteobacteria	Alphaproteobacteria	Brucellaceae	Brucella	Rhizobiales	[Brucella melitensis ATCC 23457]	AAGGAAGCGACGATCCTTTCCTACAACGATGCTTTTCTCGCGATTTCGGTGATTGCAGCCATCGCGCTGTGCTGTCAGGTGACCTATCGCGTTTATGAAGCTTTCCGGGCAAGGCGCTCTGCGCTTGCCGTCATGAGTTGAACTGTTCGATGAGTGTTTGAAGAAATGCCGCGTTTAGGT	51.52
23321	ACCTACATGTCC	0.00572005	0.0227283	0.00492605	1.16118	4.61391	0.71034	0.00137235	[Protease subunit of ATP-dependent Clp proteases]	Host_associated	Bacteria	Chlamydiae	Chlamydiales	Chlamydiae	[Chlamydophila psittaci 6BC]	ACCCAAGAAAGTCTTAAACATAGAATTCAACATTTTAATGTGTAGGCTTGTTTTCAAGCAAAACAGCACAAAAAAATGAATATGTGTATTGTTGGAATTGCTTTTCCGCGTCTGAGTATGTATGCGGGAAAGAAACTATTTTGAGAGGAAATGCAAATGACATTGATGGGACATGTAGGT	33.94
25146	ACCTACGTAGTG	0.000308184	0.00179353						[ADP-ribose pyrophosphatase]	Cyanobacteria	Synechococcophycidae	Synechococcaceae	Synechococcus	Synechococcales	[Synechococcus elongatus PCC 6301]	GTTGCGTTTCCATAAGAAAGACAGATGATTGTGCGATTAAAGTAGCGACAACAAGGCTAACAAATCGTTACCTAGGGCACGATTTTGCTCTGAACCAGAGTCAGTCAGCACAACGCTAAACTTTTGTAGAGCTTTATCCTCGGCTCCTAAACGGTTGCGATCGCCATGCACTACGTAGGT	45.45
20153	ACCTACGTGGGT	0.000329143	0.00256778	0.000343212	0.959009	7.48162	0.899236	0.0788345	[DNA polymerase III, gamma/tau subunits]	Actinobacteria	Actinobacteria	Actinomycetaceae	Arcanobacterium	Actinomycetales	[Arcanobacterium haemolyticum CCM, DSM 20595]	TTTCCCGTGGTTAAAGGCTACGCTTGACAGCGTAGAACATCAAGAGTTTTTGCGATGTATGACACTCTTTGAGTGAGAGGTTTGATGAACCGCTCTTGTTGTGGATATTGTGCGTTCTCCACAGTCTGTGATGTGACGCGTCAGGTGTGGGAGGGGTCGAGTAAGATGACCCACGTAGGT	48.48
23492	ACCTACGTTGCA	0.270099	0.583377	0.26409	1.02275	2.20901	0.885745	0.144855	[Predicted Zn-dependent peptidases]	Firmicutes	Bacilli	Paenibacillaceae	Brevibacillus	Bacillales	[Brevibacillus brevis NBRC 100599]	TTTTATTCAACGGAAGCGCTGTGATTTACGTATTACGGGACTTGCGTGAGCGCATAGGATGAAGCACTGGGATATATAATGGAAGATTCTGATGCTTGATGCCCTGACAATTGGTTACAATAGAGAAGAATATGAAGTAAGCTGATGGAGAAGGGAGATTGAACTATGTGCAACGTAGGT	41.21
18545	ACCTAGCGAGAC	0.00213897	0.00513166	0.00136482	1.56722	3.75996	0.268019	0.023647	[Universal stress protein UspA and related nucleotide-binding proteins]	Euryarchaeota	Halobacteria	Haloarculaceae	Haloarcula	Halobacteriales	[Haloarcula marismortui ATCC 43049]	CCCCTCGGTTTTTGCTTTGTTTCGAGACCTGCGTCTACTGCTTCAAGCGCATCACAGCAGTACGGTTCATATCACCCGGTCGAGCTGGTCACGCAGACTGGCTTTCTTACCCTGCGAGAACATATGTCATGATTTAATTCAGTTGCACTAACACATCTACGTGTGATGGTCTCGCTAGGT	49.09
17322	ACCTAGGTACGC	0.0141661	0.0182678	0.00433972	3.2643	4.20943	0.0459937	0.0957958	[Dihydroorotase and related cyclic amidohydrolases]	Bacteroidetes	Cytophagia	Flammeovirgaceae	Marivirga	Cytophagales	[Marivirga tractuosa H-43, DSM 4126]	ACCAGTAAATGGCTTAAAAGCATTTTTTTTCAACTCTAATATTCTGACTATAAACAATTTATTACTATCTTCATCGGACAAATTTCAAGGTTTTATGTTGCTATTCAATTAGGAATTATCAGATTTTGAATTTTAAAACATCTACAATACATAAAACCAATCATTATGGCGTACCTAGGT	24.85
27832	ACCTCCAGAAAG		0.00186715						[Predicted GTPases]	Proteobacteria	Gammaproteobacteria	Moraxellaceae	Acinetobacter	Pseudomonadales	[Acinetobacter baumannii ATCC 17978]	TCAACGTTATTTAACCAGATTACCAAGAGTCGTGATGCACTTGTAGCCGACTTCGCGGGTTTGACTCGTGACCGTAAATATGGTGATGCGACTTATCAAAATAAGTCTTTCATTGTTGTTGATACTGGCGGTATTGGTGAAAGTGAAGGCGGTATCGATAACTACATGCTTTCTGGAGGT	42.42
40541	ACCTCGCAGTTT	0.00387617	0.00958211	0.00319491	1.21323	2.99918	0.405264	0.0117348	[Outer membrane receptor for ferrienterochelin and colicins]	Bacteroidetes	Bacteroidia	Bacteroidaceae	Bacteroides	Bacteroidales	[Bacteroides vulgatus ATCC 8482]	ATTTCCATTTAAAGTTTGTTTTAACGGCTTTAAATGGAAATTTCTTTTTGTCGTTATCATATTCAACTACATTGAATATCAACACAATAGCTGCAAGAGTAGTTCTGAAGGAACTAAGGAAACGGAATTACTTGATTTTCAATAAACTTAAAAAAAATCACAGCTATGAAACTGCGAGGT	28.48
35470	ACCTCTACCAAG	0.000287457	0.00204889						[Cobalamin biosynthesis protein CobN and related Mg-chelatases]	Planctomycetes	Planctomycetacia	Planctomycetaceae	Planctomyces	Planctomycetales	[Planctomyces brasiliensis IFAM 1448, DSM 5305]	GCCCAAAATTCGCAAACTACCATTGCAAAACAGTGTCCCTACGTTAACTTGAAGCGAAAACGCGACCATGCGGCTTGCGAATAGCCGGGGCGCGGTTGACAAAAAAACAACCGCAGGGATAGCCCGGAGAGTTTGGCTTCAATTGAAAAGGTAGGGAGTCAGGTAATGCTTGGTAGAGGT	50.3
19025	ACCTCTTGCTGA	0.0018185	0.00424028	0.00223407	0.813984	1.898	0.631866	0.0875636	[Malic enzyme]	Firmicutes	Bacilli	Bacillaceae	Geobacillus	Bacillales	[Geobacillus sp. Y412MC52]	AAGGGATGGACGACCTTGTTCCTTCCTATCTATTTTGATCAGAAAATTAAGAAAATAAATAGAGAAAGGAGGCAGCTCCTAGTTACTACTGGCCGGTTGTCAAACGCAAAGCAGCACAAAAGGCGGTACAAGGGGATAGGGGAAGCTAGTAGCTAGGGATCAGTGATGTCAGCAAGAGGT	44.85
33734	ACCTGACAGAGT		0.00161918						[2-polyprenyl-3-methyl-5-hydroxy-6-metoxy-1,4-benzoquinol methylase]	Acidobacteria	Acidobacteria	Korebacteraceae	Korebacter	Acidobacteriales	[Korebacter versatilis Ellin345]	GGCAGCTTGATCCATTTGCTGCTCGTAATTGCTGTCGTGGTCGCGGTGATCAACCTGATCACCGGCCGGCGCACAGTTTAGTCAGCCGCACGCGGCTGGCTACCAGACGAAGGGCAGGGAGTAGAACGCGGCACGTTTCGCTCACAAATTTGCGAGCGGCGTGCCATGACTCTGTCAGGT	60.61
22020	ACCTGAGGGACT	0.00848509	0.00443537	0.00218031	3.89169	2.03429	0.0140719	0.106546	[Predicted membrane protein]	Bacteroidetes	Bacteroidia	Porphyromonadaceae	Parabacteroides	Bacteroidales	[Parabacteroides distasonis ATCC 8503]	TAATACTAAAGTAAAAAAGTTCTTCCGATAGTATTTCCGTGAGGAAGGAAACCGGATAAAAAATTGCTCCCGGCGATATTCGTATCGTCGGGACTTTTTTATGGTTCGGAAAGCTTTTATATAAATAAATGCGTATATTGCGGCAAGCTTATAATTTTAGAGTTTATGAGTCCCTCAGGT	34.55
27436	ACCTGCAACTAG	0.000349029	0.00471579						[ATP-dependent exoDNAse (exonuclease V), alpha subunit - helicase superfamily I member]	Chloroflexi	Chloroflexi	Herpetosiphonaceae	Herpetosiphon	Herpetosiphonales	[Herpetosiphon aurantiacus DSM 785]	GTGGGGGTGAGAGATCTTAAAACCTAGATGCTACCCTTCATGATCTTCGTGTGCTTTGCGGTTGCACCTTTTGATTTCTGACTTTTGATTTCTGACTTTTGATTTCTGACTTTTGATTTCTGACTTTTGATTTCTGACTTTTGATTTCTGACTTTTGACGTAACTATGCTAGTTGCAGGT	37.58
27919	ACCTGCGTACGA	0.0004644	0.00394578						[Lauroyl/myristoyl acyltransferase]	Proteobacteria	Gammaproteobacteria	Enterobacteriaceae	Yersinia	Enterobacteriales	[Yersinia pestis Medievalis Harbin 35]	GCTGATATCAGTTTTTTGCTATTGGGCTTTAATTGCGAAGCGGTTATCTGCAAACACTGAATTAAACGTTGTCGCCTGGAAAGATGAAGGTTGCCAAAAAGAGTGTCTGTATAACGTGTCTTCTGTAATGATGATTAGCCCACCGCCAATTCTAAGAGTTTCCCCATGTCGTACGCAGGT	41.82
37573	ACCTGCGTATAT	0.00286426	0.106248	0.0448569	0.0638534	2.36859	7.16e-05	0.100613	[IMP dehydrogenase/GMP reductase]	Firmicutes	Bacilli	Streptococcaceae	Lactococcus	Lactobacillales	[Lactococcus lactis lactis Il1403]	AATTGAGATAAAATGAATAAGGAAGGTTGAGCAGACAGAGATTTTATAATCGTTCAACTAGTGAAACCCGAAGGGTTTGGTCGGTCTTTTCTGTAAATCAAATCATAAATGAGTTCACAGGCTAGAAATTCATAAAAGCCTACTCATTCTCAAGGAGAAATTGCAATGATATACGCAGGT	35.15
20586	ACCTGCTATCCG	0.0853712	0.162091	0.0349937	2.43962	4.632	0.00314793	0.0163769	[Transcriptional regulators]	Actinobacteria	Actinobacteria	Rubrobacteraceae	Rubrobacter	Rubrobacterales	[Rubrobacter xylanophilus DSM 9941]	AGCCGCTAAAACGCAGAAGTTTTGGAGGCTCCGAAGATTAGTGCTGTTGGCTCCGAGACACTATCGAGTGCGGGTAAACCGTAGTTTTTGGATGTGATATATTGGTTACTCTGATGAGCGATCAAATAGACTAGATAGGCGCAGGCATAAGAACTGGGGGAACCCATGCGGATAGCAGGT	47.88
26993	ACCTGTCCAGCA	0.000333795	0.0015981						[Uncharacterized conserved protein]	Cyanobacteria	Synechococcophycidae	Synechococcaceae	Thermosynechococcus	Synechococcales	[Thermosynechococcus elongatus BP-1]	CTCGTTAGAATTGGCGACGTTCACTGTGAGAAGCAGCCTGTAGGGAAAATCCAGTGCAAGTCTGGTGCTGTGCCGCAGCTGTGATGGGAATCTTCCCTCAGCCAGAATGCCTACTTGCTGTGGTTCACTCTATTTGCCTGCGTCGCACGGGCATGGAGCTTCAACATGTGCTGGACAGGT	53.94
40313	ACCTGTCTTATC	0.0127605	0.0163608	0.00536709	2.37754	3.04835	0.0514831	0.0184876	[Transcriptional regulator]	Proteobacteria	Gammaproteobacteria	Shewanellaceae	Shewanella	Alteromonadales	[Shewanella oneidensis MR-1]	TAAGCTTGCGGCAATGGCGATTGCACAGAGTAAGCCTGTGAGCCGGCACGCATAACAGATCATATACTTAGCAATCTATTGGGTAAGTTTTATCTTATTGTTTATCATAATTAAACGTTTATATTTTTGATTCTATCCCGAAGATAAATCAACAGGAAACCACTGATGGATAAGACAGGT	36.97
24373	ACCTGTTACGCT		0.00530516						[ABC-type transport system involved in resistance to organic solvents, permease component]	Actinobacteria	Actinobacteria	Mycobacteriaceae	Mycobacterium	Actinomycetales	[Mycobacterium tuberculosis F11 (ExPEC)]	GCTTAACCAGCGAAATTGACCCAGTTGATCCGGTGTGCGGTTCGTTGACACCGCAAACTCGTTCTGGGTTAGGATGGGCCGGCTCACACCGTGCAACGTGCGGGCCCTAAGCGCGTTCAGGAGACTCACAGACTTCGCCGCGAGCAGTAGACGGGGGGACCCCAGATGAGCGTAACAGGT	61.21
15763	ACCTTCATCGAC		0.00139214						[Ribosomal protein L10]	Firmicutes	Bacilli	Bacillaceae	Geobacillus	Bacillales	[Geobacillus sp. Y412MC52]	TTAATTTCCTACCGAGGTATGTGGACGATAGAACAGCGCGCCCTGCGTCGGGGACGAGCGGCGGTGCGTTGAACGACACCTCCATGTCTACGCGGCATGGAGGTTTTTTATTGAGCAGACGGTATAAGTGGTATTCTCTCATTTTCCTTACAGGAGGTGCAGGACATGGTCGATGAAGGT	52.73
34588	ACCTTCCAGGTA	0.00793979	0.00712652	0.00221264	3.58837	3.22082	0.0334731	0.169415	[Beta-galactosidase/beta-glucuronidase]	Bacteroidetes	Flavobacteria	Flavobacteriaceae	Cellulophaga	Flavobacteriales	[Cellulophaga algicola IC166, DSM 14237]	TTTCAGGTAACATTCCGCTTTTTTTTCATCAAAACAAACTTCGGTTTCCAAGATTACTGGGTATCTAACTACAATAAACCATATGTGGTATGTTTACAAACATTTCTACTGACCTACCATTCTAAGAATAAATAATTTTAGTACCACAAATATCACTCACTGAAAATGTACCTGGAAGGT	30.91
21605	ACCTTCTTGTGC	0.0510228	0.127818	0.035655	1.43101	3.58484	0.0905845	0.0302698	[Na+/H+ antiporter]	Proteobacteria	Gammaproteobacteria	Enterobacteriaceae	Shigella	Enterobacteriales	[Shigella flexneri 2a 2457T]	CGTGAGCGCTTACAGCCGTCAAAAACGCATCTCACCGCTGATGGCGCAAATTCTTCAATGGCTCGTAAAAAACGAATTATTCCTACACTATAATCTGATTTTAACGATGATTCGTGCGGGGTAAAATAGTAAAAACGATCTATTCACCTGAAAGAGAAATAAAAAATGGCACAAGAAGGT	38.79
36508	ACCTTGCCGAAT	0.00115197	0.00501253	0.000769328	1.49737	6.51547	0.444899	0.0156458	[Predicted membrane protein]	Planctomycetes	Planctomycetacia	Pirellulaceae	Pirellula	Pirellulales	[Pirellula staleyi DSM 6068]	AGCGAAACGGCTCGAAATCGACCGGATAGAAGCTGCCAGATAGCCCGCTCGATGGCTGTCTAGCCCCTGAAATAAACGTGTCGGCTGGGTTTTTCAGCTCGATACTGCATGTACATTGTTTGGCACGATAGAACTAGTCGCACATTGAACTTGGAGATTGCTTCGATGATTCGGCAAGGT	50.3
31045	ACCTTGGTTACG	0.000429415	0.00434515	0.00242839	0.176831	1.78932	0.105611	0.242421	[Alpha-glucosidases, family 31 of glycosyl hydrolases]	Proteobacteria	Gammaproteobacteria	Enterobacteriaceae	Shigella	Enterobacteriales	[Shigella flexneri 2a 2457T]	ACATTTCACTCGCTAAAGGCAACATTATGTATCTTCAATTTATTAAGTTAAAAACAGCTCAGCTTCTGTAAAGTTTTTATATATCAGTTTTATGAGAATCATTTTACATAAGCCTGTAATAACAGGAAGGCAACAATCTCGTTCTCAACTCTATGGAGATTAGTTATGCGTAACCAAGGT	30.91
15712	ACCTTGGTTGGT	0.000299645	0.00105009	0.000160022	1.87253	6.56216	0.25098	0.000683228	[Bacterial nucleoid DNA-binding protein]	Cyanobacteria	Synechococcophycidae	Merismopediaceae	Synechocystis	Synechococcales	[Synechocystis sp. PCC 6803]	AATAAGGCAGTGAAACAGCCAGTCTGCGGGGATTTCAGGGGTTTTTAATGCCAAATTTCTGTGTCTATCCGGGCTGTGGAGCCTCCCGATGACCCTGTTATGGGGAGAAAATGCCTAAAAAATGAGTCTATTCCAACAAACTCACTCTCAAGGAGATTTTTTCAGATGACCAACCAAGGT	44.85
14578	ACCTTGTCTTAC	0.00469322	0.0150735	0.0048824	0.961253	3.08731	0.913298	0.00444024	[tRNA and rRNA cytosine-C5-methylases]	Crenarchaeota	Thermoprotei	Pyrodictiaceae	Hyperthermus	Desulfurococcales	[Hyperthermus butylicus DSM 5456]	CCTAAAATGTTACAGGATATAGAGGCTAGAGTTGCGACCGAGGTAGACTACATAAATGGCTATATTATCCGCGAGGCTGTTGTCCGGGGGCTCTACACTCCCTATAACATGGCGGTATACCTTGCTGTTAAAGGGCTGGAAGAAGTATTAAGGGGCTAGCTTGGGATGGTAAGACAAGGT	47.88
16320	ACGAAACACAGT	0.000220446	0.00146566						[Thiamine pyrophosphate-requiring enzymes [acetolactate synthase, pyruvate dehydrogenase (cytochrome), glyoxylate carboligase, phosphonopyruvate decarboxylase]]	Proteobacteria	Gammaproteobacteria	Enterobacteriaceae	Escherichia	Enterobacteriales	[Escherichia coli K-12, MG1655]	TATCAATTTAATCCTCTGTAATGGAGGATTTTATCGTTTCTTTTCACCTTTCCTCCTGTTTATTCTTATTACCCCGTGTTTATGTCTCTGGCTGCCAATTGCTTAAGCAAGATCGGACGGTTAATGTGTTTTACACATTTTTTCCGTCAAACAGTGAGGCAGGCCATGACTGTGTTTCGT	39.39
22407	ACGAAGACCTGA	0.00111491	0.00661144	0.0007849	1.42044	8.42329	0.290499	0.00789259	[Dinucleotide-utilizing enzymes involved in molybdopterin and thiamine biosynthesis family 1]	Proteobacteria	Gammaproteobacteria	Moraxellaceae	Acinetobacter	Pseudomonadales	[Acinetobacter baumannii ATCC 17978]	AAATATACTTTCTTCTGAAAAGCAGTAAAATACTCCCCGTGTTTTATATCCCCTCAAAGAGTAGCAATGACCGATCTTCAACAAGATGAATATGACCGCCGTTTTGCAGGTGTAGCCAAAATTTATGGTGATTCATCGTTCCAGCACTATGAACAAAGTCATGTGATGTCAGGTCTTCGT	38.79
37686	ACGAATCGCTGG	0.0055982	0.0109118	0.00375308	1.49163	2.90742	0.428798	0.0793939	[Predicted hydrolases of HD superfamily]	Proteobacteria	Gammaproteobacteria	Shewanellaceae	Shewanella	Alteromonadales	[Shewanella oneidensis MR-1]	TTGGATCGCTTTTTTGCATTTGTTCAGCAAACTTGCCCATCTTTTCACTCACTTATCCTTGTGATAAGTGTTAGGCTTACACTCAATAGCCGTACTTGTACTTTGCTTTCCCCTTATCTTCAGAGTCAAGTGACGCGCCTTTTAGCCTTCATTTAAAGGAGCCTTATGCCAGCGATTCGT	41.21
14886	ACGAATGGATTG	0.000110722	0.000745217	0.00016301	0.679234	4.57161	0.412755	0.0222741	[Translation initiation factor 1 (IF-1)]	Actinobacteria	Actinobacteria	Pseudonocardiaceae	Saccharomonospora	Actinomycetales	[Saccharomonospora viridis P101, DSM 43017]	GTGTGACAGACCCCGTGGTCGTGCTTGACATTCGTTGCGTACACTGTCTAGTTGGCGTGCCCATCACGCGACCCATACGCTTGTTCAATGGCGGCCGGGTCGTGTGACGTGTGTGCCACGCAGGCAAGCACTCGAACGCTCAACTGATCACGAAACGCGGAGTACATGCAATCCATTCGT	58.79
37123	ACGAATGGTAAG		0.000459782						[Alpha-glucuronidase]	Actinobacteria	Actinobacteria	Pseudonocardiaceae	Saccharomonospora	Actinomycetales	[Saccharomonospora viridis P101, DSM 43017]	CAATGGACCCTTGACGGGGTGTGTGGGTGTTTCCACACTCGGTCACACACGACAAGGTGATCGATTTCCCTCGGCTGTCCGAAAAGGACATCTGAGATTCGCCCGTACCGCTTTCCTCCCGGCTGCTCTCCCCCTATTCGGCGACACGGCAAAGGAGCCCGCGAGATGCTTACCATTCGT	60
21158	ACGAATTACCTG	0.00324277	0.00405177	0.00230234	1.40847	1.75985	0.166413	0.246415	[Membrane-fusion protein]	Proteobacteria	Betaproteobacteria	Alcaligenaceae	Bordetella	Burkholderiales	[Bordetella pertussis Tohama I]	CCCATGCGCCTTTGACGCCGGCATGTCCATCGGCCAAAGGGGGGAAACCCCGACGTTTTAAACAAAAATCGGCTACATTAATGCGTTCTCTGCGTGCCTCATGCTCGCGTGCGGCCGTCGCAATGGCGGTTGGGAGCAGCGCGCTTTTACCTCCGTGAGGAATCCATGCAGGTAATTCGT	58.79
14885	ACGACAACTCTG	0.000603731	0.000483189						[Cell division protein]	Bacteroidetes	Bacteroidia	Porphyromonadaceae	Parabacteroides	Bacteroidales	[Parabacteroides distasonis ATCC 8503]	TTATCATTGTATATGTACGAATAGCCTTTGTTAGAGTTGTAGAGGTTAAATATTCTAAAACCCTTTCGGCTTACTTATTTTATTCGTTCTTTTGCAAGAAAATTGGGAGGTGTGTTCTCTGTACGCATCTCCTTAATTTATTTAACGTTAATAAGTGAGAGTCTGATGCAGAGTTGTCGT	32.73
22604	ACGACACTCAAC		0.00156803						[Predicted pyridoxal phosphate-dependent enzyme apparently involved in regulation of cell wall biogenesis]	Proteobacteria	Alphaproteobacteria	Rhizobiaceae	Rhizobium	Rhizobiales	[Rhizobium leguminosarum bv. viciae 3841]	CTTTGTGAGCTTCTCGCCGCAAGGTCGCCCATGGGAGGTCGTTGGCCTCGCCCCTTGGGAAAAAGTTGTTTCAGTGTTGAGCCAATGCATGGCCGAATGTTATTTGACTTGTTGCAGTGGCGGCGCTGCCGCGGAAATCATGAAAATTTACCAAGAGCAGGTTTAATGGTTGAGTGTCGT	52.12
27870	ACGACACTTTCG	0.000594023	0.00269184	0.000739747	0.803008	3.63886	0.427223	0.0806631	[Dihydrodipicolinate reductase]	Proteobacteria	Gammaproteobacteria	Moraxellaceae	Acinetobacter	Pseudomonadales	[Acinetobacter baumannii ATCC 17978]	ATGTCAGCAGCTCCACGCATTGGTATTTTGGGTGCAGGCGGCCGTATGGGTCGTACACTTATTCAGGCAGTTCAACAAGCAGGCTATCAATTGGCTGCGGCAGTAGAGCGTCCAGAAAGTAGTTTGGTCGGCACAGATGCTGGTGAACTTGCAGGAATTGGTTCAATGCGAAAGTGTCGT	51.52
43685	ACGACATGAGCG	0.00152948	0.00747228						[Nitrogenase molybdenum-iron protein, alpha and beta chains]	Deferribacteres	Deferribacteres	Deferribacteraceae	Denitrovibrio	Deferribacterales	[Denitrovibrio acetiphilus N2460, DSM 12809]	TCATCTCTTTTAAATATGAGGTTGTCGCGGCTGTTTTACAGCCCTCAGGGTGACCCATAAAGAGTTTCTGTTATAAAGCCTGTTATACAAAGGCATCGTAAAGATGCGCAACATCAGAGGGATAGTTAGGAGTAATTATTCTTTCTGATAATCAGGGAGTTGAAGATGCGCTCATGTCGT	40
31425	ACGACCATACGA	0.000368035	0.00170957	0.000217159	1.69478	7.87244	0.342645	0.00434222	[Signal transduction histidine kinase regulating C4-dicarboxylate transport system]	Planctomycetes	Planctomycetacia	Pirellulaceae	Pirellula	Pirellulales	[Pirellula staleyi DSM 6068]	ACGTTGCTCGGTTTTGGCCGTTGGTGGTACAGTGCCCGCGATCCAGAGTCAGCCCGAGCGCGCTTGTTCGCCTCGATCGGCTGAAGGAGGTTCGAACTTCAGGACGAAGCTCGAGCGGTGCACAACTTCCCGTAGTGCACCACGGTTTGCGACAGGGAGGTCGCTATGTCGTATGGTCGT	61.21
15256	ACGACCGTGGAA	0.000446729	0.0109575	0.000979524	0.456068	11.1866	0.202624	0.0200781	[Alpha-glucosidases, family 31 of glycosyl hydrolases]	Firmicutes	Bacilli	Enterococcaceae	Enterococcus	Lactobacillales	[Enterococcus faecalis V583]	AAGGATGTGTTTATGAAGGGGTTACTGAAACTGACTTTCTAACAGTCTCAGTAAACTAAGAAAATCGTTATGACTTTTCATCTGGATAAAACTTTGTTGGGTTTTGGATTTTGTGAGTAATTTTGTCGGAACTATTCTATGGGGAGCAATTTTAAGGAGGAAAAAATGTTCCACGGTCGT	33.94
41353	ACGACCTTCTCG		0.00423085	0.00073753		5.73652		0.0291597	[dTDP-D-glucose 4,6-dehydratase]	Proteobacteria	Gammaproteobacteria	Enterobacteriaceae	Shigella	Enterobacteriales	[Shigella flexneri 2a 2457T]	TTTTCGGATTTGGCGCGAGTGGCTAACGCTCGCCACATCGTTGAGATGCATGCAGTGCACTGGTAGCTGTTAAGCCAGGGGCGGTAGCGTGTATTAATACCTCTATTAATCAAATCTGGAGCAGTCTATTTCACAGCATGCTCTATAGCTATATGGAATAAAAAAATGCGAGAAGGTCGT	44.85
31838	ACGACTCTTGAG	0.000337375	0.00135298						[Protein-L-isoaspartate carboxylmethyltransferase]	Crenarchaeota	Thermoprotei	Pyrodictiaceae	Hyperthermus	Desulfurococcales	[Hyperthermus butylicus DSM 5456]	GCAGCTGTCGTGGATGCTTTCCGGGGCCCAGCAAGCTAGATGCATGCTCGCCAAATAGCTAGGCGAAACAATATCTACCCGTATTGGCTGTTTATTCAGAGAGGCTTGGCTGCGAGTGGAGTTATAGCCTATGCTCATGCAATACCTTGACTTAGGTGGCAGCGGATGCTCAAGAGTCGT	52.12
19641	ACGACTGGTTAC		0.00252355	0.000114143		22.1088		0.0159323	[Methylated DNA-protein cysteine methyltransferase]	Proteobacteria	Betaproteobacteria	Oxalobacteraceae	Herminiimonas	Burkholderiales	[Herminiimonas arsenicoxydans ULPAs1]	GCGATAGGGTGCAGTGCTCAGCGTCATGGAATGGTTGCAGGGGGAACATACATACACACGGCATTGATGTCGGTTAGCAGGGGAGACCTGTATCAATAAAAACTGTGATAGCGCAGCTATATGCGGTTTGGGGTACAGCAGCAGTATTTGAGGGCGCATCGCGAGATGGTAACCAGTCGT	52.12
26671	ACGAGAACCCAT	0.000911966	0.0055208	0.00308159	0.29594	1.79154	0.211583	0.278252	[Uncharacterized MobA-related protein]	Firmicutes	Clostridia	Peptococcaceae	Desulfotomaculum	Clostridiales	[Desulfotomaculum acetoxidans 5575, DSM 771]	GTTACATTCTGTTTTATCATCAATTCACATAATTAGACATTTATTTTTGTTTATCTGATGACATTCTTAATCTACCTTTCAGCACTTACCGGATGAAATAGAAAAGTTAACTTAGTTGACCATGTTTTCCCTGACCAGCTTTTATTTATAAAGGGGAGTTGGCGTATGATGGGTTCTCGT	32.12
29735	ACGAGAAGACTG		0.00431449						[Uncharacterized iron-regulated membrane protein]	Proteobacteria	Gammaproteobacteria	Moraxellaceae	Acinetobacter	Pseudomonadales	[Acinetobacter baumannii ATCC 17978]	TCCAATCATTATTGCGACTGACCATTTTATCAATCGCACTATTTGCCCTTTTCTTTATTGTGACACGGACGGTAGGTTATGCATAAAGGTATACGTCAATCTATGGCATGGCTCCACTCGTGGACTGGTTTAATTTTTGGATGGCTCGTATTTGCTATTTTTTTAATGCAGTCTTCTCGT	38.79
35206	ACGAGCTACAGT	0.000921965	0.00536768	0.00153267	0.60154	3.50217	0.25511	0.0335241	[Multidrug resistance efflux pump]	Proteobacteria	Gammaproteobacteria	Enterobacteriaceae	Yersinia	Enterobacteriales	[Yersinia pestis Medievalis Harbin 35]	TGATGGCTCAATACAATAATATCGGCCCTAAATAATTCGAGTTGCAGAAAGGCGACACCTGAGTGGTTCCCCAAGCCCTGACGAAAATCAAGTGACTGGGGTGAACGAAGGCGGTCAACCCTCATACAACGTGCAAAATGACGGGTATAGAGCGTGGAGAACACCATGACTGTAGCTCGT	49.09
29534	ACGAGGTGAGGA	0.121274	0.343088	0.129126	0.93919	2.65701	0.852858	0.0858338	[Phosphate starvation-inducible protein PhoH, predicted ATPase]	Firmicutes	Bacilli	Lactobacillaceae	Lactobacillus	Lactobacillales	[Lactobacillus casei ATCC 334]	GGCGCAGAAACCTGCATATAAGGATCTTGAGACTAAATGACCAAAGACCGGTCATTTAGTCTCAAGGCCACTTATGCTCCGGTTTCTAACCGCGCCTGCTCGCGCTCTTAAAATATGCTAAACTGAGAGCATCATTGCTTAATAAATTTGTTAGGGGGCCAATATATGTCCTCACCTCGT	44.24
26633	ACGAGTAACCGA	0.000857732	0.00660342	0.00196195	0.437182	3.36574	0.00309714	0.0338021	[Preprotein translocase subunit SecG]	Chlamydiae	Chlamydiae	Chlamydiaceae	Chlamydophila	Chlamydiales	[Chlamydophila pneumoniae AR39]	AATTTTCAGATAGTCAATAATTGGTTTTTTTAAGAGAATGCTAGGCAGGTGCTCGTGTTTGGGCATTTGATTAAGTCTACATGAATCTGGAGGGAGAGATTCTTCTGGTATTGAGAAGTAGAACAAAAAACAAGGATCAGACGTTCTCCGATGTCTTCCTAATCGATGTCGGTTACTCGT	38.18
29242	ACGAGTTACGGG		0.000655708						[Uncharacterized conserved protein]	Actinobacteria	Actinobacteria	Coriobacteriaceae	Eggerthella	Coriobacteriales	[Eggerthella lenta VPI 0255, DSM 2243]	TAGTCGTCAGAAGGGACGTTCGGTTGGATTGGCGCATGGGGGCGTCCTTTCCTCGTCGGTTCCGTTTCCCCAGTATAGCGCAATCCCGTTACCGGTTCGTCAACGGACGCACACCTGCGTGCGGCGCCGCCGTACGACAATTATGCGGACGGCGAAAGGGGCGGCATGCCCGTAACTCGT	62.42
28355	ACGATACCCTTC	0.000426651	0.000619923						[Superfamily II DNA and RNA helicases]	Proteobacteria	Alphaproteobacteria	Beijerinckiaceae	Beijerinckia	Rhizobiales	[Beijerinckia indica indica ATCC 9039]	ACGGGTCCATTTCGGGCCAACACTTTAGCGGCATGATCTCACATTTGAGACCGATGACATGCCTTAGGCTTTAAAATTCAATCCATTCCCTCCCGTTTCGGGCGGCGCCTGACCAAGATCGACCCGCTCATCTCCTCCCGCCTTCGTCCTCGGAAAGGACTTTCTATGGAAGGGTATCGT	53.94
42186	ACGATAGATGGC	0.000325219							[Predicted membrane-bound metal-dependent hydrolases]	Proteobacteria	Gammaproteobacteria	Enterobacteriaceae	Yersinia	Enterobacteriales	[Yersinia pestis Medievalis Harbin 35]	CCTACAAAAAATGCAGGTGAGTCTGATTATCTTCCCCTCAAAATCAACTTATAATAAATAAGGTTAATTCCAATGATAAACGTGAGTGGGAGTTGAGAGAATTAAATTTTTATTCCGAATTTACTTATCGAAACACGTTAATGCTTTAGGAGCGATTAATTTATAATGGCCATCTATCGT	30.91
22179	ACGATAGCAGCG	0.00259559	0.0171402	0.00166236	1.56139	10.3108	0.227961	0.00425136	[Transposase and inactivated derivatives]	Proteobacteria	Betaproteobacteria	Nitrosomonadaceae	Nitrosomonas	Nitrosomonadales	[Nitrosomonas eutropha C91]	GGTTTTGCAGGTCGCCCCATCAGGGTATCGGCGATATTCCGCGCAACAGCGTAATCCGGCTTTGCGCAGTGCCCGCGTCCTGCGTGATGATGAACTGCTGCCGTGACATGGTTTAATAAACCGGACAGTCCAGTTAAGAGAAAATAACCTTAACTGGAGGAAGCAATGCGCTGCTATCGT	52.73
38316	ACGATAGCGTAC	0.0002292	0.000784716						[Prolipoprotein diacylglyceryltransferase]	Proteobacteria	Gammaproteobacteria	Pseudomonadaceae	Pseudomonas	Pseudomonadales	[Pseudomonas syringae pv. syringae B728a]	GCTGCGCGTGGAAGCGATAACCATACGGCTGGACACATCAATCGCATCTTTTTTCACTTCGTTCAGGCGGCTTCCATCGGTCGCCGCTAGAGCATCCTGCCGGGCTCCGGTAACATGCGCGCCTGATTCAGTCGCTCGCAAGGGCGTTCCAATTGAGGAGTCGCAATGGTACGCTATCGT	58.18
31920	ACGATCCACAGG	7.62e-05	0.000361052	2.85e-05	2.67223	12.6685	0.31472	0.0387655	[Response regulator containing a CheY-like receiver domain and an HTH DNA-binding domain]	Proteobacteria	Gammaproteobacteria	Xanthomonadaceae	Xanthomonas	Xanthomonadales	[Xanthomonas campestris pv campestris ATCC 33913]	ATGCTGGTCACGTGGAGCGCGGCGCAGCACGCGTTGAGCGCGGGTCCGCCGGGATCTGGCGCAGTACACGCGTCTAACTTCCACGTAATACGTCGCATCGAGCTTGCCCTGAATTATTCACGGAGCTAGGCTGCACCAGCCAGCCGCACAGCGAGGACTACACGGATGCCTGTGGATCGT	63.03
23074	ACGATCGGAATT		0.000827071						[Molybdenum cofactor biosynthesis enzyme]	Actinobacteria	Actinobacteria	Coriobacteriaceae	Eggerthella	Coriobacteriales	[Eggerthella lenta VPI 0255, DSM 2243]	AAGGGTCGAGGCACGCCGCCTTCGCGCGATTCCGAGGAATCGCGTACCGAAGTACGCTTCATCCTCGGAATCCCCCGAATTCGACGCACCTCGGCCCTTCTCGCTGACTCGCTGCGCCAACCTGCGATCTTTCAACCTGCGAGATACCGAACCAAGGAGATACCCATGAATTCCGATCGT	60.61
17077	ACGATCTAACAC		0.00108599						[Predicted membrane protein]	Actinobacteria	Actinobacteria	Bifidobacteriaceae	Bifidobacterium	Bifidobacteriales	[Bifidobacterium breve ACS-071-V-Sch8b]	GTTTCACGGCACCGCTCCGGCTCCAGCTGCAAGGTACCGGGTACCGCGTCCAGCCGGATGTCCGTGTCCGCACCAGCCGCTGAAACGGTGAGCTGCACTACGCCGAATGGTTGCAGATATAACGGCGAAGTGCTGTTGATGGCATGGATTGCGCCGTAACTAATCATGGTGTTAGATCGT	60
27875	ACGATGGAATGA		0.0012517	0.000647307		1.93371		0.178493	[FOG: TPR repeat, SEL1 subfamily]	Chlorobi	Chlorobia	Chlorobiaceae	Chloroherpeton	Chlorobiales	[Chloroherpeton thalassium ATCC 35110]	AGCCTTCTGAGGCGAAGCATCCATTTGTCACATAACGTTGGATTCTTCGGCTAAGAAGCCTCAGAATGACATGATTCTGTTTTGTCATCACGAAGCCATTATCTACGCGCACTTCGTCTTCTCAGCTGGGCACGATATAAGTTTGAACATTTAGCTATAAGACACATGTCATTCCATCGT	43.64
43423	ACGATGGTCGAT	0.000301175	0.00181955	0.00212434	0.141773	0.856524	0.23296	0.808956	[Growth inhibitor]	Firmicutes	Clostridia	Peptococcaceae	Syntrophobotulus	Clostridiales	[Syntrophobotulus glycolicus FlGlyR, DSM 8271]	TTTGCACAGTGCGCTTGGGGAGTAGTGTCGAATTAAGCGCCTTGATTATAAAAAAAGACTTAATGTCAGAAGCGATGGGGATCGCTCTGCTTATACAGCAGGGCGATCCCTATATTTGTGCCATTAAGAAAAAACAGAGAATCTCGAATCAAGGAGGTGTAAAGTATGATCGACCATCGT	42.42
29279	ACGATTAGGCCT		0.000679088						[Uncharacterized protein conserved in bacteria]	Firmicutes	Bacilli	Alicyclobacillaceae	Alicyclobacillus	Bacillales	[Alicyclobacillus acidocaldarius acidocaldarius 104-IA, DSM 446]	GGCCGGGCGAATCCATTCTACGGAACCCCTCCGGCATTGCATAATTTGCCCTTCCATGCACATCTTACAACCATGAACCGATCCCGATGCATAGGTATGTGCCTCACACTGATCTGTGCAGCCGCTTGTTGGTGCTCGAGCGCCGCGCCGGCGCGCGGAACGCCGATGAGGCCTAATCGT	60
31842	ACGATTTGAGGC	0.000281647	0.00210145	0.000397081	0.709294	5.29225	0.597106	0.124925	[Acyl-CoA synthetases (AMP-forming)/AMP-acid ligases II]	Actinobacteria	Actinobacteria	Mycobacteriaceae	Mycobacterium	Actinomycetales	[Mycobacterium tuberculosis F11 (ExPEC)]	TCGCTAAGAAATTTGGTTGACTTCATGAATAAGGCCGCGCCCGCCCCGACAAATGATTACCTTACATTTGCGGGCTAGGCATAGCGGAGCAGGGGTTTTAGTCTAGGGGGAGATCGGCTGGCGCTGCGCAGACATGCTGCGGAAGCAGAACTGCGTAATCGTCAGATGGCCTCAAATCGT	54.55
29025	ACGCAAAGACGG	0.000827422	0.0058037	0.00046162	1.79243	12.5725	0.161197	0.00462094	[Predicted P-loop-containing kinase]	Proteobacteria	Gammaproteobacteria	Moraxellaceae	Acinetobacter	Pseudomonadales	[Acinetobacter baumannii ATCC 17978]	GGTTCAGGAAAATCTTCAGCTCTTCAAGTATTAGAAGATTTGGGCTACTACTGTATTGATAATTTACCTTTGGCATTGCTGCCTGAAATTGTGGCAAAGCTAGATCATGAAAATAATCTTGAGCAGCTTGCTTTAGGGGTGGATGTACGAAGTACTCGGGCAGATATGCCGTCTTTGCGT	40.61
19248	ACGCAAAGCGCT	0.00376529	0.01042	0.00451608	0.833753	2.30732	0.26633	0.0536357	[Signal peptidase I]	Bacteroidetes	Bacteroidia	Prevotellaceae	Prevotella	Bacteroidales	[Prevotella melaninogenica ATCC 25845]	ATGGTTGTTGGGTGTTGATGATTACTGATAATGCTTTATCATAAAGCTAAAAGTAACGCACAATAGAGGAGACTGTTCTTCTTAACACCCTTTCACCAACTGATATTTAATAACAAACATACCGACATAATTCATTATTCAACATTTATCACCTCAATATATAGTATGAGCGCTTTGCGT	31.52
37864	ACGCACTTTCCG		0.00141764						[ABC-type polysaccharide/polyol phosphate export systems, permease component]	Proteobacteria	Deltaproteobacteria	Myxococcaceae	Myxococcus	Myxococcales	[Myxococcus xanthus DK 1622]	TTTCCGGTGTCCTGGTTGCTCAGGCGCTGGAGCCAGGGCCGGACATTCGCTCGGTTGATGGCTTGCTCTTCAAATGAGCAGCCGTCCGAGGGCGTCAGCAGAGTGGGGCCGGGGGCGCCGGGCGTCCTCGCAACAGCAAGCGGCCCTGCTATAGAAGGCCCCCTCATGCGGAAAGTGCGT	66.67
39630	ACGCAGCCGTAT	0.000526082	0.0152649	0.00119484	0.440293	12.7756	0.0830789	0.0195462	[SLT domain proteins]	Firmicutes	Bacilli	Lactobacillaceae	Lactobacillus	Lactobacillales	[Lactobacillus reuteri F275, JCM 1112]	TAAAAAAGCAGCTAATGTTTCAAGGCGGAATGGCACCATCACAAGTTGACTGCCAAGAATATGAAGAACTGCTGAAAATACTGAGTGCTAAATCTAGGGAAGATCGACCAATGAATACGGGGGATGCCCATAAGAAGTTAGCAATGTTAATGGGAGGTGGATAAAATGATACGGCTGCGT	41.21
42374	ACGCAGTGATGT		0.000300671						[Fe2+ transport system protein A]	Proteobacteria	Alphaproteobacteria	Rhodobacteraceae	Rhodobacter	Rhodobacterales	[Rhodobacter sphaeroides 2.4.1]	AGCTCGGACAAGGGCAGGCAGCCTCTCCGAAAATTCGAAACATCCTCTCTTCGGGGCCGGAACTTGATCCGCGTCAAGGTGCCCCAGCCTCCAATCCCTATTAAAACCGTAAACCACTCAGGGTGGTCAGACGGGCAGAGGGTCCGGGGCGAAGGAGACGAGTTTATGACATCACTGCGT	58.18
26236	ACGCAGTGGTAA	0.000243462	0.00170751	0.000440544	0.552638	3.8759	0.216679	0.00275094	[Collagenase and related proteases]	Proteobacteria	Gammaproteobacteria	Enterobacteriaceae	Citrobacter	Enterobacteriales	[Citrobacter rodentium ICC168]	AACAGCCTGAAAGATATTGCCGGACTGGTGCCTTTTGCCCATCGCTACGGCGCGAAAGTGTTCATTACGCTGAATACTATTCTGCACGATGATGAACTGGAACCGGCCCGGCGTCTGATTACCGATCTCTATCAGACCGGCGTTGATGCGCTGATCGTTCAGGATATGTTACCACTGCGT	52.12
42098	ACGCATCGGCTT	0.00144819	0.00671505	0.000920693	1.57294	7.29347	0.442123	0.0617099	[Predicted flavoprotein]	Actinobacteria	Actinobacteria	Actinomycetaceae	Arcanobacterium	Actinomycetales	[Arcanobacterium haemolyticum CCM, DSM 20595]	GGATTATCCGGCACCTCCTCCACTTCGTCACATCGAATACATAATTACGCACATGCTTATGTTTGTGTGTTTATTGTTGCTAGCATAGAAAAACAGTGATTGAAAGGGCCTCGTGTCGATGTGCACGTGCCCAACAACGTTAGACGATGCGAACGGAGCAATAACATGAAGCCGATGCGT	45.45
23993	ACGCATGAACCG		0.00188323						[Choline dehydrogenase and related flavoproteins]	Cyanobacteria	Synechococcophycidae	Synechococcaceae	Synechococcus	Synechococcales	[Synechococcus elongatus PCC 6301]	TCAACAAAGAAGGGGCTTAGGGGCTCTGATATATCCCGAGCAGCTTGCGCAGTTAGAGACACCCTCTTCTGAGTGATGGTCTTGGCTAGTCGGTGCCTCCGCGCAATCTAATGGTGCGCCTTGATCGCCAACAGCTCCTTTGCTAACGCCTAAGATTTTTCCCCAATGCGGTTCATGCGT	52.73
34956	ACGCATGTGTAT	0.0115302	0.0674482	0.0525535	0.219399	1.28342	0.000158887	0.260233	[N-formylmethionyl-tRNA deformylase]	Firmicutes	Bacilli	Streptococcaceae	Streptococcus	Lactobacillales	[Streptococcus thermophilus LMG 18311]	TATTTTTGATATAATAAGTTGAGGAAATTATATATGTAATTGAAATCCCTTGGTTCAGAGATAAGGAATGGGGTAGCTATTTTTTCATGTCTTTGGATATGAAGCTGATAAATAAAGGACATATGATTTCATAGTTTAGATAAGAAACAATATGGGAGTAAATAGATGATACACATGCGT	27.88
15025	ACGCATTAGCTC		0.00045962						[Malate synthase]	Thermi	Deinococci	Deinococcaceae	Deinococcus	Deinococcales	[Deinococcus maricopensis LB-34, DSM 21211]	GCGCAGCGCTCGCCGTGTTCAGAGAGGCTACGTGGTGTACTTTTCCGCTCGGTATACCTCCGTGGTGGTGTACGCCGCGTTTCCGGCCCCTACGCCATTCAGCCGGGTACACCGCGCGCCTGAAACTCGGCGGCGACCACAATGCCCTCAATCAAGGGAGGGCACATGGAGCTAATGCGT	64.24
43074	ACGCCAAATTGG	0.166121	0.0496207	0.0410853	4.0433	1.20775	0.00170622	0.482502	[Periplasmic protein TonB, links inner and outer membranes]	Acidobacteria	Acidobacteria	Acidobacteriaceae	Acidobacterium	Acidobacteriales	[Acidobacterium capsulatum ATCC 51196]	TGCAAACAGGAAAACGATTTTTCAGATGTAATGCTGGTGTGTTAGAAAACGAGAACCGGAATTTCTCCCCCAGAATCGTCCGGGAACAAACCACCCTACATCGGTGTCTAAATAGTTGAACCAAGTTCTGAACCTTCGAGGTCGGCCATGTTTGAAGATGCATTGATGCCAATTTGGCGT	44.85
21601	ACGCCAACCTAT		0.00120699						[Phosphodiesterase/alkaline phosphatase D]	Proteobacteria	Gammaproteobacteria	Pseudomonadaceae	Pseudomonas	Pseudomonadales	[Pseudomonas aeruginosa PAO1]	TGAAGCTCTTTTCAGCGAGGCAACGCCCGGTTCGTTGCCGCATGGGCGGCGCGGAGCGAATGGGCGTTTCCCCTGACCAAACGGATAGCCTGTCTGTCCCCGTAACGCCCCTGTCAACTTGCCCCGGTAAACCGGACCTTCGTGAAGCCTGCGGAGAACTCCGGTATGATAGGTTGGCGT	62.42
43491	ACGCCCTTGTCT	0.000877764	0.00142954	0.000951742	0.922271	1.50203	0.860654	0.264431	[Transcriptional regulator/sugar kinase]	Thermi	Deinococci	Deinococcaceae	Deinococcus	Deinococcales	[Deinococcus maricopensis LB-34, DSM 21211]	CGCGCAGGTCCGGCGCTGCAATTGATTGCTGTGGCGGTTTCGTCCCCCGTCAACGCCCTCGCAACGTGCCGTTTCGCTTGACGTACACGCAGAGCAGCGCGTAGATTCCCTTCGTAAGTTCCGAAAAAACGGAAGATTCGGCCCCGCAGCAAAGGAGGTGAACCCATGAGACAAGGGCGT	60
42647	ACGCCGATGTGT	0.0101257	0.00615157	0.00503626	2.01057	1.22146	0.053433	0.601222	[Uncharacterized protein conserved in bacteria]	Proteobacteria	Gammaproteobacteria	Enterobacteriaceae	Yersinia	Enterobacteriales	[Yersinia pestis Medievalis Harbin 35]	GCTAAAAAAACTACAATACATTACTTTGTAACACATTGATTTTTAGAGAAATAAATTGCCTTTATAATAAGGGCTGTTACTATACATTTGCCTTATTATTGGCTGCTAAAATTAACGTAGATAGCCGTGTAAACCGAATTTGAAGAAGTGATGTAGGAACTAAGCATGACACATCGGCGT	30.91
15022	ACGCCTACTAGG	0.000706659	0.00385793	0.000456795	1.54699	8.44565	0.555612	0.0531748	[ABC-type phosphate transport system, periplasmic component]	Proteobacteria	Betaproteobacteria	Alcaligenaceae	Bordetella	Burkholderiales	[Bordetella pertussis Tohama I]	GGCGGCCATTTTATTTTGAAATATTCAGTTTCTTATGGATAAATTCAAGTTGGGTATGTGACTGTCACTATCCTGTCATTTTGGGCTTCTAAGATGCATGCGTTGGCCGAGACAGGCGCCTTGAAAGCCTGCCGGATTTCCTCAACGAGCACAGAAGGAACCCAGATGCCTAGTAGGCGT	46.06
40346	ACGCCTCGAGTT		0.000996505						[Transcriptional regulator]	Proteobacteria	Gammaproteobacteria	Enterobacteriaceae	Escherichia	Enterobacteriales	[Escherichia coli O157:H7 Sakai (EHEC)]	TTGTCCAACCTGTTGTACTCAATAAGAAAAAATCCGTGCGCTGATTCACAAATTTGTGCGTAATTTCTCCAGTCCGTTGGACGAGGAGCGGGATTTGATGCGCTTCACAATTTTACTCCCCCTGAGCAACGAGACTGATTCCAGTATCTAAGACTGGAGTCCAGTATGAACTCGAGGCGT	45.45
27452	ACGCCTGTACAC	0.00224024	0.0206321	0.011639	0.192476	1.77267	0.00195853	0.362054	[Molybdopterin-binding protein]	Chlorobi	Chlorobia	Chlorobiaceae	Chlorobium	Chlorobiales	[Chlorobium phaeobacteroides DSM 266]	TTAATCTGTTTTAGTATATATTTCAATACTGGAGCGGGACAATCTGCGCGCTTTTACGATTTTACGGCCCGATGCCTTTACATATATTCGAAACGCAAAAAAACTTATGTTGAACGGTACGATAGTTTCGCACGACAACAAATCAAATAATAAACGAGTGTAACCATGGTGTACAGGCGT	36.97
42924	ACGCCTGTTGCT		0.00091946						[Protease II]	Proteobacteria	Alphaproteobacteria	Beijerinckiaceae	Beijerinckia	Rhizobiales	[Beijerinckia indica indica ATCC 9039]	AGTACAGCTAGAGAATACATTCAAAGATTTAATTTGGGTCTATTTCAGGCACTCTCGCTAAGCTCGATGCCGGCTCATCCTCCTGACTGGGCAATTTTCAGGACATTGCTGCCTTGCGTTGCGATAAACACAAGGCAGCTCACATGAAATGACGAACGACAGAACATGAGCAACAGGCGT	46.06
26731	ACGCGAAGACAC	0.00628328	0.0259837	0.00294079	2.1366	8.83561	0.0469237	0.0193852	[Predicted transcriptional regulators]	Actinobacteria	Actinobacteria	Micromonosporaceae	Salinispora	Actinomycetales	[Salinispora arenicola CNS-205]	GTGGTCGGGTTGTCCCGTCGCCGGGCGCCCGTGGCCGTACAGCTCACTGAAGTTCTGGCAACGCCGGCCCGAGACCTCCGCGCTGGAAGCAATCTGGAAGAGTCAGCGTGTACTATGTCTATCTAAAGGGAGCTGCCTACCCTCGCCGCGTCGTTAAGGAGCGCCATGGTGTCTTCGCGT	63.64
15612	ACGCGAGAAGTC	0.00394678	0.0091843	0.00209987	1.87954	4.37375	0.414563	0.0391582	[Transcriptional regulator]	Actinobacteria	Actinobacteria	Corynebacteriaceae	Corynebacterium	Actinomycetales	[Corynebacterium glutamicum Kalinowski ATCC 13032]	TTTCATGGCCAAGACTTCTAAAAGTTCGACCTCGCAGGATCGCTTCTAAGGGCCTTTAGCGGACCAACCTAGGCCGATACCCATGTGGAAATCTCGACGTCTTAAATGGACGATTGGAGCTAAAACCACGAACAGCTGGGATTTTCCACGATAGGATTGGGTCTCATGGACTTCTCGCGT	49.09
36915	ACGCGATTGTTC	0.0104371							[Predicted Zn-dependent protease]	Firmicutes	Bacilli	Paenibacillaceae	Brevibacillus	Bacillales	[Brevibacillus brevis NBRC 100599]	ATGCGGCAACATTGTCAATAATGGTCAGAGAATGTACAATAAATTAGTGAAACTGCCATAGGACTTATTCGTATACATGAATATGGGACAGAATGTAGTAGTAAGGTTACATGTATGGCTTAGCAACATTCGTTTTCATAGATTACAACGAGGAGTGAGTGTGGAATGGAACAATCGCGT	36.97
43377	ACGCGCTAACAT		0.00367551						[Tfp pilus assembly protein PilV]	Proteobacteria	Betaproteobacteria	Oxalobacteraceae	Herminiimonas	Burkholderiales	[Herminiimonas arsenicoxydans ULPAs1]	TATGCAAAGATGTATCCCATATTGATGGGATACGAAAAAATATAAATTTTTGCAACAATCGTCGCTACTCAACTACCTCTTTTCTGTTTGCAACCCTTGTTCCGAACGGGTGCAATCATCGATGGAAGGTGCGACATGATGACATCAGGCGAACACGGATTTTCCATGATGTTAGCGCGT	41.82
18765	ACGCGTCTCAAG	0.000510069	0.0048142	0.000494137	1.03224	9.74264	0.865344	0.00507166	[Transcriptional regulator]	Proteobacteria	Gammaproteobacteria	Moraxellaceae	Acinetobacter	Pseudomonadales	[Acinetobacter baumannii ATCC 17978]	AATTTAACGGAAGCATCTGCCGCGTTATACACCTCTCAATCAGGTGTAAGTAAACATATTAAAGATTTAGAAGATGAATTAGGCGTACAACTTTTCGTCCGTAAAGGTAAACGTCTGCTGGGTTTAACTGAACCCGGTCAATCACTCCTTAGCATTGTAGAACGCATGCTTGAGACGCGT	40.61
37518	ACGCTGAAATGG	0.0811701	0.122605	0.0406912	1.99478	3.01307	0.0301181	0.00198688	[Nicotinic acid phosphoribosyltransferase]	Firmicutes	Bacilli	Lactobacillaceae	Lactobacillus	Lactobacillales	[Lactobacillus casei ATCC 334]	CCATTTTAGGCTTGAGGCCACTTATGCTCCGGTTTCTAACCGCCCCTGTTCGCGCTCTGTCCCATTTTCTCTGAATGGTATATAATGATGAACTATAAATTAAGCATCACTGCGCCTATACGAGCGCTTGTTTGTTGTTGCCACTTATCCGGAAGGGGAGCCATGATGCCATTTCAGCGT	47.27
30620	ACGCTGAGTTTG		0.000941287						[Anti-anti-sigma regulatory factor (antagonist of anti-sigma factor)]	Actinobacteria	Actinobacteria	Streptosporangiaceae	Streptosporangium	Actinomycetales	[Streptosporangium roseum DSM 43021]	GGGAGCGGGGACCCCGGCCACCCCCTCCGCGTGCCACCACCCGTGGCTGTTACGCACATGTCTCCTGACCGTCGCCCAACCCGCCGTACGAGGCGGGTATACCTTGATCAGTCTGGACAGCAGCCGGCGCGGGCCGAATCGTCGGCACGTGGGAGAGACAGGGCGATGCAAACTCAGCGT	70.3
34366	ACGCTGTTTCGC	0.00803563	0.0325582	0.0119509	0.672389	2.72434	0.353585	0.0312398	[Hemoglobin-like flavoprotein]	Firmicutes	Bacilli	Bacillaceae	Bacillus	Bacillales	[Bacillus subtilis subtilis 168]	CGTTTTTGCTAGGGGATTCTATAAAAAAGCAACAAATGTCATGTTAAATTGATAATTTTGTGACAACTTTATTAAAGATTCATTTTAGATATATCTTTTATTCGTAAGATCATGTATTTTAAAGATATATTTTAAATACATCTTTTCGAAAGGATTGTTTATAAAATGGCGAAACAGCGT	22.42
15589	ACGCTTGATAGA		0.0035761	0.00153396		2.33128		0.406145	[NADH:ubiquinone oxidoreductase subunit 3 (chain A)]	Chlorobi	Chlorobia	Chlorobiaceae	Chlorobium	Chlorobiales	[Chlorobium phaeobacteroides DSM 266]	TTCTGTATGAATTTTCAGGGCATAGGGGTGGGAGCGATGCCTATCTATGGAAGAAGGTTTTTCCTGATCAGAAAAATAATTTTTATATTGGCGCTCCTGAATCAGATTCGGCTTTTTTTGTAGTGGTTTTTGTCATGAATCCGTGAGTAACTCAAACAGCAGCAGATGTCTATCAAGCGT	40
24200	ACGCTTGGTTCT		0.001233						[Dihydroorotase and related cyclic amidohydrolases]	Proteobacteria	Alphaproteobacteria	Methylobacteriaceae	Methylobacterium	Rhizobiales	[Methylobacterium populi BJ001]	GGCAAGAGCACGCCGCCTTCGTCCCGAGAGGTGCGAGCCGGAGCGGCAAGCGGAGCATCTCGCGGTCTGCTCGTGCTGGATGTGTGGCAATCCCAGACGCTTCTACGGCGAACCAACAATTCAGGAGAAGAGGGCCTTCTCCGCCGACGCTTGCGGGAATTTCTCATGAGAACCAAGCGT	63.03
26249	ACGCTTTCGGTC		0.00221901						[Predicted Na+-dependent transporter]	Proteobacteria	Gammaproteobacteria	Moraxellaceae	Acinetobacter	Pseudomonadales	[Acinetobacter baumannii ATCC 17978]	TGCGATTTGGTATGGATGAACAGTATGTCTGCATTACTCCGTTTTACTCAGTTTGTTCAAAAGACGTTTGCCCTATGGGTAATTATTTTTGCAGCTCTGGCGCTATGGCAACCTGAATTTTTTGTTTGGCTCAAAGCGTACATCCCATGGATTTTGGGCATTATTATGGACCGAAAGCGT	40.61
27552	ACGGACCAAGGT		0.000923391						[Uncharacterized conserved protein]	Bacteroidetes	Sphingobacteria	Rhodothermaceae	Salinibacter	Sphingobacteriales	[Salinibacter ruber M31, DSM 13855]	GAAGAGCCACCCCCCCTCGAATACATCCCACCCATGACGTTTTAGAGAATTGGGTGGGGTCCAGTCCGGCATGGCTCCCCTCCAACAAGGAAGATATGTGGGACGCGGCACGAATGGCGGTTTTGTCTCCGCTAGTCGAAAAAAATAAATGACAGCTTCGACCGCATGACCTTGGTCCGT	54.55
33616	ACGGACTATGTC	0.0288575	0.0428698	0.0157843	1.82823	2.71597	0.0403082	0.0321274	[Response regulator of the LytR/AlgR family]	Bacteroidetes	Cytophagia	Cytophagaceae	Dyadobacter	Cytophagales	[Dyadobacter fermentans NS114, DSM 18053]	TTGACTCGTTTTTCCATTTCCCAAACACCCATTCCTTCGCGAGTTTAAAGTAATCTTAAATAGTTCTTGAACTAAAATTATTTCGCCGAATTATGCATTAATTTCGACCAATACCTATATTATTGCAGACGAATGAAAATTAGTACAGTAGTTTAAGCTCAGAGTATGGACATAGTCCGT	32.73
28768	ACGGACTATTGA		0.0199437						[Uncharacterized conserved protein]	Proteobacteria	Betaproteobacteria	Alcaligenaceae	Bordetella	Burkholderiales	[Bordetella pertussis Tohama I]	TGTTGCCGGCCCGCAACAAGCGGCGGGGTTTGCCGGCGCGGCTCGCGGCGGCGCGCTTTTCGGCATGCCGCTATGCCACAATATCGCCGGACCGCCTGACGATGCAGCCGGTCGTGCCCCGTCGATTATTCCTTTTGCGGTCGAGCGATCTTGAACCCCCTGCATATGTCAATAGTCCGT	66.06
20242	ACGGAGAAAGCA	0.00364138	0.0102799	0.00633853	0.574483	1.62181	0.207569	0.0930362	[6-phosphogluconolactonase/Glucosamine-6-phosphate isomerase/deaminase]	Proteobacteria	Gammaproteobacteria	Pasteurellaceae	Haemophilus	Pasteurellales	[Haemophilus influenzae Rd (KW20)]	AAATTGCACAAGAATTTGTGATTTATAGTCAATTAAATCATTCCCGTACATATTTCCCTTTCTGGTGGTTCGACGCCTAAGTTATTATTTAAAACCCTAGCCAAATCACCTTATGCGGAACAAATTAACTGGAAAAATCTGCATTTTTGGTGGGGTGATGATCGTATGTGCTTTCTCCGT	35.76
42053	ACGGAGTTGCAC		0.000481983						[Arabinose efflux permease]	Proteobacteria	Gammaproteobacteria	Enterobacteriaceae	Citrobacter	Enterobacteriales	[Citrobacter rodentium ICC168]	GCCCCCCGTCTTTTCGTAACGTTCATCACATTATAAACAGAACTCATATCTAACGCGGGTTTTTCGAACCAGACTCGGCCTTCGGTCTGCCTTAAGTTGGTGGCGAACGTTCATGACATAACACTAACCAGAACATTCGTACCGCCTGCTTAAGGAAGTGACCCTATGGTGCAACTCCGT	47.88
15009	ACGGATAAACTG	0.127727	0.304872	0.111773	1.14274	2.72761	0.487874	0.0220306	[Glyceraldehyde-3-phosphate dehydrogenase/erythrose-4-phosphate dehydrogenase]	Chloroflexi	Chloroflexi	Herpetosiphonaceae	Herpetosiphon	Herpetosiphonales	[Herpetosiphon aurantiacus DSM 785]	CATCGCCTATAGCCAAAAGTCAATAGCCAGATACTTGACCGATTAAGCTTATAAACCTTCACCAAAGCAGAATGACAGTAAGCAGTGAATGTGCTATAGTGGTGCAGAACGGCCCAGAGCCGTGAAAGCATTCTTAATTTGGTGCGAAATAATAAGGAGTCACTTATGCAGTTTATCCGT	42.42
41212	ACGGATCGATAG		0.00106035						[Asp-tRNAAsn/Glu-tRNAGln amidotransferase C subunit]	Planctomycetes	Planctomycetacia	Pirellulaceae	Pirellula	Pirellulales	[Pirellula staleyi DSM 6068]	AATCACGTCGCCAGCGATCTTGGCCCCATGGAACGTTGCGGGCGAACCTTCCCCCTCAACTGCTGACTCTTGTCCTAGGGGGATATTCCCCGTGACTGTGAGTCTGGCGACGACAGGCAAGATCGCCTCCCATGAGCTTCTGCCGACCTTCTGCGAGATAATCCGATGCTATCGATCCGT	58.79
26209	ACGGATTCCCGA	0.215535		0.331619	0.649949		0.17297		[N-methylhydantoinase A/acetone carboxylase, beta subunit]	Euryarchaeota	Methanomicrobia	Methanosarcinaceae	Methanohalophilus	Methanosarcinales	[Methanohalophilus mahii SLP, DSM 5219]	TATGGTTAATACAATACCGTGCGATATGCACAAAACTATTTGCTGCATGCTCGTACATAAAAACCAAAATCTCTATTGCAGGAGTCATTTTGTCCTGTGGGTTAATTTAATTATACCTATGTATGATATCTTATTAATAAACCGATTAATTGGAGGCAACTTATTATGTCGGGAATCCGT	32.12
42150	ACGGATTCTTTC								[ABC-type thiamine transport system, periplasmic component]	Actinobacteria	Actinobacteria	Beutenbergiaceae	Beutenbergia	Actinomycetales	[Beutenbergia cavernae HKI 0122, DSM 12333]	GGAGCGTCGCCGTCGGGAGTTCCCGCCGGCACAGGGCGCTGAGAGTGCGGGCAGCCGCAGACCCTCGAACCTGCTCCGGTTAGCACCGGCGAAGGAAGTCGGGATCTCTCCCCGGTGCGCACCCGTGCGCGCCGGGCCCTCCCAGATGGACCGGGAGGACCACGCATGGAAAGAATCCGT	73.33
38343	ACGGCACACTAG	0.00889444	0.054116	0.0118111	0.753056	4.58178	0.200072	0.00463819	[Bacterial nucleoid DNA-binding protein]	Firmicutes	Bacilli	Bacillaceae	Bacillus	Bacillales	[Bacillus subtilis subtilis 168]	GTTGGACAAACATTCCTCAGAGTGCAGTTTTTCTTAAAAAGCCGTTTAATTGTCTTTCTCTTACTTGCTCTCATTTTTTTCTGAGACAGGTTTAGAATCAGACTGAACTGTGAAGAAATGATAATAAACGAACTGAATGTATCCTTTTGGGAGGAGGTGAAAGGCATGCTAGTGTGCCGT	36.97
30505	ACGGCAGTCAAG	0.175719	0.202952	0.168268	1.04428	1.20612	0.845919	0.649521	[Predicted membrane protein]	Firmicutes	Bacilli	Enterococcaceae	Enterococcus	Lactobacillales	[Enterococcus faecalis V583]	GAAGGGGTTGCTTCTGTTCTCGCCGTGTATCAGTTTTTGAGCGTGGAGCAAAAATCCAAAGTGATTTTTGTCCCACGCTCCTTTTTCTATTTTCCAGTGGCGATTTCTTTTTGAGAATTGCCAGATTGATTTTTCTGTGCTACGTTAATAAGGAGGGGTGATGGAATGCTTGACTGCCGT	42.42
42715	ACGGCGTACGTT	0.00418201	0.00685732	0.00109028	3.83572	6.28949	0.00124573	0.0164351	[Predicted flavoprotein involved in K+ transport]	Planctomycetes	Planctomycetacia	Planctomycetaceae	Planctomyces	Planctomycetales	[Planctomyces brasiliensis IFAM 1448, DSM 5305]	GTCAATCCGTCTGTCCGGCTGGAAAACTCGCTTTTTCGCCGCACCGCTGTGTGGTCGGTTGGATTGCGCCGGTCGACCTGTTCTATAATGGCGGCTTGCGGCGAATTCGGGCGATTCGGCCCGGGTCGATTCGAGACGTGACGCTGATTCAGTAGGTCTACTGTCATGAACGTACGCCGT	58.79
33713	ACGGCGTATTCT	0.00384963	0.00670582	0.00242489	1.58755	2.76541	0.0564806	0.0599198	[Predicted transcriptional regulator]	Proteobacteria	Gammaproteobacteria	Enterobacteriaceae	Escherichia	Enterobacteriales	[Escherichia coli O157:H7 Sakai (EHEC)]	GTGAAATCCATCAATCAGTACCGGCTTACGCCGGGCTTCGGCGGTTTTACACCTGTGCTACATGTAACCTCCGTATACCGCCTTACATGCGCTGACGCGCATTATTTGCCTTGTTCCGTCTGAAAGTAATCACTATGATTAAATATGATTAACGACTAATCGGATATGAGAATACGCCGT	45.45
35938	ACGGCTAACAAG	0.000399912	0.00379168	0.000955084	0.418719	3.97	0.118848	0.0228133	[Transcriptional regulators]	Proteobacteria	Gammaproteobacteria	Moraxellaceae	Acinetobacter	Pseudomonadales	[Acinetobacter baumannii ATCC 17978]	TTAGCTTTTAGAGAATTCGCCATGTCAGCATATACGATAATTTTTGCACCTATTGCTCAAGCAACTCGTTCGGAACAAGTTGTAGAACGCTTGGAAAATGCAATTATCTCTGGTTTGCTCAAAAGCAATGAACAACTTCCTAATGAAGCAGACTTAGCACGCTTAATGCTTGTTAGCCGT	38.79
40376	ACGGGAATCTCT		0.00159241						[Uncharacterized protein conserved in bacteria]	Proteobacteria	Gammaproteobacteria	Xanthomonadaceae	Xanthomonas	Xanthomonadales	[Xanthomonas campestris pv campestris ATCC 33913]	GCGCGATGGGCATTACCGGGAAGGCTCATCGCGCGCAAGCGCGCTCCTACGCAGGTGTGTGCAGTTGGTCATTCGTCTGAGGTAGCTCGGCAGCAGCGCGCTCACCGGCACGCGCAGCGTGATGCATGCGGATCATTGTAGGAGCGCCCAAGGCGCAGCCGCGACATGAGAGATTCCCGT	66.06
34928	ACGGGCATAATA	0.00651919	0.0210701	0.00224807	2.89991	9.37256	0.00342686	0.0125317	[Methylase involved in ubiquinone/menaquinone biosynthesis]	Proteobacteria	Gammaproteobacteria	Legionellaceae	Legionella	Legionellales	[Legionella pneumophila pneumophila Philadelphia-1]	TCCTTTGGATCATTTCGTATTGTTGGCGCAGATATTACTAAAGATAACTTTGAGATGAAATTACCTCAGTTTCAACAGGAGTGAACTTTTTCATTACAATATACGAATTTATAATCCCTAAAAGCAAATGGTTCTATTTTTCGTTTTGTCTTTCTAAATGGAGTAATGTATTATGCCCGT	30.91
20474	ACGGGTTAGGAT		0.00307343						[Histidinol dehydrogenase]	Proteobacteria	Gammaproteobacteria	Moraxellaceae	Acinetobacter	Pseudomonadales	[Acinetobacter baumannii ATCC 17978]	CAGGTTTTTGCCGAGCTTTTAGCTTTTGAAACCGTTAATGATCCTAATTTAGTTCAAACAGTAGATCAAATTATTGCTGATGTTCGTCAGCATGGTGATGATCATGTTTTAAAACTTACTCAACAGTTCGATCGACATCCAGCGCATCAATTTTCCGATCTAGAAATGATCCTAACCCGT	36.97
18081	ACGGGTTCGGTA		0.000670424						[ABC-type transport system involved in resistance to organic solvents, ATPase component]	Actinobacteria	Actinobacteria	Pseudonocardiaceae	Saccharomonospora	Actinomycetales	[Saccharomonospora viridis P101, DSM 43017]	ACGAGCGACCCGCCCTTTTTTGTGTTCACTCGATCGTGGGTTAGTGTGCGGCAGGCCACGAGCTCGCGATCAAAAAATCGGTTCGGTTGAAACCGGTGAGTAACCTGCGCGACTTCGGCTCGTTGCAAGTTGTTGACGCGCCATGAACACACTCCGGGAGGTGCGATGTACCGAACCCGT	57.58
16044	ACGGTAAGAGGC		0.00236908						[Delta-aminolevulinic acid dehydratase]	Proteobacteria	Betaproteobacteria	Burkholderiaceae	Burkholderia	Burkholderiales	[Burkholderia cenocepacia J2315]	GCGGGTCAAACAGCCTAATCGAAAAACGACAGGCACCCGCTCAGGGAGGAGAAGCGGGGAGCTGCACGCAACGCGTGCCGCTCGATCGCTATCATATACCAACGATCTCGAAAATGACCTAAGGGTTCCGTAAGGTCTTCTTGCCCTGATTTCTGCCAAATCGCCATGGCCTCTTACCGT	55.15
26480	ACGGTACCAGAT	0.00605059	0.00695123	0.00664853	0.910064	1.04553	0.735013	0.885727	[N2,N2-dimethylguanosine tRNA methyltransferase]	Cyanobacteria	Oscillatoriophycidae	Cyanobacteriaceae	Cyanothece	Chroococcales	[Cyanothece sp. BH68, ATCC 51142]	TCATTATTTAGACAATCAGTTAGTTAGCAAAACTCACTTAGTTGTAATACTCGTATTCTGGATGAATTGAACATTATCAATAAATTAGATTTTAACACTTATTTAGAGAAGGCTTTAAGTTCTAGTCTAAAATAATCATGTTTAAGTATTAATTAATGAGATTGTATGATCTGGTACCGT	24.85
34316	ACGGTACCATCG		0.00201229						[Predicted choline kinase involved in LPS biosynthesis]	Actinobacteria	Actinobacteria	Streptosporangiaceae	Streptosporangium	Actinomycetales	[Streptosporangium roseum DSM 43021]	CATGAGATCGACACGGTGAAGGGGCGCAGGCTCTCCAGAGGAGTTCGGGCGCCCGATGATCGAAGGGACGATCCGATCCGGCATGATCTCATCCAGGCTGTGCAACCAGACTGACCCGGTCTGAGGGCACTCCGCCACGTTGACGAGAGGAACGGTTCACGCCTCATGCGATGGTACCGT	62.42
25611	ACGGTCATTTGA	0.00120713		0.00186045	0.648839		0.221346		[Pyruvate:ferredoxin oxidoreductase and related 2-oxoacid:ferredoxin oxidoreductases, beta subunit]	Euryarchaeota	Methanococci	Methanocaldococcaceae	Methanocaldococcus	Methanococcales	[Methanocaldococcus jannaschii DSM 2661]	TCTAAAAGGTTGTTCGAGTAACCTTTTACTAAAAGGTTGGGAGCAATGTTTGAGCTTAGCCATGCGGTAGTTATGAGGAGATGAGTTCGTTTGATTAAAATAGGGCTTAACTCTATCTCTATTTGGGGTATCCATTATAAATTAAAAATTATTTGAGGTGGTAAAATGTCAAATGACCGT	34.55
21420	ACGGTGCTGGTA	0.00239173	0.00469994	0.000729702	3.27768	6.44091	0.0183263	0.0118218	[Uncharacterized protein conserved in bacteria]	Actinobacteria	Actinobacteria	Nocardiaceae	Nocardia	Actinomycetales	[Nocardia farcinica IFM 10152]	AAAGTTCCCCACCCCGGTGATAGCTGGGATGACCTGCGGAATCGTCGCCGCGGGGAGCCAGATCACCCGTTGTTTCGATTGAAAGTGGGGGAAAGTGGGGTAATGTGGAGCCCGCACTACAGGAGAGGCCATGCAGGCGCGGTGATCCGGTAGGGAGGTAGCGAGATGTACCAGCACCGT	61.21
39779	ACGGTGGTAGAC			0.0299801					[Transposase and inactivated derivatives]	Firmicutes	Bacilli	Staphylococcaceae	Staphylococcus	Bacillales	[Staphylococcus aureus aureus NCTC 8325]	TAATACTACGTATTAACATGTAATTTTACTTTTACATACTTTAAAAAAATAAAACACTTTGCCCAACTTGCACATAAATGTAAAATTCAATAAAATGAATTTTCTGTGTTGGGTCCCTTCGTATAATTTAATAAATACCACTAAACTAAATTAACGAGGTGCCTTATGGTCTACCACCGT	26.06
27484	ACGGTTGATTCC		0.00216606						[Predicted ATPase]	Acidobacteria	Acidobacteria	Korebacteraceae	Korebacter	Acidobacteriales	[Korebacter versatilis Ellin345]	CGTCGGAATCGAATGCGCGCAGCTGCTCGTCGACCGCGAAGATTGGAAAATTCCCAGACTCGCGGAGAACGAGACCAAGCGCAAGGAGCGTTGGAGACGCGACGTGTTCCACAAACCAGGACGATGCGTGACCACGGTGAATGACTTAATCAATCGGGGGAAATTATGGGAATCAACCGT	55.76
31382	ACGGTTGCGATA		0.000492198						[Signal transduction histidine kinase]	Bacteroidetes	Sphingobacteria	Rhodothermaceae	Salinibacter	Sphingobacteriales	[Salinibacter ruber M31, DSM 13855]	CGTGAGTGAGTAGAGAACCGCCCACCAAGACGCAGACATTGCGAGATACGGTCGCCCATGCCCCCTGATTCCCCGTCCGACGTGGAGCAGTGCTCCACAGGTCCCCTTGTTGAGCGGCCCGGTGCGCTGAAGGAATTCGTGGAGGCGACGCCGGCCCCGGTCGCCATGTATCGCAACCGT	66.06
24983	ACGGTTGTGACG		0.00129209						[Sulfite reductase, beta subunit (hemoprotein)]	Proteobacteria	Gammaproteobacteria	Moraxellaceae	Acinetobacter	Pseudomonadales	[Acinetobacter baumannii ATCC 17978]	CCATACGCCATGTATTTATATACCGATTTCGATCAGCAGCTGATTAATCAACGAGTTGCTCAGTTCCGCGATCAGACAGAGCGCTATTTAGCGGGCAAACTTTCTGAAGATGAATACCGCCCATTACGTTTGCAAAATGGTTTATATGTGCAACGTTATGCACCAATGCGTCACAACCGT	43.03
35005	ACGTACATCCCA	0.000395222	0.00165807						[Outer membrane cobalamin receptor protein]	Bacteroidetes	Flavobacteria	Flavobacteriaceae	Cellulophaga	Flavobacteriales	[Cellulophaga algicola IC166, DSM 14237]	TAAAAAACAGCGATACACACAACACAAACACTTGTAAAGCAACTGGTTAACAACGTAAATACGTTCATACCCCTATATACGAATATATTGAACCCTTCCTGTGCAATTTATTAAAGCATATTTGTGTCATCAGTAACATAAATACTAACAAACTTTCTTTACACCATGTGGGATGTACGT	32.12
25432	ACGTACCATGGG	0.00228978	0.00893688	0.00282715	0.809926	3.16109	0.522373	0.0358179	[Acetyltransferase (isoleucine patch superfamily)]	Firmicutes	Clostridia	Ruminococcaceae	Faecalibacterium	Clostridiales	[Faecalibacterium prausnitzii L2-6]	TGTAGAACAACGATTCTAAAGGGATGTTCAGTACCAAATGGGTGTATTGTTGCGGCAAATAGTACGGTAACAAAAACGTATCAGGAAGAGCACTGCTTGATTACAACAAGCGGTGTGGTAAAGCACAATGTGTTTTGGAAACGGTAAAAGATAAGGGGCTGAAAGATGCCCATGGTACGT	41.21
37298	ACGTACTGTGCG		0.00235808						[Osmosensitive K+ channel histidine kinase]	Cyanobacteria	Synechococcophycidae	Merismopediaceae	Synechocystis	Synechococcales	[Synechocystis sp. PCC 6803]	GGTTAGCCAGAGTTTGCATTCAACTTCCCTTACCTATGAGCTACACCGGGTTGGGAATTGAAACCTTGATCCGACCTATCGTCCTGCCCATGAAAACTTAGACCGTTCAACGACGGACCGAGGCAGGCCCCTCTGCTTTCTGCAAATCCCCTCTGCCCCATCACCATGCGCACAGTACGT	53.33
42830	ACGTAGAGTGGA	0.000513463	0.00256532	0.000388557	1.32146	6.60217	0.715244	0.00143363	[Response regulator containing CheY-like receiver, AAA-type ATPase, and DNA-binding domains]	Chrysiogenetes	Chrysiogenetes	Chrysiogenaceae	Desulfurispirillum	Chrysiogenales	[Desulfurispirillum indicum S5]	ATTTTGCCATCTCCATGGTGGGGTGTCATTCGCCGCTATTTCAGTAACTGGCGCTGTTTTCGTTGGTTAAATAACTCTTGAATTCTTTTTCACGAGCGGTGATGTTTTGGAACGGTACTTGCAAATTACGAAAGCGAGCCCGCGTGGGCCGAGAAGGAGCCGCAGATGTCCACTCTACGT	49.09
33936	ACGTAGTCTCGA		0.00141009						[Response regulator containing CheY-like receiver, AAA-type ATPase, and DNA-binding domains]	Proteobacteria	Betaproteobacteria	Burkholderiaceae	Burkholderia	Burkholderiales	[Burkholderia cenocepacia J2315]	CGCAGGGGGATTTTATTCGGACGGAAATACGGCCAATATGTCGGTTCGATCGTGTCCGTCGTACGCGGCGGCGAGCCGGCGCGCGATACCAACGCCAAGCGGGGAACAACGATGGTTGCAAGGTCACCCGACGCAAACGGGCAGGCGGCGCCCGAGATGACGGACATGTCGAGACTACGT	63.64
42776	ACGTATAGGAAG		0.000965794						[Methionine synthase II (cobalamin-independent)]	Planctomycetes	Planctomycetacia	Pirellulaceae	Pirellula	Pirellulales	[Pirellula staleyi DSM 6068]	CGCCCCATCGCATAGTTCCCTTCAGCCTCGCGTCACAGGCTTCGATCGGCATTGCGTCGGGAAGCTCTGTTTTCTCCGCGTTTTGGCTGCCTTTCGAAGAACGTTGTGCGCGTTGGCATCACGTTCTAGCGTTCCCCGCGAATGGGAAACGGAAAGGCAGTTTCTATGCTTCCTATACGT	56.97
16975	ACGTCCAAGCAT		0.000751648						[Uncharacterized conserved protein]	Actinobacteria	Actinobacteria	Micromonosporaceae	Salinispora	Actinomycetales	[Salinispora arenicola CNS-205]	GCGGTATCCGCCTCCCGGGTGACGTCGAGCGCGATGGGACCCGGCGTGCCAACCGGGACAGCCAGAATGTGAGAGATGTTCTGAACCGTCTGGGTATCAGCATTAAGTGTCGCTCTGTCTATGTATTGGATGCTGACCCCATCTATCAGCCAAACGGGGGAATCTATGATGCTTGGACGT	57.58
42645	ACGTCCCGTGAA	0.000314788	0.00401219	0.000619785	0.507899	6.47352	0.198641	0.0372324	[Formate hydrogenlyase subunit 4]	Euryarchaeota	Thermoplasmata	Aciduloprofundaceae	Aciduliprofundum	Thermoplasmatales	[Aciduliprofundum boonei T469]	GAGAAATATAAAAAAATAAAGCACCGATTACCCTCACCCCTGAACACTGTGGGTAATGGAAAGCATTAAATATTAAACTCAAAATTCACCTCTGCTTCGGGTGATGGCGTCCACCCCGAAACGCCCGCGTGGCTGATGACGCCTTTTCGCATGAGGTGACGCCATATGTTCACGGGACGT	47.27
38399	ACGTCGCTGATC		0.00228564						[Heme/copper-type cytochrome/quinol oxidases, subunit 2]	Proteobacteria	Betaproteobacteria	Oxalobacteraceae	Herminiimonas	Burkholderiales	[Herminiimonas arsenicoxydans ULPAs1]	GCAATCGCTTGATGGTCATGGAATTTTCAGCTACACGATATTAAGTGGGGTACTCCTTACGGGAATACAAGAGGCGCATGTTCATCAGGAGCTGCGTCAGGAGCTGGGGCAGGCGGTGGGCCCGGCAGTTAAACAGAATTCTTAATTTGGGCTTTTGAGGAAATCATGGATCAGCGACGT	49.7
42686	ACGTCGGATGTT		0.000545294						[Predicted membrane protein]	Proteobacteria	Gammaproteobacteria	Pseudomonadaceae	Pseudomonas	Pseudomonadales	[Pseudomonas syringae pv. syringae B728a]	GTATTTTCGTCGAACAAAACGCCCCTTTCGCGAACACGTTCGCTCCTACTGTCAGAGTCAGGCCTGCACGATAGTCAAAGCCACTGCTCGCGCGATAAGCATCCCGCCCCTTGTGATGCACCTCCAGTCTGAGTAACGTGGCGGCACCTGTCTGGAGACCACATCATGAACATCCGACGT	56.36
17198	ACGTCTCCAAGC		0.00129225						[Pyrroline-5-carboxylate reductase]	Proteobacteria	Alphaproteobacteria	Beijerinckiaceae	Beijerinckia	Rhizobiales	[Beijerinckia indica indica ATCC 9039]	CTCTGGTTCTCGCAAGGCACGTCTTTTTGTTTCAACACGAAATCCCATGCCGGATCTCGCCGCTTGGACACAGGACGGTTTGCTTGAAAAGTGGATCGGTTTAAGAGGCAGGACCAGGATGCTGAATACCCAGCATCGCTCTTTCCTCGCATCCCCTCGAGAGCCATGGCTTGGAGACGT	53.94
37731	ACGTCTGGTCAG								[Uncharacterized flavoproteins]	Fusobacteria	Fusobacteria	Fusobacteriaceae	Ilyobacter	Fusobacteriales	[Ilyobacter polytropus CuHBu1, DSM 2926]	GAACAAAACAATTTAATGTGTTTGTTTGCAGGTTTTTTTAGATAGGAATTTAACTTATGCTGTGTTAGGTAACATAAGTTACTGCTATAATTTGAGGTTAGGTTTAAAATAGGTAGTTAGATAGATTGTTTATTTAAGTTCAGTATATACTAAAAGGAGAAGAATATGCTGACCAGACGT	26.67
40163	ACGTGACTTACA		0.00406875						[5,10-methylene-tetrahydrofolate dehydrogenase/Methenyl tetrahydrofolate cyclohydrolase]	Proteobacteria	Betaproteobacteria	Burkholderiaceae	Burkholderia	Burkholderiales	[Burkholderia cenocepacia J2315]	CGCGCGGCGGCGGCCGTTCCTCCCGGCGCGCACGCGCCGCGGCCATGACGCTTCCCGTTGATTCGCTGTCGGACGGCAGCAGGCGAACGGTATAATTACGTGCTTTGCTACGGCGCTTCGCGCGTCGTACGCCCGCATTCCAACTTCCCGGCAGGACCCACCACCATGTGTAAGTCACGT	69.09
16004	ACGTGATAGGCT		0.000560003	0.000192488		2.90929		0.108978	[Phytoene/squalene synthetase]	Euryarchaeota	Halobacteria	Haloarculaceae	Haloarcula	Halobacteriales	[Haloarcula marismortui ATCC 43049]	ATACATGTAGTGATACCGAACCAGTGTCCTGTTTGTCACCGGCGAACCGACGGGACACAGACCCCCGTAATAGCGGCGCACTCACGGACCGACCGGACTATTACGGACAGCCTGCCGACAAGCGCGCGACGCATCGCCCGCCGAATGACCGCCCGATAGCTTTCAATGAGCCTATCACGT	60.61
17165	ACGTGCTTGACT	0.00952597	0.0137725	0.00411804	2.31323	3.34443	0.0396145	0.00773941	[Dissimilatory sulfite reductase (desulfoviridin), alpha and beta subunits]	Proteobacteria	Deltaproteobacteria	Desulfobulbaceae	Desulfobulbus	Desulfobacterales	[Desulfobulbus propionicus 1pr3, DSM 2032]	TGATTTTTTGTTGACAAAGACTTTACGGACGTTTATGCTCGCCTCCTGAATGAGCATTCAATATGGTATTGTGCGTTCTTGCCTGTATTGACGTGCAATTCTCGTTCAGGTCATCCTAACCGACCGGTATTTTTCAACCACATAATCTCTTCAGGAGGAACACTGATGAGTCAAGCACGT	42.42
35912	ACGTGGATGCAC	0.119764	0.154115	0.060606	1.97611	2.5429	0.0140646	0.0132603	[ATP-dependent nuclease, subunit B]	Firmicutes	Bacilli	Streptococcaceae	Streptococcus	Lactobacillales	[Streptococcus sanguinis SK36]	TCACTGGAAGCAGTGGCTTTTTCGTTTTTTATGGAAATGACGAGGCTAGTTATTAAAGCTCTATTTGGACGTTGAGTTCTAATCGGGCTTTGGGACTATTCTCCATGAGAATTATCGGCAAAAATGGTATAATGTTCCTATATTTTCTAGAGGAAAAGGCAGGCTATGGTGCATCCACGT	38.79
23450	ACGTGTACCTTC	0.00145835	0.00483645	0.000588949	2.47619	8.21201	0.0893196	0.00435121	[DNA polymerase III, epsilon subunit and related 3'-5' exonucleases]	Bacteroidetes	Cytophagia	Cytophagaceae	Cytophaga	Cytophagales	[Cytophaga hutchinsonii ATCC 33406]	CGTACGCTTGTTTTCTACGCTTTGCGCCATGGTTTGGTACGTTTAAGTGTCTGTATTTAATTTATAAGAATGAATCATACCTCACGTAAACTACCAGCCATTAATAGTCTGTGGCAAACAGAACATTACACTAAACCATTTGGTCTCTGGATACGCTTTTAAGTTATGGAAGGTACACGT	37.58
41705	ACGTGTCGATTT	0.0256584	0.125198	0.0379478	0.67615	3.29921	0.13237	0.0357825	[Predicted transcriptional regulator]	Proteobacteria	Gammaproteobacteria	Enterobacteriaceae	Salmonella	Enterobacteriales	[Salmonella enterica enterica sv Typhi Ty2]	ATTGCCTGTCTTTTCGTATATTCATATACGGCTTCCCCTGGCATATTCTGAATATTGCCGCCACTTACATGAACTTTTTAGAACATTCCTTCACGAAGCGTTATAGTATCGAACGTCGTCGGGTTGTTAAAACCGTAAGTGATTAATCTAAGGAGTGATGGATGTATGAAATCGACACGT	40
15305	ACGTGTCTGTAC	0.0089931	0.0315088	0.00447328	2.01041	7.04379	0.0857206	0.00536824	[GTPases - translation elongation factors]	Spirochaetes	Spirochaetes	Spirochaetaceae	Spirochaeta	Spirochaetales	[Spirochaeta smaragdinae SEBR 4228, DSM 11293]	GGACGGCTGGATCGACCGTTTCGACCTCTGGAATCCTTCCTTAATTGAACTCATCTTTTTAAACATTCGGGTTTCCCGAACGATCGGTCTCATGTGTGGCTTCCATTTATTTAGGAGCTATATAATTAAATTTTATTGTGTGTGGAGAAACACAAGGAGGAACGGATGGTACAGACACGT	42.42
31853	ACGTGTGTCATG	0.0152254	0.0278705	0.00602067	2.52886	4.62913	0.00120641	0.00119137	[Uncharacterized conserved protein]	Proteobacteria	Alphaproteobacteria	Rickettsiaceae	Rickettsia	Rickettsiales	[Rickettsia rickettsii Sheila Smith]	AAATTAGCTACGTCGTCTTTGTAAGTCCTCGGATGCTGAGTGTTTATTATATGCTCCGCTCCTCGGTTTGCAGACTCCTTGCTCTTTTTCCAGTTGATCTTCGTATATTACTTTTCATTTTACTTCAGAGTATATAATACTACTTTTGAAAGAAAAGAAATAAATATGCATGACACACGT	34.55
18760	ACGTGTTACAAG	0.000342495	0.00421009						[Uncharacterized protein conserved in bacteria]	Actinobacteria	Actinobacteria	Streptomycetaceae	Streptomyces	Actinomycetales	[Streptomyces avermitilis MA-4680]	CTCACGAGACGCGGTGACCACTTCCGCCCCAGTCGATCAAGAAGATCCGACGTGGTGTGCCCCACATTCTCGCGGGATGTGGAACGAGGCGATCCAGTCGTAGCGTTGAACGCTGACACGGGGACTCACGGGGTTGGGGATAAGGCAACGATGGAGAGGCGTGTGATGCTTGTAACACGT	61.21
42804	ACGTGTTACCGC	0.00267236	0.00477038	0.00138803	1.92529	3.43681	0.216281	0.0663695	[Glutamyl- and glutaminyl-tRNA synthetases]	Proteobacteria	Gammaproteobacteria	Enterobacteriaceae	Yersinia	Enterobacteriales	[Yersinia pestis Medievalis Harbin 35]	TAGGGCGCGGCTGGTAACAGAGCCTTATAGGCGCATATGAAAAACCTCCGGCTATGCCGGAGGATATTTATTGTTTTGTTTGCCGTAACAAACGGTTGTTTCCGGGCCGGGCTTGTTGGATTATATGCGGTTATGTTTGTTGCGTTTGCATTGAGGAATAGAACAATGGCGGTAACACGT	46.67
21675	ACGTTCATCATG		0.00487511	0.000839958		5.80399		0.111282	[Alkyl hydroperoxide reductase, large subunit]	Proteobacteria	Gammaproteobacteria	Enterobacteriaceae	Citrobacter	Enterobacteriales	[Citrobacter rodentium ICC168]	GGGATTCTCAGGCTAGCCGTCTTGCTCTGACGCGAAATACTTTGGAAATTGTTTCAGTCATGGGCGCATCTGCGCCCATTTCATCCCAACACCATGATTCAAGTTGCATTCAGGCAGCCCGTTTAAGGCAGCTTGCATGATGATGTTTTCAGAGAGGGAACAATAATGCATGATGAACGT	47.88
32236	ACGTTTCGTCAC	0.00223291	0.00858767	0.00199233	1.12076	4.31037	0.65407	0.0242479	[Cation/multidrug efflux pump]	Proteobacteria	Gammaproteobacteria	Enterobacteriaceae	Shigella	Enterobacteriales	[Shigella flexneri 2a 2457T]	CGAGAGGGAAAAACGTGCCCATATTGACCTGTAAGCGAGTGTGTCAGCAATCTCATGATAATTTACATTAACTCCTTTTTTTCTCCACGATTGGCTCGTACCTTGCCGCTACAGTGAAGCAAGTCAAGCCTACAACAATACGCAGAAACACGAGGTCCTCTTTTAATGGTGACGAAACGT	44.24
36606	ACTAACCTGTAG		0.00086338						[Acyl-CoA thioesterase]	Actinobacteria	Actinobacteria	Pseudonocardiaceae	Saccharomonospora	Actinomycetales	[Saccharomonospora viridis P101, DSM 43017]	GGTTCGGGGCGTCCCCGCTGCGGCTGTCTACGGGAGCCGCGGACACGACCGCGCAGGCTGCGGACACGGCTATGTGATCTGCGGACACGACCATACACACTGCGGACACGGTTACGTAGGTTGTCCCACAGAAGTGCCGTGCCGCAGTATCTACGAGGAGCCGTCATGCTACAGGTTAGT	65.45
23010	ACTAACGGTAGT	0.000328246	0.00119538						[Trypsin-like serine proteases, typically periplasmic, contain C-terminal PDZ domain]	Cyanobacteria	Synechococcophycidae	Synechococcaceae	Synechococcus	Synechococcales	[Synechococcus elongatus PCC 6301]	ATGCCTACTGTTTCTCGGATCTGGCAGCCACTGCTGGGCCTTGCACTCGTCTCCTTGCTCGTTCAAAGCTGTGGGCGATCGCGGCAGGCATTAAACCCGTCGGGTAACCTGTGTGGTTCACGCCAGCTGGAAGCGAGCGATATCTTCAAGCGCAGCAAGGGCAGTATGACTACCGTTAGT	58.18
32796	ACTAAGATCGCC	0.0171143	0.0808017	0.00999495	1.7123	8.08426	0.0550435	0.00224774	[ABC-type metal ion transport system, periplasmic component/surface adhesin]	Actinobacteria	Actinobacteria	Bifidobacteriaceae	Bifidobacterium	Bifidobacteriales	[Bifidobacterium breve ACS-071-V-Sch8b]	GGATTTCCGCCGGCAGCGCGGGTGTGCGCGTGCAACACGCCGATATAAATGCAAATGATAATAATTCTCAATATATGTTATTCTGTCGTGTGGGTGGCCGAGCGATGATGCAGCAACAGCAACATCGCCCAGCCAAACAGCTGAATTAGAGAGGAAAAACCAATCATGGGCGATCTTAGT	49.09
30032	ACTAAGATTCCG	0.00336065	0.00849281	0.00314867	1.06732	2.69727	0.766316	0.0445554	[Predicted Co/Zn/Cd cation transporters]	Firmicutes	Bacilli	Leuconostocaceae	Leuconostoc	Lactobacillales	[Leuconostoc mesenteroides mesenteroides ATCC 8293]	GTGATTAACTAAGGTAATTACTTTAGTTAATCAAATGCGCAGAAAGAGGTATCGAATCCTAATTCAATTATATAAGATTCAATTTTAAAATAGTCAGCAACTGTGTAGAAGTGCATAGGCAGTTCGCGAAGCGAGAAAACAATTAAATTAATACGGAAAAATATTATGCGGAATCTTAGT	30.3
17739	ACTACAAGGCGC	0.0849173	0.0436432	0.0398647	2.13013	1.09478	0.0539301	0.688322	[Ribosomal protein S12]	Nitrospirae	Nitrospira	Nitrospiraceae	Thermodesulfovibrio	Nitrospirales	[Thermodesulfovibrio yellowstonii DSM 11347]	TGCTTTTTTAAAGGAAAATTAGTTAAATTATTTTTTACATATTTCAATTTTTAGGCTATTTATTTACTTGACAGAGTTTTTATTTTTTGATAAACTAAAAAGTCTTGTCTGCAAATGTTAAAACTTTGTTAAAGTAAATTTAAGTATATTATATGAGGTGAAAAGATGGCGCCTTGTAGT	20
25553	ACTACAAGTCCA	0.10735	0.134567	0.0941779	1.13986	1.42886	0.391808	0.293934	[Na+/melibiose symporter and related transporters]	Firmicutes	Bacilli	Staphylococcaceae	Staphylococcus	Bacillales	[Staphylococcus epidermidis ATCC 12228]	TGATGTCGATAAATTCAAGTTTAAAAATAAAATTTATTCAAAAAAGGTATTAAAGCTTGCTTAAAAATTGTGAAGTGTTAAAATTATTATTGAAAACGGTTCCAATGAATTGTTGTTTGCTATAGGTAGTTAATCAGTGAATTAATTAACTATATCGAGTAATAAATGTGGACTTGTAGT	23.03
36708	ACTACACCATGC		0.00134752	0.000152815		8.818		0.0115548	[Parvulin-like peptidyl-prolyl isomerase]	Proteobacteria	Alphaproteobacteria	Rhizobiaceae	Rhizobium	Rhizobiales	[Rhizobium leguminosarum bv. viciae 3841]	ATGGCCTGAAGCCATTCTTTCGCCGTAAGCCTGTGCAGGACATTGCCGCCAGTCGGTATCTGAGGCATAGGGGTTTCGCGCCGTGATGGAAGCGATTTCAGCGTGTCTCGCACTGTGGTAAGAACGCCGCGAACAAGTCTCGCGGCGCTATCGGGAGGTCAACAGATGGCATGGTGTAGT	58.18
35462	ACTACAGGCAGC	0.000372302	0.00217778						[Predicted GTPases]	Bacteroidetes	Flavobacteria	Flavobacteriaceae	Flavobacterium	Flavobacteriales	[Flavobacterium johnsoniae UW101, ATCC 17061]	AAAAACTTAGGTATTTGGTCCCGATAGCTATCGGGATAGTGACTTAGTCACTTTTTTAACTACCTTTGCAAAAAATTTAAATAAGGCATTTAGGGTTTTAGTGATCCGGTTTTTAGGCAGCTAAAGATCTGAAATTTAAAGTCTAAAGTCTAAAATTCAAAAAAAATGGCTGCCTGTAGT	30.91
16295	ACTACATACGCA	3.8325e-05	0.000480144	4.26e-05	0.900176	11.2776	0.782732	0.0104386	[DNA segregation ATPase FtsK/SpoIIIE and related proteins]	Bacteroidetes	Sphingobacteria	Rhodothermaceae	Salinibacter	Sphingobacteriales	[Salinibacter ruber M31, DSM 13855]	TGTCCCGGCTAGACAGTGGATACACATGTACACCACGCTCCCTGTCGCTGCGTCCCCTTTTCTCCGCCTCGCCTGTTCGGCTGTATGGCTGCCTCGGGTTCCGATACGAATACGGAGGAGGCCTTCCTGATCTCTCCGCGTCGGAAGGTGGAGATCTTCGGGCTCATGTGCGTATGTAGT	60.61
33459	ACTACCTACTCC								[Glutathione synthase/Ribosomal protein S6 modification enzyme (glutaminyl transferase)]	Proteobacteria	Gammaproteobacteria	Legionellaceae	Legionella	Legionellales	[Legionella pneumophila pneumophila Philadelphia-1]	TTTATCTTGGCTTAAAACCCGCGATTTTCTATCGCTCGGCTGCTTTTGTCATTTCAGAGCAGCTCTGTTGTGATGCTTAAAACTTGCGTTATTTAATAGAAAATTAGGGAAAATGGTTTGGATTGTTCAGATTGAAGTATGAAATTACTGAGGAAAGTTTAATTCATGGGAGTAGGTAGT	35.15
40375	ACTACGAGCTCT	0.000234979	0.0068954	0.000734098	0.320093	9.39302	0.0129538	0.00129018	[Uncharacterized proteins, homologs of microcin C7 resistance protein MccF]	Proteobacteria	Gammaproteobacteria	Vibrionaceae	Vibrio	Vibrionales	[Vibrio cholerae O1 bv El Tor, N16961]	TACGAAGCTAACAAACGCCTCAAGAGGGACTGTCAACGCGTGGCGTTTCCAGTCCCAATGAGCCGCGGTGGTTACGGTTGTTGTGTTTGGGTTTAGTAGTAATGCGTTGCCAGCCCCTTAGGCGGGCGTTATTTTGCTTATTCAAATTATGGAGGACAGCGGTAAATGAGAGCTCGTAGT	50.3
33892	ACTACGATAGAC	0.00275229	0.00620861	0.00212673	1.29414	2.91932	0.511291	0.0741083	[Periplasmic protein involved in polysaccharide export]	Proteobacteria	Alphaproteobacteria	Beijerinckiaceae	Beijerinckia	Rhizobiales	[Beijerinckia indica indica ATCC 9039]	ATAATTCCCTATCCTTAAAAAAATCCCTGTTCTTCTGAGAAGTTGTGTTAATTATGTAACACATACTGGATAATTTTCCAAAAGGACCTTTGAATCGGGGATGGCCGGCTGGTCCATTTGATCCCGACGCGTTATGAGTCGCAGGTTCCTAAATTGGGGTTGGTTATGGTCTATCGTAGT	41.82
25150	ACTAGATCCACG		0.000655376						[Serine/threonine protein kinase]	Cyanobacteria	Synechococcophycidae	Acaryochloridaceae	Acaryochloris	Synechococcales	[Acaryochloris marina MBIC11017]	CCAATTGTGAGACACATTACAGCCTGAAGAAACCCGAAGGATTAGGTTTAGGGTTTAAGGAAACGGGAATTAGCCAGGAACCTGAGGAATTTTCCCAGCATCTTCATGATCTAACCCTTCCCTCTGTCGTTAGCTCCCATGCGCCCCCCTCTGCCAACAATGGTTATGCGTGGATCTAGT	48.48
20088	ACTAGCACGAGG	0.00315881	0.0198334	0.00444524	0.710605	4.46173	0.612424	0.111964	[DNA-binding HTH domain-containing proteins]	Proteobacteria	Alphaproteobacteria	Brucellaceae	Brucella	Rhizobiales	[Brucella melitensis ATCC 23457]	GAAGTTATATTCAATATAAAAGTAGAATTTTGAAAATCGCTAATTATGATGAAAGTAATCTTCGTAGAAGAAATATGAAAGATATGCTAGGAATGTTTAGCGATACATTTTACCAAAAATCGCTGCGATTCCAAGAATTCATATTTATTTTGAAACGCTACTGGGATGCCTCGTGCTAGT	29.09
18928	ACTAGCCATACG	0.286235	0.120652	0.0592092	4.8343	2.03772	0.0012478	0.0346807	[DNA-directed RNA polymerase, sigma subunit (sigma70/sigma32)]	Proteobacteria	Gammaproteobacteria	Enterobacteriaceae	Salmonella	Enterobacteriales	[Salmonella enterica enterica sv Typhi Ty2]	ATCTTCATGTCACATTATGTGTGTAAATTATGCACAGTGTTACATTGAACTTGTGGATAAAATCACTGTCTGATAAAAGAGTGGATGATATTCTCGTTGCTCATCGGCTTTGGCACGGTTGTTGCTCGCTGACGGTGCCAGGCAATACTGATTGAGAGGATTTGAATGCGTATGGCTAGT	41.21
17542	ACTAGCTAAGAC	0.00312882	0.00242098	0.0012722	2.45939	1.90299	0.0159682	0.183011	[Periplasmic protein TonB, links inner and outer membranes]	Proteobacteria	Gammaproteobacteria	Pseudomonadaceae	Pseudomonas	Pseudomonadales	[Pseudomonas syringae pv. syringae B728a]	AGTCAATCAGGTCTTTATATGTATTTAAGATCTAACCGACGAACCAAATATTCTTTTCAGGAACAAGCCTTTTTCGGCGATGATTGCCTCGCCACTTCGGCCTAAGGAAGGTGACTGATACCAACAGAACCTGGATTTTTATCATGAAAATGCAGGAGTGTATCAATGGTCTTAGCTAGT	40.61
37423	ACTAGGAACAAG	0.0140294	0.0363157	0.00515088	2.72369	7.05039	0.00621633	0.0279367	[Ketosteroid isomerase homolog]	Chloroflexi	Chloroflexi	Herpetosiphonaceae	Herpetosiphon	Herpetosiphonales	[Herpetosiphon aurantiacus DSM 785]	TTCCCCGCCTTGAGGTGGGGCGGATGGGTGGTGATCATAGAAATCTGGGTTGGATGTACAAAACTCGATCATAGGGCAAATTGTTTAACGCTGCAATGTTCAGTCGTTGGGCGGTACAATCAAGCCCGATTGATTGGCATAATGCGTTTGATTAAGGAGGATGCGATGCTTGTTCCTAGT	48.48
29778	ACTAGGAGAATG	0.0309937	0.0180467	0.0119785	2.58744	1.50659	0.00110533	0.258078	[Transcriptional antiterminator]	Firmicutes	Bacilli	Lactobacillaceae	Lactobacillus	Lactobacillales	[Lactobacillus casei ATCC 334]	GAATAGCTTAACACAATATTGTTGACAATCGGAACAGACCAATTGTCTTTTTGTTTACAATATCACATATCGTTGCACGATTAATCGTGCAAACATTGCCTGTTGTTTCGTCTTAGAAAGCGCTTTACAGTAGAATTAGAAATTAAGTGTGGGGGGTGATGTGAGATGCATTCTCCTAGT	36.97
35764	ACTAGGCTCTTC		0.00738472						[Phosphoribosyl-AMP cyclohydrolase]	Proteobacteria	Gammaproteobacteria	Moraxellaceae	Acinetobacter	Pseudomonadales	[Acinetobacter baumannii ATCC 17978]	GTACACTATACAAGCTATTTTTAGCATCTGACTGAAATCAATTTATAGTTCATATTTCTTTGGTGATTCCTCATGAATAACACGCAATGGCTCGATGAAGTAAAATTTAACGAACAAGGTCTTATCCCTGCCATTGCTCAACATCATCAAACCGGACGTATTTTGATGGAAGAGCCTAGT	35.76
18930	ACTAGGGTGGCA		0.000294487						[Predicted hydrolase (HAD superfamily)]	Bacteroidetes	Bacteroidia	Rikenellaceae	Alistipes	Bacteroidales	[Alistipes shahii WAL 8301]	GCAGGTCGACGAGCAGCTTTCGCGCGAGCCGCGTCCGCTGCCGAAACTGCGGCTGAACCCCGCCGTGAAGTCGGTCTTCGACTTCCGTTACGAAGATTTCACGCTCGAAGGCTACGACCCGTGGCCCGCGATCAAGGCCCCGATGTCGTTTTAAACCCGCAGCAGATGTGCCACCCTAGT	63.03
26668	ACTAGGTCGCAC		0.000893644						[Transglutaminase-like enzymes, putative cysteine proteases]	Proteobacteria	Alphaproteobacteria	Beijerinckiaceae	Beijerinckia	Rhizobiales	[Beijerinckia indica indica ATCC 9039]	ATCACAGGGATTTCTGACAGACTGAAGTGGCCGTACCCCCGTGCCTGATCATTGCACGCGTTCCCACCCAACCGTCTTTCATGCGGAACTGCGATTTGACCAACGGCCCCTACGCCACGGTTTTTCTGCTTCTCTCCTTTCCGCACATTTTTAAGGCTCTATATCATGGTGCGACCTAGT	52.73
20714	ACTAGGTTGGTG	0.00860894	0.0228415	0.00443423	1.94147	5.15119	0.0172356	0.00430411	[Predicted integral membrane protein]	Proteobacteria	Gammaproteobacteria	Enterobacteriaceae	Escherichia	Enterobacteriales	[Escherichia coli O157:H7 Sakai (EHEC)]	GCTTATTCCGCTCACTTCTCGCTCAATGAGGATGCTTTTGCTACATCCTTTCATTTACACTTTTTACGAAATCATGGGATCACTAACAAAATATCGCTTGTCAGTTATATTGTATGGCAGGAAAGATATGCGACTGATATTACAGATCCCCAAAGTGGAGAGTTTATGCACCAACCTAGT	38.79
15291	ACTATAAGGGAG	0.000212881	0.00190636	0.000325054	0.654909	5.86476	0.456854	0.0420524	[ABC-type amino acid transport/signal transduction systems, periplasmic component/domain]	Actinobacteria	Actinobacteria	Bifidobacteriaceae	Bifidobacterium	Bifidobacteriales	[Bifidobacterium longum infantis ATCC 15697]	TTACGCGCCAGATTGCGCGGCTCTAGCCGGCCATAAGCAATGGAGATAACCAGCATCCGAGAATATCACTGTTTTGTAGTAACCCAATAGCCATACAATTGGCGCGCATGCATCAAGCACGACTTTGAACCGTGTGCATGACGAACACTTGAGGAGAGGAAGCCCATGCTCCCTTATAGT	50.91
14738	ACTATAGAAGGG		0.00130659						[Ribosomal protein L20]	Planctomycetes	Planctomycetacia	Pirellulaceae	Pirellula	Pirellulales	[Pirellula staleyi DSM 6068]	GGTGCCCAAAACAGTCTCGCGGGCTATTCCAAAATCGGCGGTTGTTTCGAACGCTCATCGAAATGAGCCTCTTCGCGACGACTGGCCAAGCGATGCGTACACGGGCGACGAACATTTGGCGGTTGCCAAAGGCCTAGGGGTACCACCGATTGAAAGATTACTTCCATGCCCTTCTATAGT	55.15
15423	ACTATCACCAAG	0.000750031	0.00562841	0.00041075	1.826	13.7028	0.551621	0.0920561	[Uridylate kinase]	Proteobacteria	Betaproteobacteria	Neisseriaceae	Neisseria	Neisseriales	[Neisseria gonorrhoeae FA 1090]	TTTTTGAGAAAACCGTTTACGGTACCTATTTTAAGACGACCGAATATAAAGGCCGTCTGAAAACAAAACAATAATAGAACGACACACCATATCATTGTAATCCGACCATTTGAAATTCAGACGTCCCAACTCCGACCGACGACATTCAAGAAAGCAAGGTATCCCATGCTTGGTGATAGT	40
33225	ACTATCGAGCTC	0.118473	0.170886	0.0553882	2.13896	3.08524	0.0176215	0.030976	[Pyridoxal/pyridoxine/pyridoxamine kinase]	Firmicutes	Negativicutes	Acidaminococcaceae	Acidaminococcus	Selenomonadales	[Acidaminococcus fermentans DSM 20731]	GCTTGATTGCTGATTATTTGTGTGCTGTGCGGGGCAACCGGCCTGCGCCCTCTACGGCATCGCAGGCTGCCCCCTCTGGCATCTCTGCCCCAAATAGGGTACAATACTCCTATGACTAACCCATTTGCCCGTGCTTATTTTCAGCATTTGAAAGGTGGTATTTCCATGGAGCTCGATAGT	52.73
16495	ACTATCTAGCAG	0.000682423	0.0015131						[Glycosyltransferases, probably involved in cell wall biogenesis]	Firmicutes	Clostridia	Ruminococcaceae	Ruminococcus	Clostridiales	[Ruminococcus sp. 18P13]	TCTTCTGCGCAGTGTTCCTGTTTGCGCCGCTGCTCCAGCTGCCCCATCTGGCAACGGGAGGCGCTATGCTTCTGCCCTTTGTTGCCATTCCCGGCATTCTGATCGCTGTGTTGCTGAAGATCCCTCGCCAGCAAAGGAAAGCTGCACTTTAAAGGAGGCATCACCATGCTGCTAGATAGT	56.97
39724	ACTATGAGGACA		0.000724124						[Threonine dehydrogenase and related Zn-dependent dehydrogenases]	Actinobacteria	Actinobacteria	Streptosporangiaceae	Streptosporangium	Actinomycetales	[Streptosporangium roseum DSM 43021]	ATCGCTGCCGGGGGTTGCGATGGTCGGCTGCCTGCCGGGGAGACCACTCGGGGAAGTCGTCGGGCCGATATTCGCTCGCCATCTTCGGTCCCGGCCCGGTCGTCGTTGATCTCTTCGTGGGAGACGGCTGGTCCATCGGCGCTCCCGTCGAGGGAGGAAAACGTCATGTGTCCTCATAGT	67.27
28022	ACTATGCCGGAA	0.00116465	0.00877484	0.00229422	0.507646	3.82476	0.431299	0.168092	[Predicted membrane GTPase involved in stress response]	Bacteroidetes	Cytophagia	Cytophagaceae	Dyadobacter	Cytophagales	[Dyadobacter fermentans NS114, DSM 18053]	TCACGGGATAACAATTAATTAATTGTAAAATACTGTTATTCAGGGAAAAACTACGTACATTTGCACCCTGTTTGGCAAAATATATCCAGACAAAAGCCAAATCGGCCATTGGAGCGTAAATCGACCGTTTCGTGACAGTGCCGTAAACATCTGATCCATAAAACAATGTTCCGGCATAGT	38.18
34814	ACTATGCGAGAG		0.000723874	0.000118526		6.10733		0.0223692	[DNA-directed RNA polymerase, sigma subunit (sigma70/sigma32)]	Cyanobacteria	Synechococcophycidae	Synechococcaceae	Thermosynechococcus	Synechococcales	[Thermosynechococcus elongatus BP-1]	GATTCCTGCACAGTCTCAACCGCTCGCAACTGCCTGCTCCCTGACCCCGTGGGTCACACAGGAACTTTTTCAAGATGATCTAGCGGCAGAGAGCCTGAGGATGTGGAATCTAGAGCCTATTCCCCCGTCCAACCGCTTTCCTTAGCTGCATTCCATGATTGAAATATGCTCTCGCATAGT	52.73
37166	ACTATGGCTTCT	0.000460386	0.00175977						[Isocitrate dehydrogenase kinase/phosphatase]	Proteobacteria	Gammaproteobacteria	Enterobacteriaceae	Escherichia	Enterobacteriales	[Escherichia coli O157:H7 Sakai (EHEC)]	TGACTGTAGGCCGGATAAGGCATATACGCCGCATCCGGCAATCGGTGCACGATGCCTGATGCGACGCTTGCGCGTCTTATCATGCCTACAACCGTTGCCGAACGTAGGCTGGATAAGGCGTTTACGCCGCATCCGGCAATTCTCTGCTCCTGATGAGGGCGCTAAATGAGAAGCCATAGT	56.97
36803	ACTATGGTCACC	0.000590048	0.00624349	0.000939438	0.628086	6.64598	0.330157	0.0071783	[ABC-type phosphate transport system, periplasmic component]	Cyanobacteria	Synechococcophycidae	Acaryochloridaceae	Acaryochloris	Synechococcales	[Acaryochloris marina MBIC11017]	CGTTAAGACTGTGGAGGATAGGAGGTAGAGCCGTGTTCAACTATATTTTCCGGTGTTATTAAGTTCGTTATCCTAGGTCGTTTCCCCACGACCGATTCAAACTTTTAAGCGACCCTTGAATCCAGGGGTTACCGAATTTTTATGGAGTCATTAGCAGGAACCGTTATGGGTGACCATAGT	44.24
38307	ACTATTGCACCA	0.00405253	0.0215434	0.00832324	0.486893	2.58835	0.275665	0.0358768	[ABC-type Fe3+ transport system, periplasmic component]	Firmicutes	Bacilli	Paenibacillaceae	Brevibacillus	Bacillales	[Brevibacillus brevis NBRC 100599]	TCTCTGGTATTCAGAGGGCCACTTTTTGCGTTCACTTCTATTTTTCATAGAGTCTTAATAGCTTTTTAACAACGCATTTATATCAGTTTCATTTTGATTGTGTACGATTGGGTTAGAAAAAGCCAAAAGACCAAACACAAATAAAAACGAAAAGGGGCCTTAAAGATGTGGTGCAATAGT	34.55
28609	ACTATTGGTCCC	0.0140796	0.0116388	0.00426758	3.2992	2.72726	0.0245003	0.0777964	[Dioxygenases related to 2-nitropropane dioxygenase]	Proteobacteria	Betaproteobacteria	Neisseriaceae	Neisseria	Neisseriales	[Neisseria gonorrhoeae FA 1090]	ATTTTGTCCGATTGGTACAGATATAACAGCATATTCCAAAGCTCCTTCTGCTTTTCTGTTTACCACTGCAATATTTAGAGTATAATACCAAATTTGAGTAATGGTTCTAAAACAATTAAAACCATTTTTCATGAGCCTGACTGATTCGTATATTCGGAGAAACTGATGGGGACCAATAGT	33.33
24084	ACTCAAGAGCCT		0.00721622						[Membrane protein TerC, possibly involved in tellurium resistance]	Proteobacteria	Betaproteobacteria	Alcaligenaceae	Bordetella	Burkholderiales	[Bordetella pertussis Tohama I]	ACGACCGGCGCGCGCCGCGCCCCGGCCCAGTAACCCTGAGCGCGTCACCGGTACTGGCCGATCCGCCCGCCGCCCTGCCTAGAATCGGCAGGAGCGTGTCTTTCAAGGGAGCGGCCTGCGGGCCGCGTCGATGCGGCGCTCCATCGTCCTTTCGGCGGACTACTTATGAGGCTCTTGAGT	71.52
32164	ACTCAAGGAGTA	0.0166957	0.113929	0.0289216	0.577273	3.93925	0.0140404	0.0193432	[Rad3-related DNA helicases]	Firmicutes	Clostridia	Ruminococcaceae	Faecalibacterium	Clostridiales	[Faecalibacterium prausnitzii L2-6]	GCCAAAAATACAGCTGTTGTGATAATATCTCTCTGACAAAGAAAGTGCCTATCGCTGTGCGGCGGCTCCATCGTGCCGGGCTTGCCCTCTCAGGCACTTCGTGCCAGCTCCCCCAAAGGGGGAGCCTTATACAAGATGATGCCATAAAAAAGGAAGTGACCCGCTATGTACTCCTTGAGT	52.73
23151	ACTCACTCGAGG	0.00564363	0.0119267	0.00123659	4.56385	9.64479	0.0163604	0.00402904	[ABC-type transport system involved in Fe-S cluster assembly, permease component]	Bacteroidetes	Bacteroidia	Prevotellaceae	Prevotella	Bacteroidales	[Prevotella melaninogenica ATCC 25845]	GAATCAAACAATAGGTATAGGAAAGGCAGATAGTGTATTTGGATGGGCTAAACGTTAGAGATAAAGAAGTATACTGAAAAGGTAGGTATTCTCTTTAACCCTTCTAACTCCCTCTAACTCTTTTGACTCCTGAGTATTCTCCCTCTCTTTAATCGCAAAAAACAAATGCCTCGAGTGAGT	36.36
20575	ACTCAGCCAGCT		0.000808743						[Uncharacterized conserved protein]	Actinobacteria	Actinobacteria	Geodermatophilaceae	Geodermatophilus	Actinomycetales	[Geodermatophilus obscurus DSM 43160]	CGCCCGGGGACGGCGAGGCGCTCCCTCACTCGGTGTTGATCATGGGGTTGCTGTCGCGTGGTGCGGCGTGTCTTCGCATGTCGCCTGCAACAACCCCATGATCAACCGTCGGAGGGCGGGTGGTCGCGCCCGCCGGGCTCGTCACGACACCTAGGGTCGGCGCACATGAGCTGGCTGAGT	69.7
42742	ACTCAGCTCTTT	0.000657319							[Dinucleotide-utilizing enzymes involved in molybdopterin and thiamine biosynthesis family 2]	Firmicutes	Bacilli	Bacillaceae	Bacillus	Bacillales	[Bacillus anthracis Ames Ancestor A2084]	AACTTCTTAGAGCAAAGCTTTCAGATGATGAGCTATTAAGCGTTATACAAGATGTATGGATGAATAGAAAAGATAGGTATTCGGATGAACGGACAGAAGAAAGTGCGAAAAATCGTCCGAAAATTGAAATGTCTTATATAGGAGGATAAGAAGGGAGGCTATCGTATGAAAGAGCTGAGT	36.97
30283	ACTCAGGAGATT		0.00129861						[Predicted flavoprotein involved in K+ transport]	Actinobacteria	Actinobacteria	Pseudonocardiaceae	Saccharomonospora	Actinomycetales	[Saccharomonospora viridis P101, DSM 43017]	TCCCGCTCGGGCCAACCTATGGTCATTCGCGTACCGATCCGACATCGAAGATTCCGTCGCGGTCCGGTGCGATCCACGTCATCGAGGACGTCGAATACCCCCACGGAATCACCGGCCGTGACTCGCCTTTCGGCACGGAATTCATTTGACAGGGAGAGGAAATACATGAATCTCCTGAGT	58.79
23176	ACTCATATGGCT		0.000252978						[ATPases involved in chromosome partitioning]	Proteobacteria	Alphaproteobacteria	Sphingomonadaceae	Zymomonas	Sphingomonadales	[Zymomonas mobilis mobilis ZM4]	GCAAGGTTCATCGCTGGACTGGACGCAGCGCCGCAGCCAGCAAGGCTTGCCACGGCTGTTCAGCGCCGTGGGCCTGGCCCGCGAAACGCTGCATCAGGAAGCGCCAGAACTCGCCAGGCGGGCCGATCACGTCGTCATTGATGGGCCCCACCCAGGATTGCCGCCATGAGCCATATGAGT	67.88
37204	ACTCATCGATGG		0.00288356						[Putative multicopper oxidases]	Actinobacteria	Actinobacteria	Rubrobacteraceae	Rubrobacter	Rubrobacterales	[Rubrobacter xylanophilus DSM 9941]	GTATGACCGGCCGGCATCGCAGGAGCGGGTATATGAGCCCAGTCATCCTGTTCGGCACCTCCGCGTATCCCTGGCGCAAGCGGGCTCGGAGGCGGCCCGGGGCCCCGCCCGCAAGACGGGACGGACGAGCGTGCACGCCCTGAGGATTGTGAAGACAGGGAGCAAATGCCATCGATGAGT	68.48
33379	ACTCATGCGAAG		0.00141065						[Phage terminase, small subunit]	Chloroflexi	Chloroflexi	Herpetosiphonaceae	Herpetosiphon	Herpetosiphonales	[Herpetosiphon aurantiacus DSM 785]	TCGATTTGTGGCGATTTTTCAGCATCATTGACCAAGAACCCAGTGATGAAAGCCAACAATATTACTACCCGCCGCGCTAGCGGCGACAAGACCCAATTAATCCTTAATTAATCGAGTAATGGGTCATTGTCTCAAAGTCTTAATCCCAACCCGAGGCAGGCCAATATGCTTCGCATGAGT	45.45
14571	ACTCCACTCCGT		0.000512351						[SAM-dependent methyltransferases related to tRNA (uracil-5-)-methyltransferase]	Proteobacteria	Deltaproteobacteria	Desulfovibrionaceae	Desulfovibrio	Desulfovibrionales	[Desulfovibrio vulgaris vulgaris DP4]	CGCGTTCTCGATAAGTTCGCTGATCATCGCTCGGCTCCTTGGCTGGGCTTGACGTATGTGCTCGGATGGGCAACTAGTTGCCTCAATTGCCGGAAAAGTCAAGACTCTTTTTGTGACGGACGGCACAAGCAGCCGCGCCTCAAGGCGCAGCACGGAAATAGCATCATGACGGAGTGGAGT	55.76
25714	ACTCCAGAGAGC	0.00448692	0.00480916	0.00208393	2.1531	2.30773	0.0409563	0.0608758	[ABC-type transport system involved in resistance to organic solvents, permease component]	Actinobacteria	Actinobacteria	Mycobacteriaceae	Mycobacterium	Actinomycetales	[Mycobacterium bovis BCG Tokyo 172]	GCTTAACCAGCGAAATTGACCCAGTTGATCCGGTGTGCGGTTCGTTGACACCGCAAACTCGTTCTGGGTTAGGATGGGCCGGCTCACACCGTGCAACGTGCGGGCCCTAAGCGCGTTCAGGAGACTCACAGACTTCGCCGCGAGCAGTAGACGGGGGGACCCCAGATGGCTCTCTGGAGT	61.21
35680	ACTCCCGATATC	0.00103753	0.00619242	0.00136319	0.761101	4.54258	0.664158	0.191867	[Predicted exporters of the RND superfamily]	Euryarchaeota	Methanomicrobia	Methanosarcinaceae	Methanohalophilus	Methanosarcinales	[Methanohalophilus mahii SLP, DSM 5219]	GCATGGTCCAGTTTGTCAATATATAGTCAAGGGTTCGTATACAAGAAATCCAGCATATTTGAATAAATACTTACAAATCAAAAGGAGCGATCCCCCATCAAAAACATCTTTGAGAAACTGGGTATTTTCATAGAGGATCATGCGATTGCCATTGTGATAATTGCAATGGATATCGGGAGT	36.36
38042	ACTCCTAGCAGG	0.00501169	0.00766414	0.00262009	1.91279	2.92514	0.0644703	0.0454217	[tRNA-dihydrouridine synthase]	Bacteroidetes	Sphingobacteria	Chitinophagaceae	Chitinophaga	Sphingobacteriales	[Chitinophaga pinensis UQM 2034, DSM 2588]	TGAAGGATGAACGAAGGAGATCTATTATAAAGCACTGTTTGAAGCAGTTATTTATGTTTTGCTGTATTAACTGCCGGAAAATGAATTAGTTGGGATGTGGTGGGTGTATGCAGTTCCTAATCCTTAATTGGTGTACCTTTGCGTCTTCAAACAAAAAAAGCCACTATGCCTGCTAGGAGT	37.58
32698	ACTCGAGAAGAG	0.00150414	0.00625452	0.000492948	3.05132	12.688	0.0282292	0.0103619	[Transposase and inactivated derivatives]	Proteobacteria	Gammaproteobacteria	Shewanellaceae	Shewanella	Alteromonadales	[Shewanella oneidensis MR-1]	CTAGAATCTAGATTCAAGAAGAAGCCCTTATGGAGCGAAGATCTGCTTTTTCTAGCAGCGAAGCGCTCTAGAATCTAGGGTCTGTTGATCTTTCGAGAGTGATTTTTAGACAGCATGCCAAGACGTTATAATTTGCTTCGCCAAAAGTAACCATAACCTCAAGCCATGCTCTTCTCGAGT	42.42
36031	ACTCGAGGATTG	0.132193	0.170833	0.0721661	1.83179	2.36721	0.0729748	0.168362	[Uncharacterized protein with SCP/PR1 domains]	Firmicutes	Bacilli	Staphylococcaceae	Staphylococcus	Bacillales	[Staphylococcus epidermidis ATCC 12228]	TTGAAAATTCATTCATGTTCACTTTCGTATAAATAGCGAATACAAAAGTATTTAAAATTTGTTTTATAAGAATAATGATGGGAAATGTTTACACGTTTCACTTATGTTGAAAAAGGTTAGTACATTTTTGTACAATATATATAATTATTAAGAGGTGGGTGAAAGATGCAATCCTCGAGT	24.85
29229	ACTCGAGTCGAA	0.0174017	0.0179894	0.00760008	2.28967	2.36701	0.0196984	0.060776	[Na+-transporting NADH:ubiquinone oxidoreductase, subunit NqrA]	Proteobacteria	Betaproteobacteria	Neisseriaceae	Neisseria	Neisseriales	[Neisseria meningitidis FAM18]	AAAACGGCTTCCGCAAGGAAAAAAGCAGCAAATCTGACAAACAGGTACAATTCCTGATAGAATCTAACACTTTGCTACATTAATTTATTCAATGCTTTTGATGCCACGCGACACGGTATCAAAACACGCCGTTTTTACCTTAACCATCACAAGTAATGCAAATATATGTTCGACTCGAGT	37.58
32975	ACTCGATGGCTC		0.00112754						[Outer membrane receptor for monomeric catechols]	Proteobacteria	Betaproteobacteria	Burkholderiaceae	Burkholderia	Burkholderiales	[Burkholderia cenocepacia J2315]	GTCACATTCGTCAACAATTCCCCCACAAACGCGAACAAGAACGCTTCTCATTTAACAGGAAATTACATAGAATGCCGCCTGAAAACAAATCGTAATAATTCCCGCCGGCATGCACATTTCCGCAGCGCACTGCCCCGGGGCCACACCGCGAGGTCGAAGCGCACCATGGAGCCATCGAGT	52.73
32531	ACTCGATTGCAG		0.000668751						[Predicted hydrolases or acyltransferases (alpha/beta hydrolase superfamily)]	Actinobacteria	Actinobacteria	Streptosporangiaceae	Streptosporangium	Actinomycetales	[Streptosporangium roseum DSM 43021]	GTGAAGAACGACGAGTTCGGCTGACGGGGTAGGGCTTTTCACCGAAGTCCTCCATGTCACTGCCATCGATCATCGGCACCCTCGGATGTGACACGGCCACCGGGTCGGTGATCAATGACTCCAGGCGGTGGACGGCGAGACGAGAAAGGCTGGAATAGTGGGCAGATGCTGCAATCGAGT	60
14576	ACTCGCTAACCA	0.00295472	0.00286932	0.00109846	2.68986	2.61213	0.0813954	0.241469	[Catalase (peroxidase I)]	Proteobacteria	Gammaproteobacteria	Enterobacteriaceae	Escherichia	Enterobacteriales	[Escherichia coli O157:H7 Sakai (EHEC)]	GAATTCGGACATAATCAAAAAAGCTTAATTACGATCAATTTGATCTACATCTCTTTAACCAACAATATGTAAGATCTCAACTATCGCATCCGTGGATTAATTCAATTATAACTTCTCTCTAACGCTGTGTATCGTAACGGTAACACTGTAGAGGGGAGCACATTGATGTGGTTAGCGAGT	35.76
17992	ACTCGGCAATCG	0.00160931	0.00270371	0.00108316	1.48575	2.49613	0.194035	0.0312725	[Deoxyribose-phosphate aldolase]	Proteobacteria	Gammaproteobacteria	Ferrimonadaceae	Ferrimonas	Alteromonadales	[Ferrimonas balearica PAT, DSM 9799]	CGCTTAAGTCTTCAAGGAACCAAGTCCGCGTCGCCTTGCTGTGACGAGTGCTGGTTCGCCGTGCCTCCATTCCGGACCTTCGTCACAAAACATCCTCACGCTGTCACAGCCGGGCGAGGGAAGTTATCTATACTGCGTACAATCAACCGGAACTGGGAGTTTTCCATGCGATTGCCGAGT	55.15
25947	ACTCGGCTCAGT		0.000347931						[Methyl-accepting chemotaxis protein]	Proteobacteria	Gammaproteobacteria	Pseudomonadaceae	Pseudomonas	Pseudomonadales	[Pseudomonas putida KT2440]	GACCCTCCACGCAATCGGGCGGCCAATTCGCAACGGGGCACGGAGGGGCGCCATGATCACGTAACGCCAACTTACGCTGTCGAAGGACAGCCCTTTGTCCGACGTGTCGCGATAGCACGCCCTGCCAAAAGCGCACCGGCTATTGCGGCCCTGCTTGCCTGCAATATGACTGAGCCGAGT	63.03
38700	ACTCGGGATAGA		0.000535794						[Glucosamine 6-phosphate synthetase, contains amidotransferase and phosphosugar isomerase domains]	Firmicutes	Bacilli	Alicyclobacillaceae	Alicyclobacillus	Bacillales	[Alicyclobacillus acidocaldarius acidocaldarius 104-IA, DSM 446]	GCGCCCGGACTCGGCGGCGGCCGAGTTGACGCGGAGGAGGTTGGCGAAAGATTCGGCGGATGCCTCCCGGCGCCAATCCGATCGCGCCGCAAGCGAAGCCTGAAATCCACCGGGCGACCGGTGGGACAGAGGCGAGCAGATCGGATGAAGGAGGATACCTGCTTCATGTCTATCCCGAGT	67.27
25616	ACTCGGGCATTT	0.000261244	0.000841293	0.00010199	2.56146	8.24875	0.143556	0.0826089	[Signal transduction histidine kinase regulating C4-dicarboxylate transport system]	Planctomycetes	Planctomycetacia	Pirellulaceae	Pirellula	Pirellulales	[Pirellula staleyi DSM 6068]	GCGAATCACCCGCGCTCCGACGAAAGTTGGAGGTGGAGCATAATGCTCGTGAATTACGATTTCGCAAGACTATACTGACGACTCTCACAGCTACGGTGAATCCATCGTAGAGTTCAAACTTCGGGGGCGTTCGTCTTCGAAGTTGTTGTCGAAGGTAGCCGCCGTATGAAATGCCCGAGT	52.12
15117	ACTCGTGATTCG	0.00144121	0.00280382	0.00047645	3.02488	5.88483	0.0282013	0.011669	[Uncharacterized conserved protein]	Chlorobi	Chlorobia	Chlorobiaceae	Chloroherpeton	Chlorobiales	[Chloroherpeton thalassium ATCC 35110]	ACAAGCGGTTTAGGCGATTGCCTCTCGTGAAGTTGGGCAAGCTTCTAATTTGAAAAAGCATGTAAAAGATTCTCAATCTAAAAAAGGGCTTTAAAAAAAGTAGATCTCGCCAAAGCGTTTTGAAGCCCGTGGCCGTTAAAATCATAGCGTTTTGAAAAACACATTATGCGAATCACGAGT	38.79
27132	ACTCGTTCCTGA	0.000468924	0.00112228						[ATPases involved in chromosome partitioning]	Actinobacteria	Actinobacteria	Pseudonocardiaceae	Saccharomonospora	Actinomycetales	[Saccharomonospora viridis P101, DSM 43017]	GGGGGACGCTCGGCAATCCATCGGAGGACTGAGGCGGTGACCGGACCCAACCAAGGCGGCGGGCAGGATCATCCTCTCTATTCCGAGGCGAGCACGGACTCGACTCCTTACCCCACTTCGGCGGCCCAGCGGTGGCAGGGAAAGCCGGAACCGTGGCGGAGTGCCATGTCAGGAACGAGT	67.88
36725	ACTCGTTCTGTA		0.00089741						[Transcriptional regulator]	Actinobacteria	Actinobacteria	Micromonosporaceae	Salinispora	Actinomycetales	[Salinispora arenicola CNS-205]	CCTTGCCGTACACGTGCTGGCCCTCAGCGTCGCGACCTCGCCCCGGTACTCGGTGATCTTGGTGCCCGGTGAGGTACCGTGCACGCGCGTCGTGCCGACCGCGCACGCGGTTCGTGCCATCATTCGCTGACGTACGCCCGTCTCTGGTAGACGTGACGAACGGAGATGTACAGAACGAGT	67.27
18514	ACTCTCAGTCAG	0.00502675	0.00574659	0.00119808	4.19567	4.7965	0.0209562	0.00411447	[Type II secretory pathway, pseudopilin PulG]	Planctomycetes	Planctomycetacia	Planctomycetaceae	Planctomyces	Planctomycetales	[Planctomyces brasiliensis IFAM 1448, DSM 5305]	AAATCTGTTGAGTTCTGGCGTCATTAAGTTGCAACGCATACGGCTCGAAACATAATTGTCTGTAAATTTGCCTATCTGTTGGAGGGCTTCCCCTCTGGCACTGAAGGTCTTTGAGGTTTTCTCATCTCTCGTCGTGTCTTCGGCTATTCTTAAGGACTACTTCTCATGCTGACTGAGAGT	44.85
28464	ACTCTGTCGCTC	0.000494404	0.00288063	0.000327253	1.51077	8.80246	0.380703	0.0399554	[ABC-type Fe3+ transport system, periplasmic component]	Proteobacteria	Alphaproteobacteria	Rhizobiaceae	Rhizobium	Rhizobiales	[Rhizobium leguminosarum bv. viciae 3841]	ACAATGGCGGATTTTTCGTGGAAACAGACGGTGTTGTCGCAAATAAAACATTTGTCGCAACCCCCGCTATTCAAAGCAGAATTAACGTCATCGAACTGTCACACAAGCTTCATGTAATCTCATTAACAGCATCGCCAGACACTGAAAACCCGAAGGAGAACAACAATGGAGCGACAGAGT	43.64
15482	ACTGAAGAGACA	0.00857715	0.0150788	0.00236276	3.63014	6.38187	0.00378374	0.000467598	[Outer membrane receptor for ferrienterochelin and colicins]	Bacteroidetes	Sphingobacteria	Sphingobacteriaceae	Pedobacter	Sphingobacteriales	[Pedobacter heparinus HIM 762-3, DSM 2366]	CTTAACCGCTTATATGGATAGCCATAAGAAAGGAGTGCAGCGAACACCCCTTTCTAAATCTGCTACCATTCCGGTAAAACCGGCCGAACAATTAATTATTCATGATTCATTGCGCTTGCCCTGAGGTCTTAAATCAACAGCAATCGCATAAACACAGACAATCAAATGTGTCTCTTCAGT	41.82
20189	ACTGAAGCGGTA	0.0570743	0.209708	0.0603128	0.946305	3.47701	0.754114	0.026746	[Predicted acyltransferases]	Proteobacteria	Alphaproteobacteria	Beijerinckiaceae	Beijerinckia	Rhizobiales	[Beijerinckia indica indica ATCC 9039]	GCGAACTGACATATGTTGGTTTGAAATATTGGCGCCGTGACCTGAGTGTACATAGAGGAACTATAGAGGAAAATACGCCTATTTGCATGGAATGTATATTGAAGTGCCCCATGCTATATGACATGAGCAGCCAGTATAATCATATCAAGCGAGGTCGACTGGCGAATGTACCGCTTCAGT	43.64
39966	ACTGAAGCTCCT	0.343006	0.448344	0.171703	1.99767	2.61116	0.0809818	0.0650367	[Alanine dehydrogenase]	Bacteroidetes	Flavobacteria	Flavobacteriaceae	Cellulophaga	Flavobacteriales	[Cellulophaga algicola IC166, DSM 14237]	CTTGGAAAATTTTCAATGAACTAATACGCTATAAAAAGAATGTTCCTTTTTTCTAGCAGATGTCAAAGGTAGTTCAAAAACTATTCCAAAAAAAGTTTTGCTTGTCATCTTGTCATATGTTACATTTACAACTATTGGAATAGGTTAAGTTGTAAAAGTGTATTTATGAGGAGCTTCAGT	27.88
38483	ACTGAAGGACGG	0.00232671	0.00703733	0.00150953	1.54135	4.66195	0.260391	0.0352957	[Predicted transcriptional regulators]	Proteobacteria	Gammaproteobacteria	Pseudomonadaceae	Pseudomonas	Pseudomonadales	[Pseudomonas syringae pv. syringae B728a]	GAGGTGTGCCCGCAGTGTGTAGGAGGCGCTTTTCACCCAGCGGGCGCGCGGGGCATAGAGTTTATACTTGTCATTACATATAAGAGCCACGTTGAACTCTACCGAGGCGTGATTGCTTTCACCCAGTCATCACCATAGATGAATGTTTCAACAGGGAGTGAACACATGCCGTCCTTCAGT	51.52
15357	ACTGAATACCCG	0.00343989							[Cu/Zn superoxide dismutase]	Proteobacteria	Alphaproteobacteria	Brucellaceae	Brucella	Rhizobiales	[Brucella melitensis ATCC 23457]	TGTGTGGTCGCAAAATATATCATGTGAATCATCGATAATTTCGGGGTGGAGACATAGTTTTTTTAATGCTAATTTAGCAATTGCTGTAACTATTTTAATACAGTATCCAGGGGGAATGGCCTTACGGTTTCTCTGGAACTGTTCTAACTATATTCAGGAGAAGTGATGCGGGTATTCAGT	36.97
23674	ACTGACAGGCTT	0.00859328	0.0210107	0.00444021	1.93533	4.73192	0.0208322	0.0111977	[Acetyltransferases, including N-acetylases of ribosomal proteins]	Actinobacteria	Actinobacteria	Bifidobacteriaceae	Bifidobacterium	Bifidobacteriales	[Bifidobacterium longum infantis ATCC 15697]	GAAATCCTCCAGTTCAAATTCGTTTGACAGCTCCCGCCAGCGGGAGCCTTTATTGATTCTGTAAGAAAGTCGACTCAGAGCATTTCCAGCGTTCACCCAGTCGAGTAAGATATGCTCGGCACTGGACCGTGAGCCGAAACAAGCCGAACCGGGGGATGTATACCGATGAAGCCTGTCAGT	52.12
39792	ACTGACATTCCT	0.00127826	0.00787581	0.000680486	1.87845	11.5738	0.19345	0.0432902	[Uncharacterized membrane-associated protein]	Proteobacteria	Gammaproteobacteria	Enterobacteriaceae	Yersinia	Enterobacteriales	[Yersinia pestis Medievalis Harbin 35]	CGTATTTGACGTTGCAGGGGTGTTAGCGGCTCTTACTCACTCGAATCACTGGCTTGTCGTTGACCTTACAGCGAATAAGTTCATCGGGATTCGTTCGTTTGCTGCCTATCTGCAACGCCAACTACTTTGGGTATAGTTCGACTCTATCAATCACAGGACATAAGCATGAGGAATGTCAGT	47.27
22342	ACTGACGGATTG	0.001004	0.0127306	0.00245803	0.408459	5.1792	0.0735445	0.004826	[Transcriptional regulators]	Proteobacteria	Betaproteobacteria	Neisseriaceae	Neisseria	Neisseriales	[Neisseria gonorrhoeae FA 1090]	TATATGTTCGTTTTGTTATATAACGGTTGCATCAAAAATTACGCCCACAGGCTTTCCCGACGGTTTGAAAGTTTGATTTTCGATAACTTGGAGACTTAAACAATGCCTACCCAATCAAAACATGCGTCTATCAATATCGGTCTGATACAGGCAAGGGAAGCCCTGATGCAATCCGTCAGT	40.61
32683	ACTGAGAGACAG	0.00393694	0.00487363	0.00142812	2.75672	3.4126	0.0229213	0.0584162	[Cbb3-type cytochrome oxidase, subunit 1]	Bacteroidetes	Flavobacteria	Flavobacteriaceae	Flavobacterium	Flavobacteriales	[Flavobacterium johnsoniae UW101, ATCC 17061]	AGTATTTTCGTAGCAGTTTGTTTCTTTATTGCTTTCATTATTGCTGTAAAATCCGGTCAGTACGATGACGATTATACGCCCTCGGTCAGAATTCTTTTTGATGACGAGACAAAAATTACTTCCCAAAATAATAATTCACCAATCGAAGAAAAACAAGTATAAATTATGCTGTCTCTCAGT	32.73
38746	ACTGAGGCAAGG	0.000529238	0.00379318	0.00133356	0.396862	2.84441	0.16794	0.13347	[Sialic acid synthase]	Thermi	Thermi	Thermaceae	Oceanithermus	Thermales	[Oceanithermus profundus 506, DSM 14977]	GTACATTGGAGATAGTGTTACTGCTATCGTTAGAGTGACTGCAATAAGAGATGACAAGCCAATCGTTACTCTTGAGACGCTATGTGTAAACCAAGATAAAAAGCACGTTCTTGAGGGTGAGGCTGTTGTCTTATTTCCCGAGTTGCGCCGATAGAGACAAGTGGGATGCCTTGCCTCAGT	44.24
31086	ACTGCATGTTGC		0.00163045						[Subtilisin-like serine proteases]	Planctomycetes	Planctomycetacia	Pirellulaceae	Pirellula	Pirellulales	[Pirellula staleyi DSM 6068]	TCACCCGCACCCACTTAGGTAGGGGGTGCGGGTGCACTAATCGGCGAAGTCCGAACAAAGTCGCGCAAAAATGTAGCGTATTCGGAAACCTGCAATTAGACTCGACGGCTGGTACCGGTTCTCGGTGGCTTCGATCTCATCGCCCGACCCTTGAGGGGCTTTGTTATGGCAACATGCAGT	56.36
17595	ACTGCCAGTGAC	0.0246462	0.0521919	0.013322	1.85004	3.91773	0.0471998	0.0158837	[Superfamily II DNA and RNA helicases]	Proteobacteria	Gammaproteobacteria	Shewanellaceae	Shewanella	Alteromonadales	[Shewanella oneidensis MR-1]	AGATTCAAACCATAAATTCTGCGAATGCTTCCTGTAGTTCACTTCTAAAAACGACATTCTCCCCAAACATGACAGCGGAAAAGGGGATGCTTTGGGATTAAGTTATTTAAGTTAACAGGTATAAGCTTTATAATGCCGGGCTATATATTCGTCGAGACGCTGCGCATGGTCACTGGCAGT	40.61
21732	ACTGCCCGTAAA	0.000194639	0.00135301	0.000325126	0.598659	4.16148	0.243395	0.0824237	[Predicted ATPase, RNase L inhibitor (RLI) homolog]	Crenarchaeota	Thermoprotei	Pyrodictiaceae	Hyperthermus	Desulfurococcales	[Hyperthermus butylicus DSM 5456]	AGGAAGAAGAGTGGTAGGCTCGGCCAACCTTGCTTTCTTCATAGCCGTTTTTAGCTGGTAGCTCTGTGCCGTCACCACTCCTCACAGCCGTGAGCGAGTATACCTGGAGCCCTTGAATATATCCTTCCAGAGTAGCCGCGGCTGGGTCTACCCGGGTGTCGCCTAATGTTTACGGGCAGT	55.76
18799	ACTGCGCGAAAC	0.0016265	0.00411057	0.0010928	1.48838	3.76151	0.462905	0.0747844	[Preprotein translocase subunit YidC]	Cyanobacteria	Synechococcophycidae	Acaryochloridaceae	Acaryochloris	Synechococcales	[Acaryochloris marina MBIC11017]	AATCTTAAAATAGTATTGAGATTGGCTGGCTGTTTGCCCACAGTATGTATTACCAGTAAAATCATGCTTGTAAAGGCTAGAAGCTTTTATATTTCCTGGACACAGTGAAAAGCTCAGTCAACTCAGTATTTTGCTAATTTCCGCACTTAGGTCGGCTATACACGAATGGTTTCGCGCAGT	38.18
34985	ACTGCTCAGTCT	0.0349797	0.0803363	0.0343459	1.01845	2.33903	0.964822	0.0665938	[Seryl-tRNA synthetase]	Bacteroidetes	Bacteroidia	Prevotellaceae	Prevotella	Bacteroidales	[Prevotella melaninogenica ATCC 25845]	AGAAACTCTTCTCTTAACAGGAAAATATCTACAATCATTAGAAAAACAACTATAGTTAATTCAACTCAACACAGAACAAAATAAGTAATATAAATGTTTTTGACTTATAGAAGTTTTTTCGTAACTTTGCTCTCAGAAACAAATTAAAATAAAGATTAGAACGTTATGAGACTGAGCAGT	24.85
22631	ACTGCTGATTTC	0.000426239	0.00285639	0.00108547	0.392678	2.63149	0.0039537	0.0296186	[Predicted EndoIII-related endonuclease]	Proteobacteria	Gammaproteobacteria	Pasteurellaceae	Haemophilus	Pasteurellales	[Haemophilus influenzae Rd (KW20)]	CCCCTGCTTGCGGGGGAAGGTATCACAAAGTGACAAAAAGAGGCTCAAAGAAAATCTTGCCTTCCCCTGCTTGCGGGGGAAAGTGTCACGAAGCGACGGAAGGGGGCTTACAGTCTTCTAAACAGATAATTCCAATAAATTAAATAGGCTAATTTCTACAAAAATATGGAAATCAGCAGT	44.24
16591	ACTGCTGGTATA	5.18e-05	0.00147107						[Aspartyl-tRNA synthetase]	Acidobacteria	Acidobacteria	Acidobacteriaceae	Acidobacterium	Acidobacteriales	[Acidobacterium capsulatum ATCC 51196]	GCGAGCGGAAGCCATGCCCAAATACAGGACCGGAAAGATTCGCAGGGGCAGATTGCGATACAAAGGTTGCAGAGGCTGGAGCCTCAACATTTGAGCTGCACCAACGGTATGGCTTAGGCCATGCCCGGATACAAGATTCGAAAGATCATTTCAGGAAGAATCACTATGTATACCAGCAGT	51.52
41912	ACTGCTTCGCTC	0.000248942	0.00111066						[NAD-dependent aldehyde dehydrogenases]	Firmicutes	Bacilli	Bacillaceae	Geobacillus	Bacillales	[Geobacillus sp. Y412MC52]	ATGACAGCGACCAGCAGCAAACGGATAGCAAAGAACGCCGCTTTTTGGAAGCGTTCAGCCCGCCGGCCGTTTCCGCGAAAGGAAGCGCTCGCCGATCATCCACAGCTCTTGTATGAATTCATGAACCAATCTTTTGAAAGATCGACTAGAAAGGTGGTTTCATCCATGGAGCGAAGCAGT	50.91
24425	ACTGCTTTCCGA	0.000684625	0.00242622	0.000415335	1.64837	5.84161	0.285099	0.0205972	[Transcription elongation factor]	Proteobacteria	Gammaproteobacteria	Enterobacteriaceae	Escherichia	Enterobacteriales	[Escherichia coli K-12, MG1655]	AATGCGCTGCATTGAGGAATTCCCTGAATGTGACGCAAATCACTTCAAAGAGTGAGCAACAGTCAGTATCATCATGTGAGTTAAACCCTCGCCGCCTGACGGTGAGGGTTTTCTTTTGGGTATGTTTATCTGCGACACTCGCAGCACCGACGACATGGAGTAAAAATGTCGGAAAGCAGT	47.27
33203	ACTGGAAGGGTT		0.00297813	0.000558637		5.33108		0.00159231	[Predicted Rossmann fold nucleotide-binding protein]	Proteobacteria	Deltaproteobacteria	Desulfobulbaceae	Desulfobulbus	Desulfobacterales	[Desulfobulbus propionicus 1pr3, DSM 2032]	TCGTTGCCCCTCTTTTTCCTTTTTCTCTCTACAAGAGGGGCAAGATAATGTCTGCCGTTGCTCGCCGAGACGGGTCGAGTACGCGCAAACCTCACGCAAGCGCTGTTCCGTCAGCCCCAATAGGAGGGATTATGTTCATTCAATTGTTTTTAAAGGATATTTTTTATGAACCCTTCCAGT	47.27
29060	ACTGGAGCAATA	0.000317964	0.00157535						[Transcriptional regulator]	Actinobacteria	Actinobacteria	Nocardiaceae	Nocardia	Actinomycetales	[Nocardia farcinica IFM 10152]	CGGCGGATACGGCTGCTCACAATTCGCCCGTACGGATGATGCGCATCACCACACGACCCTCTATGCTGTCGAGTAACAAACCTGCCGACTGTTTCCGGCGCGCTATCCGAACTTCGGGGCCTGATAAGGCTGGAAATTCAAGACCGATTCTGATAGCAAAGGGCTATGTATTGCTCCAGT	55.76
14967	ACTGGCGAACGT	0.00254722	0.00741423						[Outer membrane protein/protective antigen OMA87]	Bacteroidetes	Bacteroidia	Bacteroidaceae	Bacteroides	Bacteroidales	[Bacteroides vulgatus ATCC 8482]	ATATTGACACATTGTTACATTATAAAGAACGTGAAGATTCTTGAACTAAATAAAAACAAATTCAACACACCGTTATTCTTTGGCAGGACTTTTGTACTTTTGAAAACTCATTTGCCGTAGAAAGTTTTTTTGAGTAAGGACTTTGGGCAGACAATAAACTATTATATGACGTTCGCCAGT	30.3
25975	ACTGGGCTGAAA	0.0014407	0.0125441	0.00147951	0.973764	8.47853	0.956294	0.0145864	[Succinate dehydrogenase/fumarate reductase, cytochrome b subunit]	Firmicutes	Bacilli	Staphylococcaceae	Staphylococcus	Bacillales	[Staphylococcus aureus aureus NCTC 8325]	TTGTTCGACATGCAGTTTGGTGATCGTGCAGTGTGTATTTGTCTTTAAAATGTTTCGCTTAATGATAATGACAACGCTAGAAACGATATCACTTTAGGGGGTTAAGCGTACGTTTAATATAAATAGCTCAATAAATTAAATATTCGTTCACAGGGGGGACTCCTTATGTTTCAGCCCAGT	36.36
32939	ACTGGTAGGCTC	0.000785214	0.0249904	0.00387893	0.20243	6.44259	0.00132955	0.0185121	[Uncharacterized protein conserved in bacteria]	Firmicutes	Bacilli	Bacillaceae	Bacillus	Bacillales	[Bacillus anthracis Ames Ancestor A2084]	AAAATGATAACGTTTCGTTCTTTTCGTAAGTGTTGACTTACGAAAGGAACGAAACTCTACTAAGGTGATTATATGCAACGTTATTTTGTAGAAGAGAAATATGTAAATGAGACAAGTATTCGCATTGTAGGTGATGACGTACATCATATCGCAAGAGTGATGCGTATGGAGCCTACCAGT	35.15
22185	ACTGGTCAGTGA	0.0376675	0.203564	0.0368552	1.02204	5.52335	0.936473	0.00275245	[ABC-type amino acid transport/signal transduction systems, periplasmic component/domain]	Proteobacteria	Gammaproteobacteria	Shewanellaceae	Shewanella	Alteromonadales	[Shewanella oneidensis MR-1]	CTCATCGCAGTCTACTCTCTGAAATGAGTTTTCCTTAAGAGCAAAGATGTAACAAAAAATCACTATGCTGGGAATAAGTGGGATTATAATTGATGATATTGTCGATAAGGAGTCTTAAAACGTTGCCTGAAGTATTGCTGATCTAATATTCATACGGGAGGCTTTATGTCACTGACCAGT	36.36
17144	ACTGGTCGTATG	0.00239624	0.00817682						[IMP dehydrogenase/GMP reductase]	Deferribacteres	Deferribacteres	Deferribacteraceae	Denitrovibrio	Deferribacterales	[Denitrovibrio acetiphilus N2460, DSM 12809]	GGGTGAAGCAAACTTACACGGTCACTGGCCGCTTTGGTCGTGATGAACTTAAAGGCAGAGCTGCTTTTATCTGCCTGCACTGAATCAATCTGAAAATATATAGAATTTGCCGTGCCGAATGGGGCTGGGCTGTTAAAGATATTGCACAATACATACGAGGTAATAATGCATACGACCAGT	44.24
25160	ACTGTACGCCCT	0.000527436	0.00264379	0.00056081	0.94049	4.71423	0.851964	0.00513719	[ABC-type bacteriocin/lantibiotic exporters, contain an N-terminal double-glycine peptidase domain]	Firmicutes	Clostridia	Ruminococcaceae	Faecalibacterium	Clostridiales	[Faecalibacterium prausnitzii L2-6]	GCTCTCTGCTCCGTCTGGCCGCAGGGCGGGGCGAGGCAGAGAGCTGTATGCTGCTTTATTGGAGAAGCGGATGAAGCGTCCGAAATGGAAGCCCTTTCTTCTTCGCCAAATCGTCCTCAGCCGCAAGGCGGGCGTTTTGAAATAGAAACCACAAAGGAAGCATCTATGAGGGCGTACAGT	55.76
34315	ACTGTATGCCGA	4.03e-05	0.000829765						[Uncharacterized ABC-type transport system, periplasmic component/surface lipoprotein]	Actinobacteria	Actinobacteria	Streptosporangiaceae	Streptosporangium	Actinomycetales	[Streptosporangium roseum DSM 43021]	GGTAGGATCGGTCGCCCTCGTGTGTCACAAGGTGGCCTGAGCTGCATAACAGACCTGTTTCAGACCCATGTGCTGGTTTGGTCAACTCTGGTCGACCAACTATCTTCCGTGCAGGGTTGCCGTGCGTCTCTTCGCGCGTGCACTGAAACGCGAAGGGGGTCCATCATGTCGGCATACAGT	58.18
36776	ACTGTGACCCAG	0.00408023	0.0112579	0.0031364	1.30093	3.58942	0.279274	0.04046	[4-diphosphocytidyl-2C-methyl-D-erythritol 2-phosphate synthase]	Firmicutes	Clostridia	Syntrophomonadaceae	Syntrophothermus	Clostridiales	[Syntrophothermus lipocalidus DSM 12680]	GCTTTAGTGGCAACACCTTGGGACATCGATGGGAGACTGCGAAGATTTCCTATTAAACTACATCTGTGAACATCTGTGTAAATCAGCCGGGCACTCAGCTTGGTTAAGTTGCAACATGTTATTAGGTTGTAGGACGAGTTTGTAGCTGATTTAGAGGTATGCTGAATGCTGGGTCACAGT	43.64
29350	ACTGTGATCGTG		0.00366573						[Pyruvate/2-oxoglutarate dehydrogenase complex, dihydrolipoamide dehydrogenase (E3) component, and related enzymes]	Firmicutes	Bacilli	Streptococcaceae	Streptococcus	Lactobacillales	[Streptococcus pyogenes M1, GAS SF370]	ATGGTAAGAGTTGGCTAATCTTAGCGTCGTAGACGTCTGAACTTTCCTCAGTTTTTGTTTCGGAAAGTCCTAGTCGTCCTGACGTGGGTGCGTCAACGAAATCAAAGATTTCTGACTTACCGCAAAAATTCAATCGCTTTCTCCTTGCTCTTGGTATCTTAAATTATGCACGATCACAGT	41.82
32064	ACTTAACCAGCG	0.172168	0.460146	0.15867	1.08507	2.90003	0.713317	0.0310694	[NAD-dependent aldehyde dehydrogenases]	Chloroflexi	Chloroflexi	Herpetosiphonaceae	Herpetosiphon	Herpetosiphonales	[Herpetosiphon aurantiacus DSM 785]	ATAGGGTTATTGCTGGATGTTCCAACCAAACCCCGCTAGCCAAAAGCCCAGAGCCAATTCCCCCTTCGTGTCCTTCGTGGTTAAATTTCATCCTGCATCCCTCGTTGCCCCAAGCTTGTATGGTAAGATAAGGCAAGATTTGATTTTACTTCACGGAGGACAACGATGCGCTGGTTAAGT	47.88
19669	ACTTAATGCACC	0.0035343	0.00602872	0.00845677	0.417925	0.712887	0.0946372	0.427428	[Adenylate kinase and related kinases]	Proteobacteria	Gammaproteobacteria	Enterobacteriaceae	Citrobacter	Enterobacteriales	[Citrobacter rodentium ICC168]	ATAAACCTCTGCGCCATCCGGCATTTTTTTATTTATCCCTCTCTTTTGTTAATTTCCCGCCATTAACCGATTCAGCGCAGGGTACCTTCCTTGAGCGAAATGCGTGATGGTGGTATCGTTTAGCGCTTTTTTTAAAACATCGACAACCTTAAGGGGATTTTCGTAATGGGTGCATTAAGT	42.42
18184	ACTTACACGGTC	0.000234198	0.000341596						[Ribosomal protein S6]	Proteobacteria	Gammaproteobacteria	Xanthomonadaceae	Xanthomonas	Xanthomonadales	[Xanthomonas campestris pv campestris ATCC 33913]	TTGGCTTGGCTGTTGGGATGGCCCGGTTGCGGCTAAGCGCTTGAACTGCCATAATTTTCGGCTTCCTGCCCGTTTGGGCGGGAAACCCTTGCTCCACCGTCCGCCTTGTGCGGGTTCCCGGGGAGCTGTCCGGCCCACGTGGCCACATCCGAAAGGTAAAACAACATGGACCGTGTAAGT	61.21
18387	ACTTACAGGAGC	0.0332612	0.0205774	0.0133713	2.48752	1.53893	0.00528385	0.321288	[Alanine racemase]	Cyanobacteria	Synechococcophycidae	Merismopediaceae	Synechocystis	Synechococcales	[Synechocystis sp. PCC 6803]	GGCTTTTGTGGTTGCTGCATTTTTCTTTACTCGTGAAATTCATCGGTCAGAGAAATTTTGGTCGGAGTAAGCCAATTTCTATCCTAGGGAACTGGAACTTTTCCAACTTTGCCCTTATCTTAGGCGTATCCCCTTGGGGAATTTGGGTGCAGAGGAGTAAACTTTATGGCTCCTGTAAGT	43.03
21685	ACTTACCGCTGG		0.000904977						[Capsule polysaccharide export protein]	Proteobacteria	Betaproteobacteria	Burkholderiaceae	Burkholderia	Burkholderiales	[Burkholderia mallei ATCC 23344]	GTTCGCGTGACCGGGCGGGGAATGTGTCACCACTGACGCCGTGTCGCCGCAGGTCGGCGCGTGGGTGAAACGGCGTGGGTGACGGGCTGCAAGGCGGGTGTTGTCATTTTGTCGGCGACTTGTTCGAGCGCGTCGGCCTTCATAACTCAATCAGATAAGAATCGTATGCCAGCGGTAAGT	61.21
16522	ACTTACCTTGAC	0.0256667	0.0161669	0.0131251	1.95555	1.23176	0.00591472	0.386678	[Large-conductance mechanosensitive channel]	Bacteroidetes	Flavobacteria	Flavobacteriaceae	Capnocytophaga	Flavobacteriales	[Capnocytophaga canimorsus Cc5]	TAAGGTGAAAATTATTTTTTCCAGATATGGAACATCCCCTTACACGAAATCTTAAACTTTCGTTATAATTTTTTTATTTAGCTTTTTTTAAAATACCTTTGCCTACTAGAAAAGGGTTATGTGTTTTAACCCAAAAAATTAGTACTCACTTAAAATAAAAAATGTATGGTCAAGGTAAGT	25.45
27861	ACTTAGGTCGTG	0.00275002	0.0128154	0.00634455	0.433446	2.01991	0.103887	0.279206	[Dipeptidyl aminopeptidases/acylaminoacyl-peptidases]	Bacteroidetes	Bacteroidia	Prevotellaceae	Prevotella	Bacteroidales	[Prevotella melaninogenica ATCC 25845]	TAGAAGGATTGACTTATATGTCTTTTTTCTTTATCTTTGCCCTGTGGGAACCTTACTTGTTTGTTATTCAGTGCCAAGGCAAGTGGAGGATGGATGTGAGAACGAGACTTGAAAAAGTTTTTTAAAGTACTTGTTTTGCCTAAAACAGTTTGTACTATAAATTTGATGCACGACCTAAGT	34.55
37849	ACTTATCAGCAG			0.0107586					[Predicted dehydrogenase]	Chloroflexi	Chloroflexi	Herpetosiphonaceae	Herpetosiphon	Herpetosiphonales	[Herpetosiphon aurantiacus DSM 785]	GTTCTTTGCTCTATGTTCTCCTCATCCCTCGTATCCATTGCCTTTGCAGGCGATCATCGGCTATAATCAGCGCTACACATTGCCGCACTTCACTATTTTTACTACATAAATTCAAGCGCGATTAATCAACCTCCGGTTCGCTGGGCTTGCAATGAGGATTCAGGTATGCTGCTGATAAGT	46.06
28493	ACTTCGTAGCAA	0.0915039	0.418907	0.202016	0.452954	2.07363	0.0147385	0.0549448	[Na+-driven multidrug efflux pump]	Bacteroidetes	Bacteroidia	Bacteroidaceae	Bacteroides	Bacteroidales	[Bacteroides thetaiotaomicron VPI-5482]	TATTTGCACCCCAAAAATAGGGACAGGCATAGAAAATCCTCATCGGAGGGTGCTATAATAGATAATTATAGTGCTGGATAAGATGAATGGTGTGAATCATTCAGCTTGTCCGGCACTTTTTTATTTTGTAACAAGTAAGATAAGAGGAGTAAGTATTGAAAAACTATGTTGCTACGAAGT	35.76
34737	ACTTCGTCGACA	0.00207399	0.0144703	0.0016484	1.25818	8.77836	0.590944	0.00313312	[Plasmid maintenance system antidote protein]	Cyanobacteria	Synechococcophycidae	Acaryochloridaceae	Acaryochloris	Synechococcales	[Acaryochloris marina MBIC11017]	TCTATCACCGCTGAAGCCCAATCAGTAGCGAATTGGTTTTTTATGGTAAGACGGTGATGCTTTAGACGCAGAGATCGTTGATTGTCACCGAGGTAGAAGTATGAATGAAGATAAGCTGATGCCAGTACATCCTGGTGAGGTACTTTTGAAGAGTTTCTCAAGCCAATGTGTCGACGAAGT	43.64
35081	ACTTCTAGATGC			0.00916976					[Transcriptional regulators containing a DNA-binding HTH domain and an aminotransferase domain (MocR family) and their eukaryotic orthologs]	Proteobacteria	Alphaproteobacteria	Rhizobiaceae	Rhizobium	Rhizobiales	[Rhizobium leguminosarum bv. viciae 3841]	CGCGTCGGGGAGGATGATTTGTCTCCTGTCATCGCAAGAGACAATCGGTACAATCGGCATTTTGATTTCAGGCAAGGCAGACATTCCAGGAATCCTCTCGGTTTGCCATTGGAATTGACTCATACGCTTGACGGGTACAATGTGCCAATATATACAATTGTCACCATGGCATCTAGAAGT	47.27
38994	ACTTCTTTCCCG			0.053732					[Thioredoxin reductase]	Chloroflexi	Chloroflexi	Herpetosiphonaceae	Herpetosiphon	Herpetosiphonales	[Herpetosiphon aurantiacus DSM 785]	GATTGATTAAGATCTACCTTTGTAAAGTAGATTTAGCTCGATTCCTTAAGTGGAGTCGGGCTTTTTTGTAATTATCCTTAGATTTTATCGTAACGATCACTACAAATTTGACATTTTAGCAAAAGCTTATATATTGATATCAAGTATCAATAAGGAGTTTTCGCAATGCGGGAAAGAAGT	30.91
16933	ACTTGAGGACAG	0.00445036	0.00660402	0.0014276	3.11738	4.62597	0.0357086	0.0401895	[Ammonia permease]	Euryarchaeota	Thermoplasmata	Thermoplasmataceae	Thermoplasma	Thermoplasmatales	[Thermoplasma volcanium GSS1]	AGATCATTATGCCATATTAACAAAGAATTGGCCAATATCCAGTGTAATGCGAGGGATTTGTGCTGCGTAGAATTCAGGAAGAAAGAAGCTGATTGAATTTATCCCCACTAATCCAAAGAGAACCGAAAAGTCTATAAAATTCCCTGTGATTTACAAGGGAATTTTATGCTGTCCTCAAGT	36.36
20335	ACTTGCGACCAG	0.00872886	0.0172975	0.00585696	1.49034	2.95333	0.291467	0.0015348	[D-alanyl-D-alanine carboxypeptidase]	Firmicutes	Bacilli	Bacillaceae	Bacillus	Bacillales	[Bacillus cellulosilyticus N-4, DSM 2522]	TTCCTCTTCCAGTTTCACTATGAGAGGCTGCATCATTCGAGACAACTCGGAGTGTATTCAAGAAGTATATGCTCGGGCCGCGGGCATTGCGCCTCGCACCTTTCGTGAAAACAACACTATCTGATAACAGAGCCTAAATAATTAATAATACTATGAAGGTGTCGAATGCTGGTCGCAAGT	44.24
37232	ACTTGCGTCACA		0.000492545	9.53e-05		5.17034		0.0153053	[Predicted hydrolases or acyltransferases (alpha/beta hydrolase superfamily)]	Actinobacteria	Actinobacteria	Mycobacteriaceae	Mycobacterium	Actinomycetales	[Mycobacterium bovis BCG Tokyo 172]	TCGACAAGGCTGTTACCCGCACACCCGTTCGCCGGATCGTGCGTTCGGCGCTGGATCGGCTGTGGTTGCGGCAGTCCCAGCCTAGGCGCTATCGGTTCCTCGAGGACTCGTGCATGGCACGCGCGCTGAATCGACTCTGACCGGCATACCATCGCTGGTGTGCTCATGTGTGACGCAAGT	64.24
31677	ACTTGCGTGGAT	0.00126626	0.00489966						[Sulfite oxidase and related enzymes]	Acidobacteria	Acidobacteria	Korebacteraceae	Korebacter	Acidobacteriales	[Korebacter versatilis Ellin345]	GTCGCTTCGCGACTCCGCTCAGGATGACAGGGGCGGGAAATCTGTTTGGGTTGCTGGGACGTAGTCTTTAAGGAACGTTGATGAATGGGCACATTCGAGTGGTGAACAACACTTGATGTAACCTTTCGCGGCGCCGGCCATCCAACTTTGTAGTGGGGTGTGGGCATGATCCACGCAAGT	55.15
33499	ACTTGCTCTAAC	0.00512504	0.0094581	0.00563489	0.90952	1.67849	0.698151	0.192842	[ABC-type proline/glycine betaine transport system, ATPase component]	Proteobacteria	Gammaproteobacteria	Enterobacteriaceae	Escherichia	Enterobacteriales	[Escherichia coli O157:H7 Sakai (EHEC)]	GCCCTTATATCACGGGAAATTCCGGCGATTTGCTCGCATCAATATTCATGCCACATTTGCCATCAGGGGTTGCCTCAGATTCTCAGTATGTTAGGGTAGAAAAAAGTGACTATTTCCATTGGGTAATATATCGACATAAACAAATAACAGGAATCTTTCTATTGCATGGTTAGAGCAAGT	40
26305	ACTTGGTGTCCA	0.000444288	0.00976788	0.0026406	0.168253	3.69912	0.157484	0.0633055	[Bacterial nucleoid DNA-binding protein]	Actinobacteria	Actinobacteria	Mycobacteriaceae	Mycobacterium	Actinomycetales	[Mycobacterium bovis BCG Tokyo 172]	AGCCATTTTGGGGCCGCGCCACCGGTCAAGGGCGGCAACCGGATTGCGAAAAACCGGTCGTTGGCTCAGTGAAATTGCGCGTGGCTCTTGGAAATCAGCCGGGTAAGGGTTTACCGTGTCCACTAGTCGGTTCCAAACGAGGACCACTGGTTTCGGAGGGTTGGGATGTGGACACCAAGT	58.79
19912	ACTTGTAGCGGG		0.0148741	0.00473711		3.13992		0.000958959	[FOG: FHA domain]	Cyanobacteria	Synechococcophycidae	Synechococcaceae	Thermosynechococcus	Synechococcales	[Thermosynechococcus elongatus BP-1]	ATAACCTAACCCCAGTGGTTGGGGGTTTGCGCTCCACGTTGATGTTCTCGTTTTTATAGGGGATGGGATCTCGGCTAGAGGCTCGCTTTTTGGGTATCTTTGGGAATTCTAATCCTGAGGCTAAGATAGTGATTAGCGATCATCCATCAATGGTAGGTTGTTCCCATGCCCGCTACAAGT	47.27
30453	ACTTGTGAGGTA	0.000164628	0.000290195						[Pyrimidine reductase, riboflavin biosynthesis]	Proteobacteria	Alphaproteobacteria	Rhizobiaceae	Rhizobium	Rhizobiales	[Rhizobium leguminosarum bv. viciae 3841]	GGGCACTTCCGTGCGAACTCTGGATAGAACTCAATGAAAATTGGATCACCAAAAGAGACCACCGAGCGAGAGGCTCGCGTGGCACTGACCTATTGCGCCATCTGAGGCTGGCAGACGCTGAACTCCCAATCTGTCGGATCGAAATCGGAGAAGCAGGTATCGCTCATGTACCTCACAAGT	54.55
28515	ACTTTCATCTGG	0.00352658	0.012797	0.00547996	0.643541	2.33523	0.0816451	0.0514666	[UDP-N-acetylglucosamine:LPS N-acetylglucosamine transferase]	Proteobacteria	Alphaproteobacteria	Brucellaceae	Brucella	Rhizobiales	[Brucella melitensis ATCC 23457]	CTCGAAAATCACTCTTTTCGCGGCGGCCTGACGAATTTGCAACTATAGTGTTAGAGCGGGTTCCTTTGGATAGTATCGTCAGAAATGCTCTGACTTTTTATTTTGTCGCATTATCCAACGCAAAACCACTACGCACTTTTGCTGGAAATGCTCTTGTGAGGGTTGATGCCAGATGAAAGT	44.24
35223	ACTTTGCACACG		0.00038351						[Flagellin-specific chaperone FliS]	Bacteroidetes	Sphingobacteria	Rhodothermaceae	Salinibacter	Sphingobacteriales	[Salinibacter ruber M31, DSM 13855]	GAGCAGCGGCGACCGAGTAGTCAGCGGGCTGCGCTGAGAGTGTGGGAACCGAGTCGTCAACGGGCCGGGCCGGGAGGATGGGGCCGGGGCCCCGTTCAGAATGGCACAACGGGCGTTTGGCGCGGGGCGCCCTTAAAAGATTGCCCAGCGCTCCGATAACCAGGGATGCGTGTGCAAAGT	68.48
39881	AGAAACCACGGC	7.63e-05	0.00157542	0.000172155	0.44293	9.1512	0.108084	0.0354652	[Co-chaperonin GroES (HSP10)]	Proteobacteria	Gammaproteobacteria	Pseudomonadaceae	Pseudomonas	Pseudomonadales	[Pseudomonas putida KT2440]	ATGTGGCGGCCTCATGTATGTGGTCACCGCAAGGTTTCTGGTGGCAACACCAGACATTACACAGGTGGTTCGCTCACAGCGGGCCACCCCCGGCAACGCCGGACAGCATCAAAACCGCCGGTGTCGAACCGGCCGATGAAAACCACAATTTGGGAGAGATCGACAATGGCCGTGGTTTCT	58.18
16636	AGAAACGGCTTC	0.000388543	0.000655868						[Mg-dependent DNase]	Bacteroidetes	Bacteroidia	Prevotellaceae	Prevotella	Bacteroidales	[Prevotella melaninogenica ATCC 25845]	GATAAGGTCAGGATAAAGTTAAATAGGTGCATTGATTGCTGAGAAATACTACTCGTCAAGACCTGTCATCCAAAAAAACAACAACACCCAACATTCAACACCCATCACCCCTACACTTCATCAACACCCAACATTTAACACCCAACACCCATCACTCACCACCCAATGGAAGCCGTTTCT	42.42
25168	AGAAATCGGCCC		0.00232998						[Cold shock proteins]	Actinobacteria	Actinobacteria	Micromonosporaceae	Salinispora	Actinomycetales	[Salinispora arenicola CNS-205]	CTGTGCAGAGTTTTTGCGTACGTGGTTTGCTGTTCCACGCTGTTGTAGAGATGGCGTGGGTTGAGAGAAGTCTCCTTTATCGGGGGCCGCCTCAGGCGCCGCTGCTCGAAAACGGCCAACCGGCCGCACGGCGTGCTCGGCCGCCAGTTTTAGAAGGAGATACACATGGGGCCGATTTCT	59.39
35122	AGAAATCTCTGC		0.000855853						[Predicted kinase]	Chloroflexi	Chloroflexi	Herpetosiphonaceae	Herpetosiphon	Herpetosiphonales	[Herpetosiphon aurantiacus DSM 785]	TTAATTGGCCGCCACGGTCGCGAACGTGTCTCATCGTTTACCTCATCCTCGGTTGAAGCGCTTGTTGCCCACGCAACCCACATCCAACTTGGCAACTGCTTCCGCTTTGAAATTCGCTGTGCCCACACGGGTGCAGTCGTCAAAGCGTTGTAGGGGGTATCTGCGATGGCAGAGATTTCT	55.76
20231	AGAACACCAGCG	0.000190801	0.000551026						[Response regulator containing a CheY-like receiver domain and a GGDEF domain]	Proteobacteria	Betaproteobacteria	Burkholderiaceae	Burkholderia	Burkholderiales	[Burkholderia cenocepacia J2315]	TAAAAGGCATGCACCCGGCAATGCCGTTTCCCCTGACTTGTCAAACGAATTGCCCCACCTATACTTGCTCTGACATTTGCCTTTCGGCACGATGGGCCAGATCGTGCGTCGTGCGATCCGTGCCGCGAAGAATCGAACCAACGCAGCAGACCGACCGGGGACCGAATGCGCTGGTGTTCT	57.58
28733	AGAACCTTCGAA		0.000912849						[Glycine cleavage system protein P (pyridoxal-binding), C-terminal domain]	Euryarchaeota	Halobacteria	Haloarculaceae	Haloarcula	Halobacteriales	[Haloarcula marismortui ATCC 43049]	GACACGGGGGTGTCTCTTCGCCTCGCGCTACTCGGCGAAACACCGTGGGACAAACCGCGTCCCACGAGCTTCACGCTCGACACGGGGGTGTCTCTTCGCCTCGCGCTACTCGGCGAAACACCGTGGGACAAACCACGTCCCACGAGCTTCACGCTCGACACGGGGATGTTCGAAGGTTCT	65.45
22124	AGAACGAGAGGG	0.0251246	0.0332813	0.0152928	1.64291	2.17628	0.0332875	0.0216003	[Glycerol uptake facilitator and related permeases (Major Intrinsic Protein Family)]	Chlorobi	Chlorobia	Chlorobiaceae	Chlorobium	Chlorobiales	[Chlorobium phaeobacteroides DSM 266]	TTTTCGGCAATTATCGTAATGACGGAATTATCGATTCGGCAGTTGACGGGCTTTTTCGTCCGTGATTGGTTTCGAGACCAGAAAGATTCGTCTGTTATCTGGCGTAGCCGGAGGTTAAGGGAGGCGCTCAACTAATAATCACGTATAAAATAAAGGGGGAGGATCATGCCCTCTCGTTCT	45.45
36981	AGAACGGACCTC	0.000986524	0.00483891	0.000923519	1.06822	5.23964	0.924151	0.0700314	[Dehydrogenases with different specificities (related to short-chain alcohol dehydrogenases)]	Bacteroidetes	Cytophagia	Cytophagaceae	Dyadobacter	Cytophagales	[Dyadobacter fermentans NS114, DSM 18053]	CATTGCTTTGATAGCGTCTTTCCCGTTGAGAATTCTTTCGAATTCTTATGACTTATATGAAAAAGAGCCGTCAAAACTTGTCTGACGGTTCTCAACGTTTGTATTCTTTCTATTAATGACCTGCGGCAGTTTTGACAGCCAATCGCCCTTTTAAGGCTTGCATGTATGGAGGTCCGTTCT	40
38127	AGAACGTCTGGT		0.00142001						[Periplasmic protein involved in polysaccharide export]	Proteobacteria	Gammaproteobacteria	Pseudomonadaceae	Pseudomonas	Pseudomonadales	[Pseudomonas putida KT2440]	GACCAACATTTACAAGGCGTTGCAGCCACGTCTGTAGCGTCAAGGCAAGGGCCTCCAGGAAGGTCGAGGCCATCGCGGCAGCAGTGCGCCGTGAAGCGGAGCGAGAGTTGGTGTGTTGTTCTCATTCAGTGCTCTTTGTCGGGCCATTTGGCCGGAGGGACCCTCATGACCAGACGTTCT	60
31855	AGAACGTGGAGG		0.000662921						[Transcriptional regulator]	Bacteroidetes	Sphingobacteria	Rhodothermaceae	Salinibacter	Sphingobacteriales	[Salinibacter ruber M31, DSM 13855]	CGCCAAAGGGCCGTCCCCTTCATGGGGGGCGGTCCTTTTTGTTTTGGCGGGGGGCTTGGGGAAAATTTTCCGATTGGGGCCCCTGTAGGTCGACGGGGGCGTGGAGATGGGATAAAGGAGGAGCGAGCCCTGTGTGAATAGAGATGTGCGGCGAAACGCCCGATGATGCCTCCACGTTCT	61.21
30148	AGAACTAGCAGT	0.000222825	0.0032626						[ABC-type ribose transport system, auxiliary component]	Proteobacteria	Gammaproteobacteria	Ferrimonadaceae	Ferrimonas	Alteromonadales	[Ferrimonas balearica PAT, DSM 9799]	CTCCCGCCAGTCCTGAAACTCCCTGACAAAATCCCCGCCGGAATTGTGATCCGGATCGCTTCGATCCCCATTCAGTTGCCCCAAAAGGCGGATCTACAATACGCGCAATCGTTTGCGCACACGTTTGCGCTGATGGTTGCGGATGATTTGATGTCGAGGAAACCTATGACTGCTAGTTCT	53.94
20219	AGAACTGGGTTT	0.000116512	0.0036175						[Retron-type reverse transcriptase]	Bacteroidetes	Bacteroidia	Porphyromonadaceae	Odoribacter	Bacteroidales	[Odoribacter splanchnicus 1651/6, DSM 20712]	ATTACCTAAGTCGGAACGCTGGAATAAACAGCTATAAAGAAAGCTTTTGAATATCCGATATGGTAACGGAACTTCCGTAGTAGTCCGAGCAAGGGAAAGCCTTGTACATGGCGAAGGGAAGTAGTCTGTAACTTTAATACGAACAACGGAAAACGTGAGAGACGTATGAAACCCAGTTCT	42.42
24900	AGAACTGTAGTG	0.00104081	0.00363748	0.000793945	1.31094	4.58153	0.309382	0.0778526	[ABC-type multidrug transport system, ATPase component]	Actinobacteria	Actinobacteria	Propionibacteriaceae	Propionibacterium	Actinomycetales	[Propionibacterium acnes 6609]	ATTGCGGGAGCGCGATATGTGCCACCGAATTTGCCACAAGATTGACACTGCCTCACTTTAAGTGAAAGTATGGATGCGGTAGCGGGTTTTCCATTGGAGATGTTTCTGCTTCAGAAAGGGCGTCGTATGGCATCAGCGAAATTGGGTTACGTTACGGTCAAGTGAATGCACTACAGTTCT	48.48
19098	AGAACTGTCCTT	0.0192242	0.0577374	0.0137898	1.39409	4.18698	0.330739	0.0814635	[Tryptophan synthase alpha chain]	Proteobacteria	Betaproteobacteria	Neisseriaceae	Neisseria	Neisseriales	[Neisseria gonorrhoeae FA 1090]	TTAATCCGAGATGTTTGCCGTTTATTTTTGCCTCGTTCAAACGGCGGCTCTGATCTGCGCGGTTTCTGTTTGCCGTATTCGCCTATCCGTACCGCAAATGTTATACTGGGAAAAATTCACCGATTGTATTTTACGGCGTATTTGCCGATAGGATGGAAGAGACAAATGAAGGACAGTTCT	44.85
16562	AGAACTGTCTAC		0.00213287						[Sulfate permease and related transporters (MFS superfamily)]	Cyanobacteria	Synechococcophycidae	Synechococcaceae	Synechococcus	Synechococcales	[Synechococcus elongatus PCC 6301]	AGCCCGACAGCGATCGCTACAACAATCAGAGAACCCCAACGGGAAGGCGTCATGACTTGCTCGCAGAAAACCTCTGTGTTGAGCTTAGAGGCTTAATTCGGGAAAGTCAGCCACCGAACTAGTCAGAGGTTAGGATTGCCAAGCAGACTTTAGCCAGTACTTCTGATGGTAGACAGTTCT	50.91
31465	AGAAGACGCAGT	0.000894906	0.00233902	0.000601942	1.4867	3.88579	0.630643	0.13897	[ABC-type amino acid transport/signal transduction systems, periplasmic component/domain]	Firmicutes	Bacilli	Lactobacillaceae	Lactobacillus	Lactobacillales	[Lactobacillus reuteri F275, JCM 1112]	TCCGGGAGTCACCCGTTATCACAAAGAGTTTCGTCGCAAATGACTGAACTTAATGAGGCAGTTGCTGTGAGGTAGCTGTGAAAAAAGGTGGCACCACGCATACTAAATACGTCCTTTGAAGATTTATTCTTCAAGGGGCGTTTTTTGATAAAGGAGAAGATAAGTATGACTGCGTCTTCT	42.42
28511	AGAAGATTGCCT		0.00207758						[Na+-transporting NADH:ubiquinone oxidoreductase, subunit NqrA]	Proteobacteria	Gammaproteobacteria	Vibrionaceae	Vibrio	Vibrionales	[Vibrio cholerae O1 bv El Tor, N16961]	GACAAATCCCCCACATGATTTGTGATGGGATTTTTAAAAGGATGTTGCGATTTTAATGGTTCAAGCCATTAAAAACGGACACAAACAATGTCGTGTCTACCGAGGTAAGGATTCCGCTAGCGTTGTTCAGTTGTAAGGACAAGGCAAACGGAGTGCGCCTCGAATATGAGGCAATCTTCT	43.64
15007	AGAAGCCTTGCG	0.00068993	0.00341676	0.000752372	0.917006	4.54132	0.835338	0.0446689	[Archaeal IMP cyclohydrolase]	Firmicutes	Clostridia	Ruminococcaceae	Faecalibacterium	Clostridiales	[Faecalibacterium prausnitzii L2-6]	GACAGCAGGGCGTTGTTTCAGCCTCTCCCTTTGGGAGAGGTGTCACCGAAGGTGACGGAGAGGGCAAGGACGCTGCCCGATGTAAACGGGCTTGCCCTCTCAGGCGCTTCGCGCCAACTCCCCCAAAGGGGAAGCCAAAAGCGCTCTTGATAAAGGAGAATAACAATGCGCAAGGCTTCT	58.18
19445	AGAAGCGATACG		0.0019851	0.000269804		7.35754		0.113137	[Transcriptional regulator]	Euryarchaeota	Halobacteria	Haloarculaceae	Haloarcula	Halobacteriales	[Haloarcula marismortui ATCC 43049]	ACGCTCCACGGATATCCCTACCTGCGACAATCGATCAGGGCGTACGTGTCAGTTTGCGGTGATTTGCTATCGATATGCCGTGAGAAAACCAGTGTGCCGTCGAGACCGCCGCTCTGTCCCAGATGTTTGAACAACTGTTTAGTACGAGGGGATACATGGCCGAGTATGCGTATCGCTTCT	53.33
36466	AGAAGCGTGTCT		0.000629107	0.000472959		1.33015		0.701766	[Mg-chelatase subunit ChlI]	Actinobacteria	Actinobacteria	Nocardiaceae	Nocardia	Actinomycetales	[Nocardia farcinica IFM 10152]	GAACTGGCATCGGGCACGGCCCCGGACCGGTTTGCCGGAGGGGTCGATGATCGCATCCGCCCTCGTTCCTCGGCCGTCCTGCACAGGTCGAGTTCGCGACGGGTGAACAGCCCCGCTGCCCGCTTCGCGTCGACCGCGCGGCGAAACAGTCGTAGTTTCGATGGGATGAGACACGCTTCT	68.48
18176	AGAAGCTACGAT	0.242448	0.824086	0.238686	1.01576	3.45259	0.918863	0.0311123	[Response regulators consisting of a CheY-like receiver domain and a winged-helix DNA-binding domain]	Firmicutes	Bacilli	Lactobacillaceae	Lactobacillus	Lactobacillales	[Lactobacillus casei ATCC 334]	TGTCCCAAATTTGGGACAAGGCGTTCGCCGTTTTCTGTAGGGACTATCCGGACTTTTTCGGTTTCTAAAAGCGATTGTTCAAGGTCCTTTAAAAAACGTTGTCATCCCCACAGCCATGTTTCTCCGGTATACTTTAATCAAGGTAATGATACGGGGGGTGGCATGATGATCGTAGCTTCT	45.45
24947	AGAAGGGTTTGA		0.000561962						[Putative p-aminobenzoyl-glutamate transporter]	Proteobacteria	Gammaproteobacteria	Ferrimonadaceae	Ferrimonas	Alteromonadales	[Ferrimonas balearica PAT, DSM 9799]	AGCGAAAAACGCCGCCTTTGTGGCCTTTTTGTTTGCATTTGCGGCATTTGACGGTTACAAACCCCGAATTGGGGTTGTTTCTTATGCAAAGGGTTCTCTATTATCCCAAGCCACAACAACAAGGGCACAGCCCAACAAGACAATTATAAGAACAGGAAGGAAACTATGTCAAACCCTTCT	44.85
29461	AGAAGTCTGCCA	0.00958391	0.0129871	0.00380172	2.52094	3.41612	0.00747309	0.0411428	[Molybdopterin biosynthesis enzyme]	Proteobacteria	Gammaproteobacteria	Enterobacteriaceae	Yersinia	Enterobacteriales	[Yersinia pestis Medievalis Harbin 35]	AAAGCAGTATCAAGCCATCTCATTTTTACGTGAAATTGCCACAGTACTGGCCACGCTCATTCACCCCTCAGGCAATCTCTGCCATAATGGCCTTCTTATTTTAATTGATAGCTCTGCCCCGTGACTCTCCTTTAACCGCGGCGCACCCAGACCTCGGAGTTCAGCATGTGGCAGACTTCT	49.7
37653	AGAATACCACGG	8.23e-05	0.0013511	0.000163071	0.504671	8.28533	0.011415	0.00616613	[Coenzyme F390 synthetase]	Actinobacteria	Actinobacteria	Coriobacteriaceae	Eggerthella	Coriobacteriales	[Eggerthella lenta VPI 0255, DSM 2243]	CCCTTCGCCTAGAATAGACGCATGGAATTCGCGAACGACAACGACATCCTCTTCTTCCCAGCCGTGGTTTCGGCGGGTCGATGGCTTTAGCTTCAAGACTCGCGCCCGCGGGCTTGAAGCATCCTCATATCCGGTAGAAGACCATCGTCCCAGAAGGGGATCATCATGCCGTGGTATTCT	56.36
19042	AGAATCCTCTCG	0.00163532	0.00317152	0.00335092	0.488022	0.946461	0.121205	0.87177	[NAD-dependent aldehyde dehydrogenases]	Crenarchaeota	Thermoprotei	Sulfolobaceae	Sulfolobus	Sulfolobales	[Sulfolobus islandicus L.D.8.5]	ATTACAAACACTTTATTGAATTCTTTATTTAATCACAATGGTATTTACTATAGATTGGAGAGTTTGAAAAGAAATACATAACAAGGTCAAGGATTTAGAATTATCTTTTATTTTTTGCTTAAAGAGAAGTCACTATGCATAATCTTTTCATTATCTGTTTGAAACATGCGAGAGGATTCT	24.85
42953	AGAATCCTGATC	0.00732899	0.0233431	0.00986824	0.742685	2.36548	0.333726	0.0438557	[Dipeptidase]	Firmicutes	Bacilli	Lactobacillaceae	Lactobacillus	Lactobacillales	[Lactobacillus casei ATCC 334]	ACAAATAGCCATCCCAAGGCGGTTAAACTTTAGGGATGGCTATTTTTGTTACTTGTTTTCGGGCACGCTTGGCAAACCCGTTTTCGCGCGGTAAAGTAAACCATAAATCAACTCCCGCACAGTGCTGCAAATATGCGGATTCATTTTGAAAGAAGGACGATTATTATGGATCAGGATTCT	43.03
19872	AGAATCCTTGAC		0.000948401						[ABC-type polar amino acid transport system, ATPase component]	Proteobacteria	Deltaproteobacteria	Desulfovibrionaceae	Desulfovibrio	Desulfovibrionales	[Desulfovibrio vulgaris vulgaris DP4]	CAATCGGATAGCGGGCCGCATTCCCCCCGACGAGTATGGTCGCGGCATCAGACCCCGCAAATGACAGTTTTGTAAAGCCGACCACATCGCGTCTTGTGCTCCGGGAACCGTTCTGCTACACGGGAGCGGGGGCCTTTCCCCTCACCGAACAGAACGGAGCATCACATGGTCAAGGATTCT	60.61
23753	AGAATCGCGTGG	6.94e-05	0.00134386	0.000205166	0.338263	6.55011	0.224332	0.0417059	[Transposase and inactivated derivatives]	Proteobacteria	Gammaproteobacteria	Enterobacteriaceae	Shigella	Enterobacteriales	[Shigella flexneri 2a 2457T]	AACCTGCTGTACCGCCATCGAAACGGGCACATACAGGCAGAGTGGCCGTGAAAGAAAGCAATCAGCGATGGTGCTCTGACGGGTTCGAGTTCTGCTGTGATAACGGAGAGACTGCGTGTCACGTTCGCGCTGGACTGCTGTGATCGTGAGGCACTGCACTGGGCGATGCCACGCGATTCT	57.58
25262	AGAATCTCCGAG		0.000277829						[ABC-type sugar transport system, periplasmic component]	Actinobacteria	Actinobacteria	Streptomycetaceae	Streptomyces	Actinomycetales	[Streptomyces avermitilis MA-4680]	CGTCGCCCCGCCCCGCCGCCGCTCCCGCCGCGTCCTCCAACCGCGTCCCAGCAATTCCTGTCCGAATCATTGACGTGCCCGGAGGGCCTCCGTACCTTGTGCCAGCAAGCGCTTACTTGAAACGATTCATGACAGTGGACGCAATGTCGCGGGGAGGGCCCGACCATGCTCGGAGATTCT	66.67
31633	AGAATGCCCTGA	0.00187009	0.00439046	0.000683937	2.73431	6.41939	0.393732	0.0464204	[Permeases of the drug/metabolite transporter (DMT) superfamily]	Proteobacteria	Betaproteobacteria	Neisseriaceae	Neisseria	Neisseriales	[Neisseria meningitidis FAM18]	CACTTGGTGCTTCAGCACCTTAGAGAATCGTTCTCTTTGAGCTAAGGCGAGGCAACGCTGTACTGGTTTTTGTTAATCCACTATATTCGGGTTTTATCCGGCAGGACGGTTTTTTGCCCCAACGGAAAATAGTCGGCCTGCCCGTAAAATCAGCCGTTTGTCCGGATGTCAGGGCATTCT	49.09
28416	AGAATGGGTTAG		0.000419199	7.65e-05		5.47973		0.0270622	[Uncharacterized conserved protein]	Proteobacteria	Betaproteobacteria	Rhodocyclaceae	Candidatus Accumulibacter	Rhodocyclales	[Candidatus Accumulibacter phosphatis Type IIA UW-1]	GCCCACCGGCATGATGCACCAGTGGAGTGCATGATGCTGTCCTTTCGCACCATCCGCTCGCATCGCCAGAGGCCTGCCGCTTCTGTTTTCTTGGCAGTTTTGGTGGCGTCCGGTGGTGGCACGGTTTCTGCTTGACTATGGCAACCCACATTGGCGGTGAGCACCATGCTAACCCATTCT	60
24340	AGAATGTTGGGA	0.00125935	0.00456417	0.000860821	1.46296	5.30212	0.220633	0.012541	[Uncharacterized flagellar protein FlaG]	Proteobacteria	Betaproteobacteria	Nitrosomonadaceae	Nitrosomonas	Nitrosomonadales	[Nitrosomonas eutropha C91]	CTCGCAAAGACTGGGTGGGTGGCTTCGCACCAGTGCTCGCAATGGCGGTTTTTTTCCGTCAAGTGCTTGGCAAAGACGGCATACTTTGTCATTGCAAGGCCCTTTGGGGCCGTGGCAATCCAGAGGGGTTGGTAGAGTGAATGAATTGAGAAAAGGAGAGGGAACATGTCCCAACATTCT	53.33
14528	AGACAACGAGTT	9.25e-05	0.000617151						[Predicted nucleic acid-binding protein, contains PIN domain]	Planctomycetes	Planctomycetacia	Pirellulaceae	Pirellula	Pirellulales	[Pirellula staleyi DSM 6068]	GTCGGTCGACTTGCCTGACAACTCCGCTGTTGAGTTTGAGCCCAGACTGGTTTCAAAGACCGACGTTTGGCCAGCTGACTATTTTCAACAGACCGCTGGTGCATTTGCTGGGGAAACATTTGAGCGTCCCTCGCAAGGAACATTACCAACTCGAGGCGAGTGGTGATGAACTCGTTGTCT	53.33
38797	AGACAATACGGG	0.00035923	0.00113863	0.000203971	1.76118	5.5823	0.492743	0.313591	[Cell wall-associated hydrolases (invasion-associated proteins)]	Proteobacteria	Betaproteobacteria	Neisseriaceae	Neisseria	Neisseriales	[Neisseria meningitidis FAM18]	CTTAGCTCAAAGAGAACGATTCTCTAAGGTGCTGAAGCACCAAGTGAATCGGTTCCGTACTATTTGTACTGTCTGCGGCTTCGTCGCCTTGTCCTGATTTTTGTTAATCCACTATACCGTCTGAAACACCTTCAGACGGATATCCGAACCCGCAAAGGAAAAACCATGCCCGTATTGTCT	46.06
42125	AGACAGCACTGA	0.0481625	0.15009	0.0235403	2.04596	6.37586	0.00592287	0.00749545	[Regulator of polyketide synthase expression]	Firmicutes	Bacilli	Bacillaceae	Geobacillus	Bacillales	[Geobacillus sp. Y412MC52]	GGATCGTTCGAAACGACCGCTGTTGGCCAAGCCGCCCATTCATCCTGCGGCTTTCCCGCTTTCATCCATTGTCTTTCTTTCCATTCGCGGGGATTTGGTATAATGAAAACAACGCCGATTCCTCTTCGGCGTGACATCATCCTTGACGGAAAGTGGTGCGCCGCGATGTCAGTGCTGTCT	53.94
39978	AGACAGTCTCAC		0.000854079						[Response regulators consisting of a CheY-like receiver domain and a winged-helix DNA-binding domain]	Proteobacteria	Alphaproteobacteria	Rhizobiaceae	Agrobacterium	Rhizobiales	[Agrobacterium tumefaciens C58-UWash]	TGCGGGGATGGTTCCATCAGTCATCTCTGATCCCTCTCCGGCAAGGCGATATTGACTTGACGGCGACACATCGCTTGCCTTTAGCGTGAACGGCGCCGTCTTTTTTTGACTTCACGCGTGTTCTTCCTCCCGGGAGACGACGCCGGATACGGTCGAGACGATTTCATGGTGAGACTGTCT	56.36
21011	AGACAGTGCCGT		0.0168179	0.00494873		3.39843		0.0296959	[Predicted unusual protein kinase]	Actinobacteria	Actinobacteria	Coriobacteriaceae	Eggerthella	Coriobacteriales	[Eggerthella lenta VPI 0255, DSM 2243]	ACCGCCCCGGTCTGCGCAGGCCGGGGCGGCGTGCGTTTCCGCCCGTCTTCCTCCGGCTCGGCATCCGTCCGATAACCGCTGGGCAACCGGTGCACTCGCCGCATGGTGCCATGGTACGCTGGGCTGTCGAATGTAGGTTGAACAGGCGAGACGAGGAGGTGCGGCATGACGGCACTGTCT	69.09
41766	AGACATCCCGGA	0.0138261	0.010057	0.00576272	2.39923	1.74519	0.0251194	0.199623	[Preprotein translocase subunit SecG]	Proteobacteria	Gammaproteobacteria	Enterobacteriaceae	Salmonella	Enterobacteriales	[Salmonella enterica enterica sv Typhi Ty2]	CTTTTGCTGTTTTTTTCCGCAGTTGATACAATGCGCTTAAATTGCCCTTGCGAAGGTCATTCGCTTTGGTTAGTATTCACACCCGCTTCAGTGGGAAACAGTAAAAATCCCGCTTTATTGGTAGAAGCATTGGTACGCGGCAACTCCGCAAGGAACAGGTTGATTATGTCCGGGATGTCT	44.85
42593	AGACATCGGCGT	0.00644733	0.00790617	0.00218771	2.94706	3.61389	0.00275727	0.060875	[NADH:flavin oxidoreductases, Old Yellow Enzyme family]	Proteobacteria	Alphaproteobacteria	Rhizobiaceae	Rhizobium	Rhizobiales	[Rhizobium leguminosarum bv. viciae 3841]	AGCCGTGGCGGGTTTGCCGAGTAGAGTCCTGCTCTCGAAATTCGTTTGCAACCCACATTAAATTGCATTATTGTTCGACACACTAGAAAGTTATAACTTTAGCATTGCATTTCGGCTTTTACTTCCTCTTTCCGCTGCTTCGGCACGTCATCCGGATAAGCCTTCATGACGCCGATGTCT	46.06
19006	AGACCACAGAGT	0.000798849	0.0138376	0.00155872	0.512503	8.87754	0.275108	0.03776	[Dehydrogenases with different specificities (related to short-chain alcohol dehydrogenases)]	Proteobacteria	Alphaproteobacteria	Sphingomonadaceae	Zymomonas	Sphingomonadales	[Zymomonas mobilis mobilis ZM4]	GCGACAGCGGGGCTGGTATCAGGGTTGGATGGAGTGGCTTCGGCCGCCAATCGGGATAAAGAACCGGCAGTGACAGGGGGCAAAACATTTTATGATCCCCGTGATGCCTATCCGCGTGCGCCTTTTGCCGGTCAAGATCAGCCGTGGCCCGGTCTAGCCAGTAAAATGACTCTGTGGTCT	58.79
30995	AGACCCGGCTAT		0.000618474						[Ferredoxin]	Proteobacteria	Alphaproteobacteria	Brucellaceae	Brucella	Rhizobiales	[Brucella melitensis ATCC 23457]	CCTCACGCATGTCATATCAGGGGCAAGGGCTGAAACCCGCCAAAACTCCGCGCATCGCCGCTTAGTGACGGGATCGTTTCAGACGGATTGTCTGGATATGGGCGCAGGAAAATTCAGGATAGAGAGCCGCCTCCTCACCCAACCGGCGGCCACAGGAGTTCGACGATGATAGCCGGGTCT	58.79
19668	AGACCGACTTTC	0.00723257	0.0351336	0.00545523	1.3258	6.44035	0.328768	0.0104044	[Polyketide synthase modules and related proteins]	Proteobacteria	Alphaproteobacteria	Beijerinckiaceae	Beijerinckia	Rhizobiales	[Beijerinckia indica indica ATCC 9039]	ATATAGGAAAAGCACTGTCATGGCGGGGAACGGGAAGACTCGTGCAATGAAGTTTCTCTTTTCTCCAAGTAAACTTATATTTTGACTTCAGATACTTTATGTAAAAATGAAACTTATCAATAAAATCATTTGGGTCCTTTTTGAAGACTCACCGGAGGTGAGGCAATGGAAAGTCGGTCT	37.58
19590	AGACCGATCAGG	0.000783743	0.00308046						[GTPases - Sulfate adenylate transferase subunit 1]	Proteobacteria	Betaproteobacteria	Neisseriaceae	Neisseria	Neisseriales	[Neisseria gonorrhoeae FA 1090]	TCCGCTATAAAACGGAAAACCGCCGCATCCGCAGCCGCCCCCCATATAGCTTTCAGCTTCTAACAAATGCCTTTTTATTATTTAAAATGACCCGCATTCCGACAAAAATGCCGCGACGCACCGTATCGGAAACAAGGTGCGGGCAAACAGCAAAGGAGTCAGCCAATGCCTGATCGGTCT	49.7
16364	AGACCTACCGAT	0.000204756	0.00153431	0.000361896	0.565787	4.23965	0.268453	0.0979839	[Heme/copper-type cytochrome/quinol oxidases, subunit 2]	Proteobacteria	Gammaproteobacteria	Xanthomonadaceae	Xanthomonas	Xanthomonadales	[Xanthomonas campestris pv campestris ATCC 33913]	GGATCATTGCCAATGGGTTTCGTGCAGGTGCAGCAAAGACTAAAATCAGGGAGCTAACCCGTGTCTTCGATCTGGGCCGCCATCTCCACCGGGAGCGGGCTGTTCAAAACGCCGCTGGCGGATCAGACGAACGAGGCTGGCGTTCCTTCGCACTTGGATCGACCGATGATCGGTAGGTCT	58.79
35400	AGACCTAGCGTC		0.00755208	0.00171526		4.40287		0.00954935	[Predicted membrane protein]	Crenarchaeota	Thermoprotei	Thermoproteaceae	Pyrobaculum	Thermoproteales	[Pyrobaculum arsenaticum PZ6, DSM 13514]	AAATTTATAACATAATTATAGATCATGACAAAGACCTCTCCCAAGATCGATTGGAGTTCTTTATATAGGAAAGAGGATTAGTGGGCTCTTTAGCTTGGCCTAGCGCTGTTCTTCTACGCTTTTGTAGGGTTCTGGGCCTACGCCGATTATCTGGGGTGGGTTCCGATGGACGCTAGGTCT	43.64
29464	AGACCTATATCC	0.00246603	0.0017992	0.000302339	8.1565	5.95095	0.00193908	0.0334575	[Response regulator containing a CheY-like receiver domain and an HTH DNA-binding domain]	Proteobacteria	Alphaproteobacteria	Rhizobiaceae	Rhizobium	Rhizobiales	[Rhizobium leguminosarum bv. viciae 3841]	GATCGAAAGGCTTCGTAGCGAGCATCCTAGGCTGAACTGTCTTCCGGGAGAATCATCCCGTAGGAGATAGGTCTGTTATGCGATCTTCGGCTGCGATATTCTCGACCGATGAAACTCAGTCAGACCATACGGTTCTGTACAGCCGAGGACGGCACCCGTATTGCCATGGGATATAGGTCT	53.33
23955	AGACCTCATTAG		0.00202582						[Ribosomal protein L14]	Proteobacteria	Betaproteobacteria	Comamonadaceae	Acidovorax	Burkholderiales	[Acidovorax avenae subsp. avenae ATCC 19860]	GAAAGAATCGAGGGCTTCGCGTTTCTCTACGCGGATTTCTGCCCAGCGGGAAGCGGTGCAAATGGTTTGCACCGCGGACGACGGGCCCAAGACTGACTGGCTGATAAGCAGCCCTGCGAGGTTTCCAGGGCTGTCGATCTTCTGGTGCAAGTTGGGAATATTCACATGCTAATGAGGTCT	56.97
33047	AGACGACACAAT	0.00924957	0.0141624	0.00704226	1.31344	2.01106	0.227262	0.0106825	[DNA-directed RNA polymerase specialized sigma subunit, sigma24 homolog]	Bacteroidetes	Bacteroidia	Porphyromonadaceae	Odoribacter	Bacteroidales	[Odoribacter splanchnicus 1651/6, DSM 20712]	GTTTGTCCTTGACACGGCATAACGTTGTTTCCGCATCGCTATATGCGAATTTAAAGCTTTTTTTTAGAATACCAGGCTGTAGATATAAACCAGCATGGAAAAAATCGATACGATTATGTCACGATTCTAAATAATTTGATATTTTTAGGCGGTTTAAATTTGATTATGATTGTGTCGTCT	33.33
37596	AGACGACCTTAT	0.0242543	0.0282703	0.00834361	2.90693	3.38825	0.00448205	0.00936186	[Putative Zn-dependent protease, contains TPR repeats]	Proteobacteria	Gammaproteobacteria	Shewanellaceae	Shewanella	Alteromonadales	[Shewanella oneidensis MR-1]	AATCTCACTCGCCACTTAATCAAGTCTTTGAGTGATATTTGAAGGGGGGCGGGCACAGTTTTCTGAATCGACATTGGCTTCGGGTAAAGTAAAATACTGTGATTAGCCAAGCCCTCAAATGCTCATTTTCTCTTAGAGCAATCAAAGGATAAAAGGGAGTTCTACATGATAAGGTCGTCT	41.82
31168	AGACGAGGCTTT	0.00374503	0.0246432	0.00473797	0.790429	5.20122	0.199172	0.0556745	[Predicted membrane protein]	Firmicutes	Bacilli	Lactobacillaceae	Lactobacillus	Lactobacillales	[Lactobacillus rhamnosus GG, ATCC 53103]	GCTTTTTGCGGTGGAACCGGTGTGATTCCGGTACCGATAGTGATAGTCTAGATGGAAGAAGATGGGGCTTTTTTGAATCTGTATTCAATCAAAGACCTATTCCCCCCTGAAGGAGGAATAGGTCTTTTTAAGTTCCGGAAGACGGCCTCACGGAGGTAATGTTTTATGAAAGCCTCGTCT	45.45
22839	AGACGATCCCTT	0.000218259	0.00297314	0.000227031	0.961362	13.0957	0.936621	0.0258257	[Uncharacterized protein involved in formation of periplasmic nitrate reductase]	Proteobacteria	Gammaproteobacteria	Pasteurellaceae	Haemophilus	Pasteurellales	[Haemophilus influenzae Rd (KW20)]	AATGCCGAACTTGCCAAGATAATTGTCCAGCTAATGCGATTCGTTTCAAATTACAAATGGGTGGCGTAGCACAACCTTTAGTTAATTTCGATGCTTGTAATGGCTGTGGGGCTTGTGTACAAGGCTGCCCCGTGAATGCAATAACAATGAATGATCTAAAACAAAATGAAGGGATCGTCT	41.21
33772	AGACGCCTCTGA	0.0075614	0.00999355	0.00363813	2.07838	2.74689	0.0210792	0.0852193	[Carbon starvation protein, predicted membrane protein]	Proteobacteria	Gammaproteobacteria	Moraxellaceae	Acinetobacter	Pseudomonadales	[Acinetobacter baumannii ATCC 17978]	GTTGGTATTGTTATTCCGGCGGTTAAATCTTCAGGTTCATTCTTTGGTAACTTGTTAGGTACAGCCGTTGCGGTAGGTGGATGGGGCTTCTTCGTCTATCAAGGTGTGATTGACCCACTTGGCGGCGTCAACTCATTATGGCCTCTATTTGGTGTGGGTAACCAAATGTCAGAGGCGTCT	47.27
41412	AGACGCGAAGTG	0.000859823	0.00204142	0.000905622	0.949429	2.25417	0.908712	0.0106679	[5-formyltetrahydrofolate cyclo-ligase]	Firmicutes	Bacilli	Lactobacillaceae	Lactobacillus	Lactobacillales	[Lactobacillus plantarum WCFS1]	CATCGTGAAACAAAATAACAACGGGGACTCCTGTTGTTTTTTCTGTAACATTGTCATCAGACAATGGGTTTCTCATTTGTTGGCAACTGCCAAATTGATTTTTCAATTTGACATGTTAATGAATGAGATTTTTTTATACCAATTTTATTTTCGGGGGTGCCGTACATGCACTTCGCGTCT	35.15
25885	AGACGTAGCCTG								[FOG: GGDEF domain]	Proteobacteria	Betaproteobacteria	Comamonadaceae	Acidovorax	Burkholderiales	[Acidovorax avenae subsp. avenae ATCC 19860]	GCCCCCCGGGGTTCTACCCAAAGCCGTCCGGCAGAGCGCTGCGTATATTCGTTTGCAAGGGCCCGGCCTGTCCCGGGCGTGCATCCCTGCAACGAACCAACCGCTCTGCATGTCCCGTTGTTCCCGCCGTTCCCGGCCGAAGCCCGCGCAGAGCGTGGGGCGCACATGCAGGCTACGTCT	69.09
18366	AGACGTCCCATA	0.000688852	0.00144108						[ABC-type molybdate transport system, periplasmic component]	Proteobacteria	Gammaproteobacteria	Xanthomonadaceae	Xanthomonas	Xanthomonadales	[Xanthomonas campestris pv campestris ATCC 33913]	GAATGGCGCGGGGCCACATGTGGATTCCAGACGCGGCTGCATCACTGCGGCACGTCTGGCAGCACCGCTGCTGGCTCGTCCAGTGAAAGCCGCCAGCCCCCTCACGCACGCGGCGCGGCACGCCCTGCCGTTATGATCGGGGGCTTCCCCCATCCGGAGTTCCCGATGTATGGGACGTCT	69.7
18220	AGACTCCAGACG	0.00308657	0.00438634	0.00142812	2.16128	3.0714	0.132723	0.166515	[Uncharacterized conserved protein]	Bacteroidetes	Flavobacteria	Flavobacteriaceae	Flavobacterium	Flavobacteriales	[Flavobacterium johnsoniae UW101, ATCC 17061]	TTTTATAAACTCTTCGATTTAATCATTCTTTTTTTTGCTTACTAACCCCTTATAAATATCGGCTTCTCCTCTTAATTGAAAAATAATTTCACTTTTTTTATCTTTTTTGTCCAATCCTGAAAGTTCGATTGTTATTAAGGTATAAACAATTAAAAAATATACATTATGCGTCTGGAGTCT	23.64
20001	AGACTCCTCCAA	0.00450385	0.0206288	0.00257803	1.74701	8.00176	0.170687	0.0464158	[Response regulators consisting of a CheY-like receiver domain and a winged-helix DNA-binding domain]	Firmicutes	Bacilli	Paenibacillaceae	Brevibacillus	Bacillales	[Brevibacillus brevis NBRC 100599]	CCAGCAGGATTCGTTCATCTCTTGTTCATATTGCTTCTTTACGATTGATCCGACTAGATAGGCACAAGCCAGTGACGATTTGCAGGAGGATCGACAAGTGAGTATCATTCAAAATAATGAGGAAGCAAGAGAACTAGAGCGCGGAGTAGCAAGGGGGCCAGCTTGATGTTGGAGGAGTCT	46.67
42821	AGACTCGTTCTG	0.00176677	0.00382028	0.000782262	2.25854	4.88363	0.139713	0.0955892	[ABC-type multidrug transport system, ATPase component]	Actinobacteria	Actinobacteria	Bifidobacteriaceae	Bifidobacterium	Bifidobacteriales	[Bifidobacterium longum infantis ATCC 15697]	TGTGCACCCCTGGCTGCCCGACCGGCGGCCTTGCCTGCTTCACTTCCCAATGTACAATGGTTGTAGCTTCACCGGTGGAAGCAAGCATTAGCAACGTCCGTCGTAGCATCGTGCGTTCCTAGAGGCAAGCCTTGTCTCTAGGAACGCCTTTTTGGAAGGTGGATCATGCAGAACGAGTCT	56.36
22013	AGACTGAAGCGT	0.0581815	0.208393	0.0322548	1.80381	6.46083	0.114157	0.000551003	[Predicted membrane protein]	Firmicutes	Bacilli	Lactobacillaceae	Lactobacillus	Lactobacillales	[Lactobacillus rhamnosus GG, ATCC 53103]	TATCGGCTAGATAACCCGCTAACCTGAGTGCCAGTGGGTAAAATCGCTTAACAGGCTCGTCAGTGTGATTGGGATAGCATATAATAAGACCCAGCGTGCTTGATCGGATAAAAATATAATTTCAGCCGATGAAGGAAATCGGCAAATGATTGGAGGAAGATAGCCATGACGCTTCAGTCT	44.24
39691	AGACTGAGAGAA	0.000534985	0.0017188						[Uncharacterized conserved protein]	Proteobacteria	Gammaproteobacteria	Enterobacteriaceae	Salmonella	Enterobacteriales	[Salmonella enterica enterica sv Typhi Ty2]	GGTACAGGTTGCGGAAATTGCCATGACATAAACCCATTCGTGAGCCGCTGTTTTTGTGACACGGCCTTTTCATCGTTCTATTTTTGCAACAGTCCTTCCTGTTTATCCCTCTCGATCCTGCGGACAGGGGACATTAAGATAGCTTCACCTTATTTAAGATATAAAATGTTCTCTCAGTCT	43.64
37154	AGACTTCACCAC	0.00213806	0.00279467	0.00146631	1.45812	1.90592	0.474237	0.396012	[Transposase and inactivated derivatives]	Deferribacteres	Deferribacteres	Deferribacteraceae	Denitrovibrio	Deferribacterales	[Denitrovibrio acetiphilus N2460, DSM 12809]	AACATTCGGACACCATAGCGGCCGCCGGACAGTCTATCGGTGCTCGGACAGCGTAGCGCTCGCCGGACACTGTATCGGCCGTCGGACACCGTAGCGGAACTCGGACACTTCCCGCCAGCAAGGTTAACCTTTAAACTGTCCTCCAATAATAAGTTGGAGGCAAATATGGTGGTGAAGTCT	56.36
31883	AGACTTGGCTTC		0.000570774	0.000228568		2.49717		0.221879	[Mannose-1-phosphate guanylyltransferase]	Proteobacteria	Alphaproteobacteria	Methylobacteriaceae	Methylobacterium	Rhizobiales	[Methylobacterium populi BJ001]	GCGAAATAAGTCTGTTGCTTTCGTATTTGCCTCAAAGTTGGACATCCGATCGATGCGCCGGCTATCGACATTGAAGATGTCTCCCGCCCGGCGATAGGCTGCAAGCCAAAAGCCTCAAGTGACTCCGGCCCACGAAGTGAGCCAAACCGAAGGAAAGCTGATCACATGGAAGCCAAGTCT	53.33
42434	AGAGAACGTGTG	1.02351	2.31242	0.786214	1.30183	2.94122	0.435743	0.0470616	[Acyl-CoA dehydrogenases]	Chloroflexi	Chloroflexi	Herpetosiphonaceae	Herpetosiphon	Herpetosiphonales	[Herpetosiphon aurantiacus DSM 785]	TTCATCCCTCATCCCTCTGCGTTAAAATCCTGACCCCTAGCCCCTGAATCCTGACCCCTAGCTGCTTACCCGCAAATTGCCAAGATATGCTATGCTAGAAGCTACAATGTTGTTTGCAATGGGGCAAACAACGAGCTATACAGCACACACGAGGTAGAACAAGCCATGCACACGTTCTCT	49.09
15415	AGAGAAGAGCGG	0.00387884	0.00600254	0.00393338	0.986133	1.52605	0.954263	0.272375	[Glyceraldehyde-3-phosphate dehydrogenase/erythrose-4-phosphate dehydrogenase]	Proteobacteria	Gammaproteobacteria	Ferrimonadaceae	Ferrimonas	Alteromonadales	[Ferrimonas balearica PAT, DSM 9799]	GTGGCGTACAACATTCCGGCTCACCCAACCCCGCCGCACTGTACTAGGGTTTACAACGCTGGCTGGCCGAACCGCGCTGGTTTAATTACCAACATTTTGACCAAAAACACTTGACCGGCCGCGCCTTTATTGTAATTTTACTACATATCGACAAGGCATTACGGAATGCCGCTCTTCTCT	50.3
33431	AGAGACAGCCTC		0.000473106						[Ornithine/acetylornithine aminotransferase]	Proteobacteria	Betaproteobacteria	Burkholderiaceae	Burkholderia	Burkholderiales	[Burkholderia cenocepacia J2315]	TCGCCGCTCGCCGCTCCGCCCGGATGCCGCCGGCTCGTCACGGACTCGCGCGTAACCCTCCTCCGCTTCATCGGTTACGCACAAGCTGTTCGACCCACCAGCCACGGCCTTCCGTGGCTTTTTTATTGCCCGTTTCCCTTTCAACGCCCGCTGGAGTCTGCTGCCATGGAGGCTGTCTCT	65.45
38825	AGAGACGACTCC	0.000743689	0.00308026	0.000728184	1.02129	4.23007	0.899503	0.0610065	[Cytochrome bd-type quinol oxidase, subunit 1]	Proteobacteria	Alphaproteobacteria	Beijerinckiaceae	Beijerinckia	Rhizobiales	[Beijerinckia indica indica ATCC 9039]	ATTCTTTCCGGCACGAAGCAAAAAAATCCGACTTGAGCTTCTGAGTCAGAAATCAACTGGCTTGATCATCGTTCTTGTGCAAAATGAGCGAGGGGTTGGTTAGTGGCGGATGGTGCCGCGGCCAAGAATGGCAAGCAAACGAGAACATGAGAGAGGGAGCGTGTAATGGGAGTCGTCTCT	49.7
17185	AGAGACGCTAAC	0.0147593	0.0160036	0.00452091	3.26469	3.53991	0.028789	0.000775338	[Predicted enzyme related to lactoylglutathione lyase]	Spirochaetes	Spirochaetes	Leptospiraceae	Leptospira	Leptospirales	[Leptospira biflexa Patoc 1 (Ames)]	CATGCCAGTCCCTAACGTCCCGAAGGGACTCAGGGTCGGGGAACTTCGGCAAGTCTATTCGTTATACGCAATTCAAAAAGCTTTTTTTTTGAGAATCGAGGATTTTTAAATATGTTTACTAATAAACAAACTTACTTAATGTTTTTTTTGTGAAGGAGACCTAATATGGTTAGCGTCTCT	36.97
16064	AGAGAGACATGG	0.000174474	0.00111092	0.000155184	1.1243	7.15872	0.846559	0.0216664	[Rhs family protein]	Chloroflexi	Chloroflexi	Herpetosiphonaceae	Herpetosiphon	Herpetosiphonales	[Herpetosiphon aurantiacus DSM 785]	ATTTGCTAGGATGCCCACAATTCCCGAGCGAGAGAGAGCATCCCTTGGCTGGAGAGCCGACGGATGGACAATTCCACCCACCAATCGTTATGACACGTATTCCGTATGATCGTAGGATGACTCCTCTCGCAGGGTACGCATCAATCTGCATCCAAAGGAGTCTCTATGCCATGTCTCTCT	52.12
18373	AGAGAGCTCAAG	0.000143468	0.00200841	0.000635316	0.225821	3.16128	0.00966889	0.0550483	[Transcriptional regulator]	Chloroflexi	Chloroflexi	Herpetosiphonaceae	Herpetosiphon	Herpetosiphonales	[Herpetosiphon aurantiacus DSM 785]	ATTCATGTCCCCGACGTTGTACGCGATCCTCATAACACGAAGCGTCATACCGTTACCACGCCCAAAAACCATTATTGTTCTGCATGAGCAGATAGGTTTGCTTGCAGGGATTGACATGCAACAGGATGTATGCGATAGTTCTACCAAATTGTAGGTAGGATTGCCATGCTTGAGCTCTCT	46.06
22076	AGAGAGGGTACA	0.0018822	0.00716023	0.0043078	0.436929	1.66216	0.107418	0.503163	[ABC-type transport system, involved in lipoprotein release, permease component]	Bacteroidetes	Bacteroidia	Porphyromonadaceae	Parabacteroides	Bacteroidales	[Parabacteroides distasonis ATCC 8503]	TGATTAAGATCGAAGGTTTAAGTAAGTTTTTCCGTACGGAAGAGGTTGAGACAATTGCGTTGAACAAGGTTTCTTTGAATATCTTGAAACGAATGAATATCAGCCATCTTATTTAAGGAATACTCTTTTTGGGTCGATTTTAGTATCAATAAAATAGAGTAAGTTATGTGTACCCTCTCT	32.12
22842	AGAGAGGTAGCG								[Outer membrane receptor proteins, mostly Fe transport]	Proteobacteria	Gammaproteobacteria	Pseudomonadaceae	Pseudomonas	Pseudomonadales	[Pseudomonas putida KT2440]	CCTGCACAGATCGCACAATCTTCAGGCGGGCGCAGTCGTTGTAGGAGCGGGCTTGCCCGCGAAGAGGCCGGACAGAAATAAAAATATTTTCCATTTGGCACTGCAAGTTCCTGCAAGCCAGATCGTCGTAGTGAGACTGATCAGCAACCCATTCTCATTTACGACATGCGCTACCTCTCT	52.12
25768	AGAGAGTCGAGG	0.000197717	0.00164917						[Dehydrogenases with different specificities (related to short-chain alcohol dehydrogenases)]	Bacteroidetes	Cytophagia	Cytophagaceae	Dyadobacter	Cytophagales	[Dyadobacter fermentans NS114, DSM 18053]	AGCGGATACTTCCTCAAAAAATGCCTCAGTTGACCATGTTTCGGGCACGCCGAGGTACAGGCTTAGAAAACCTCAGCTCATTTTTGCCAGAAAGTGGAAGATTTTAAAAGGATTGCGCTCGCCATTTAATTCATCGGCCCACTATAAGGCCGGCCGTGGAAAAGAATGCCTCGACTCTCT	47.27
21916	AGAGAGTGATAG	0.00383376	0.0116182	0.00209429	1.83058	5.54757	0.0361594	0.0183936	[Predicted transcriptional regulator]	Chrysiogenetes	Chrysiogenetes	Chrysiogenaceae	Desulfurispirillum	Chrysiogenales	[Desulfurispirillum indicum S5]	ACCTGAACAACCATCATCACCCTTGCTGCCATTTGCGTCTATTGGCGTTCATTCGCGGTTCAGCGACCCTTGCCTTTTCAGCCGACGGCCAATGCGTCACAGTTTGTCGCTTCACTCTGCTATCAGGTAGGGTACAGTGATGAAGTCTTTTGTGGAGGAGCAGCCATGCTATCACTCTCT	52.73
39656	AGAGATCCTCCG		0.0286239	0.00255121		11.2197		0.0868105	[N-acetyl-beta-hexosaminidase]	Bacteroidetes	Bacteroidia	Prevotellaceae	Prevotella	Bacteroidales	[Prevotella melaninogenica ATCC 25845]	TTGCTTTTTGCTATCAGTTGATGGGTGAAATTCATTTTAATTCCTTATCTTTGCAAGTAGAATTCCTTTTCCTTAGAAAGGGAAGCAATCATATTACTATTTTATAATCGACTTGTCTTATGCGGAAGTATATGGCAGGTCGGATGCCAAATATTAAAAACCTACATGCGGAGGATCTCT	33.33
24109	AGAGATTACGGC		0.00077821						[Membrane proteins related to metalloendopeptidases]	Proteobacteria	Betaproteobacteria	Burkholderiaceae	Burkholderia	Burkholderiales	[Burkholderia cenocepacia J2315]	CGAAAACACCATCAAGTTTTTCCGGATCGGACCGTATTACCGGTAGCGAATGCCGGCCGGCATCCGGTCCGTGATCGTTTGTCATCATTGTTTGCATCCGGTTACACGTCGGCCGTTCCGTTTTTGAGATGCTTGAAAGATTGTCAAACCGGAGTCGGATCGTCCATGGCCGTAATCTCT	52.12
17749	AGAGCAAATCGG	0.000533873	0.0080393	0.00098054	0.544468	8.19885	0.091478	0.0148803	[Threonyl-tRNA synthetase]	Dictyoglomi	Dictyoglomia	Dictyoglomaceae	Dictyoglomus	Dictyoglomales	[Dictyoglomus thermophilum H-6-12, ATCC 35947]	ATGCTGAAATTCCTAATAACTGGAAGAGTAAGCATTGACGGGTGATCCCGTTATAGATCAAGAGGAGGTCTTTTTAGGGACCTATTAAGGTGGAACCACGGGAAACTCTCGTCCTTTATGAGGGCGAGAGTTTTTTTTAGTTTTAAATTAAGGGAGGAGATAGAGATGCCGATTTGCTCT	41.21
38056	AGAGCAGCATAT	0.00884142	0.00910391	0.00403835	2.18936	2.25436	0.00839569	0.0433548	[Sugar phosphate isomerases/epimerases]	Verrucomicrobia	Opitutae	Puniceicoccaceae	Coraliomargarita	Puniceicoccales	[Coraliomargarita akajimensis DSM 45221]	GCTGAGCTACCAACTATTATCAGCCTATTTGCGCGGATTTTAAGAGGGGTGCGGAGGTTTATAAGTCGCGAGCAATCAACAGGTAAGGGCTTTTAGCACTATTTTTGAGGTGCTTTTTGCACGATACTGGAGGTCGTTTTTCACTTCTATGGTACAAGTGGTGCCATGATATGCTGCTCT	45.45
22847	AGAGCATCGGTG		0.00656227						[Endonuclease IV]	Chlamydiae	Chlamydiae	Chlamydiaceae	Chlamydophila	Chlamydiales	[Chlamydophila pneumoniae AR39]	GGTTTTGTTCAAAACTCAAGAATATGAAATTCTGTGGGGGAAGACATACGAAAGTTATTATTAAAATTTTTGAAAAATTGAAAAAGCCTCAAGAAATGAGCAGCTCAATCAAAGGACCTAGGTTTCCTCTGAAACTGGGTAGTTAAGAAAAGACCTTGAAATTTTATGCACCGATGCTCT	32.73
40148	AGAGCCTAGGAC		0.00135733	0.000153045		8.86882		0.0767261	[Bacterial nucleoid DNA-binding protein]	Proteobacteria	Alphaproteobacteria	Rhizobiaceae	Rhizobium	Rhizobiales	[Rhizobium leguminosarum bv. viciae 3841]	GAAAAAGGCTGGCGGAAACGTCAGCCTTTTTTGTGAAAACGTCATGTAGACGCTTGCTTTTCCTTGATTTGCAGGGCTTTTGGGTTTTCGGCGGGCCTGATGAAACCTATTCTGCGCCTAGCTTACTTTTGAGTCGTTTCATACCATTTAGAAAGGGGTGGAAACATGGTCCTAGGCTCT	46.06
37618	AGAGCGAACTAT	0.0096533	0.0150336	0.00444253	2.17293	3.38403	0.0340611	0.0919056	[Response regulators consisting of a CheY-like receiver domain and a winged-helix DNA-binding domain]	Proteobacteria	Gammaproteobacteria	Enterobacteriaceae	Yersinia	Enterobacteriales	[Yersinia pestis Medievalis Harbin 35]	CATTTAAATTGTTGCAACGTTTACATTGTGACGGCGTCTAAGTTTTTATAGCGCGCCATGCATTATCGTGCTCAAGACGGTATAGCACCTACATAATGAGCGTCAAATTTTCACTTACCGGATAATATCCTGTTATCCGGTTAACGTTTTATCAAGGATTGGTGTATGATAGTTCGCTCT	39.39
38519	AGAGCGTGGACT		0.00188418						[Metal-dependent amidase/aminoacylase/carboxypeptidase]	Firmicutes	Negativicutes	Acidaminococcaceae	Acidaminococcus	Selenomonadales	[Acidaminococcus fermentans DSM 20731]	AGGCTGCGTTTCTGTTCCAGGGCAAACGCCAGCCGCGTTTGCCTGTCTCCGTCCAGTGTCCAGTGACAAGAGAACAGTGACCGGGGGTGTGATTTTTTCACATCCTCCCGTTTATAGAAAGGACAAACGCTTATGAGTTTACGGAAGGATAAAGCAAAGGAAATCATGAGTCCACGCTCT	49.7
24285	AGAGCTCTTAGT		0.281396	0.16463		1.70926		0.166657	[AraC-type DNA-binding domain-containing proteins]	Firmicutes	Bacilli	Staphylococcaceae	Staphylococcus	Bacillales	[Staphylococcus aureus aureus NCTC 8325]	AAAACAAGCGTTTTCCTAGGAGTTTTCATTAATTTCTTTTATTTTTCACTATTACCTTTTCAAAAATATTCAACTATAATAGGTATACTATCCATGATTTTAAAAATTTCCATGTTTTACATTTAAATGATAGATTTCAATATATATTAGGCAGGAGAGAGAAATATGACTAAGAGCTCT	23.64
22236	AGAGGATCTACT	0.00354171	0.0188833	0.00520501	0.680442	3.62791	0.580021	0.0302583	[Single-stranded DNA-binding protein]	Chlamydiae	Chlamydiae	Chlamydiaceae	Chlamydophila	Chlamydiales	[Chlamydophila felis Fe/C-56]	GGAGCTTTATAAAAAGGCTTCTGAATGAAATCTGATTTCAATAACTTTAGGTTTTGGCCTTTATTAGGGTAGCAGATTTCCGTAATATTAAAATGACAACAAGTCCTCTGCTCGCAGAAGTAAGGAAGCGTGGGGTCTAGGGGAAATTCAATAGGTGATTTTATGATGAGTAGATCCTCT	37.58
30614	AGAGGCCTTTGT	0.00563155	0.0208645	0.00216291	2.60369	9.64646	0.0572271	0.0075759	[Neuraminidase (sialidase)]	Firmicutes	Bacilli	Streptococcaceae	Streptococcus	Lactobacillales	[Streptococcus pneumoniae D39]	GTAGTAAAAGAAAGTTAATAAAAGACAAACTAAGTGCATTTTCTGGAATAAATGTCTTATTTCAGAAATCGGGATATAGATATAGAGAGGAACAGTATGAATCGGAGTGTTCAAGAACGTAAGTGTCGTTATAGCATTAGGAAACTATCGGTAGGAGCGGTTTCTATGACAAAGGCCTCT	34.55
31775	AGAGGCGTAGCA	0.0200692	0.0667021	0.0113477	1.76857	5.87805	0.176359	0.0111848	[Amino acid transporters]	Firmicutes	Bacilli	Bacillaceae	Bacillus	Bacillales	[Bacillus anthracis Ames Ancestor A2084]	AGCGGCAAATTACGTGCTTTTTTTGTTTTGTTTGGAACTTCTCTTCCTGACTCAGGAAGACATACATATCTCCTCGCTTGACTTGGTTATACTAACTTTGGAGGTATTTTCTATGCAACAAAAAAATGGGGCTTTTGGGTACTAACAGCTTTCGTTGTCGGTAATATGTGCTACGCCTCT	38.79
19952	AGAGGCTAAATG	0.00672094	0.0071959	0.00314693	2.13572	2.28664	0.00776171	0.0397153	[6-phosphofructokinase]	Chlamydiae	Chlamydiae	Chlamydiaceae	Chlamydophila	Chlamydiales	[Chlamydophila pneumoniae AR39]	AACGAGTTACAACGAAATACACTAAAGTTCATTCTCAAAGTAGAATCATTCCTTAAAATAAGACCTTTTTAAAAAAACCTGATGTTCTTATGCACAAAAAGAATCCCATTGACTTTAGCCTTGGGATGATGCAAAAAGCAAAATTAGAGTGTAGCCGTTATCCTTATGCATTTAGCCTCT	32.73
30418	AGAGGGAGTCTT	0.00695762	0.0123687	0.00187694	3.70689	6.58979	0.0010451	0.00225347	[Quinolinate synthase]	Proteobacteria	Betaproteobacteria	Oxalobacteraceae	Herminiimonas	Burkholderiales	[Herminiimonas arsenicoxydans ULPAs1]	TCCCGTCGCGCTTTTTTACGCTTGGAATTTGACTTGCCCTTGTGCATCCATGACTCTGCCATCAGAGACAAATGACGCTACAATTTGCCTGAACCGTAATTACGAATTCACCGCTTAAATTCATCGCATACACTTATGCGTCTTCAATACCGACATTGAGCAGCCATGAAGACTCCCTCT	45.45
23921	AGAGGTAGGCAA	0.0417769	0.0982713	0.0397354	1.05138	2.47314	0.767466	0.0333504	[Multidrug resistance efflux pump]	Firmicutes	Clostridia	Peptococcaceae	Desulfotomaculum	Clostridiales	[Desulfotomaculum acetoxidans 5575, DSM 771]	ATTTCACCGTTCGTTCACATAATGTTCACAATTGCCCTTTATAATTAGGCCCAGACAGCAGAGGAAATAAATATTAACATGACCGGAGAAGTGCTATTTGTAGATCTATACAGATGAAACTTCTATAAGATAGATCGAAATAAAGTTTATAGGAGGGAGAAGGTTATGTTGCCTACCTCT	35.15
38213	AGAGGTATGGAC	0.00097667	0.00120748	0.000251876	3.87758	4.79395	0.0256022	0.0611594	[NADPH-dependent glutamate synthase beta chain and related oxidoreductases]	Actinobacteria	Actinobacteria	Bifidobacteriaceae	Bifidobacterium	Bifidobacteriales	[Bifidobacterium breve ACS-071-V-Sch8b]	CGGGTTACTCGCGGTTTTGCTCCGCTGGCGGTCTGTGAGTGGGGCAATTTCTTGATCGACTCGTGGTTTTGCCCCGCTGGCGTGAGGCTGGCAGAGGGTATCAGGCACAGGATTCCCACCACTCGCCCCTGTTGCAACGGAAGGCTTTGCGATAACCTGTAACGCATGGTCCATACCTCT	59.39
27428	AGAGGTCGGACT	0.0112258	0.0291173	0.0182617	0.614719	1.59445	0.086659	0.150139	[CTP synthase (UTP-ammonia lyase)]	Firmicutes	Bacilli	Staphylococcaceae	Staphylococcus	Bacillales	[Staphylococcus aureus aureus NCTC 8325]	GATATACATAGTGACATAGCAGTATGGAAACGGTAAGTAAACAGAATTTAATTTTGTCGAATTCGACAAATAAACAACTTGAATGAGCTTGCTTTAATGTTATGTTTTACGTAATTTTTACAATTGATGAGGAAGCATTCCCTTTAATAATTAGGAGGTCAAGACATGAGTCCGACCTCT	30.91
23293	AGAGGTTATGAG	0.0511495	0.02016	0.00182775	27.9849	11.03	0.00119197	0.016988	[Superfamily I DNA and RNA helicases]	Chloroflexi	Chloroflexi	Herpetosiphonaceae	Herpetosiphon	Herpetosiphonales	[Herpetosiphon aurantiacus DSM 785]	TCGCTGCGCATACATATCCCCCGAACGGCCTATCCTGCACGTAGGACAAACCACCCCTTTTCCTAGCGTAAGCTAGCAGTATACTGAAGAAACAGCATTTTGGCGTGACCTTCTTCCTACGATTGCTATCACGGTGGAGGTCATCGAGATTGATGAGAAGTTCGTATGCTCATAACCTCT	49.7
24532	AGAGTACAGCAC								[DNA polymerase sliding clamp subunit (PCNA homolog)]	Actinobacteria	Actinobacteria	Nocardiaceae	Nocardia	Actinomycetales	[Nocardia farcinica IFM 10152]	TTTATGTCGGTCACCCTTGCGAGACTGCGAGGGCGCCGCGGACCCCGGCAGCGGTACCCGTTCACGGGCTACCCACGGGGGCGACAACCACACGGTCGAGAACCGCCTACCGACGTCGAACACGCCAACCGGGAGAGGACAGATCGGGCGATGGAGCTTTCGAGCATGGTGCTGTACTCT	66.67
25277	AGAGTACCCGAT	0.00326115	0.0107135	0.00268704	1.21366	3.98712	0.348011	0.0158632	[Acetyltransferases, including N-acetylases of ribosomal proteins]	Proteobacteria	Gammaproteobacteria	Moraxellaceae	Acinetobacter	Pseudomonadales	[Acinetobacter baumannii ATCC 17978]	TCAATTGAGGAGATAAAGATGTCTTTGACTACACCTGTTGAATTAGTGGGTGAGCACGTTATTTTAAAGCCGCTAGATGTAACTCAAGCTGAAGCGCTCAAAGAGGCCGTTTGCGATGGGGAGCTCTATAATCTTTGGTATACCCGTGTGCCAAGACCTGAACAGATGATCGGGTACTCT	44.85
39957	AGAGTATCGCCA	0.0241974	0.0276823	0.00642284	3.76741	4.30999	0.0866967	0.0880424	[Prephenate dehydratase]	Bacteroidetes	Flavobacteria	Flavobacteriaceae	Flavobacterium	Flavobacteriales	[Flavobacterium johnsoniae UW101, ATCC 17061]	AAAATAACACAAACAAAATGGCAACTAACCGTTTTTATTTTAGCAACAATTTTTATTTCTTCTTTAGTAGAAGTCAGGATTGTGCTATGGTTATTTGAGAAAAATTTTAAGACAAATAAAACTAATATACAATCCTGATGCAAATCAGGATTTTTTTTTGACTATATGTGGCGATACTCT	25.45
24675	AGAGTCAAGCAA	0.040132	0.0843603	0.0247618	1.62072	3.40687	0.0740401	0.00485276	[Uncharacterized conserved protein]	Proteobacteria	Alphaproteobacteria	Beijerinckiaceae	Beijerinckia	Rhizobiales	[Beijerinckia indica indica ATCC 9039]	TCGTTCCGGTTTGTTTGATGATCGCATGCCTCGACACGGGTGTGCGACATGTTTTGTTGGGATTATGACAGTCGATCTTTTGGCGTTGAATGCACGAAATCAAAGGCTTATATTCTGGTATGCTGTTTGCTTGTAATCGTGCATATAAGTGATGGAGGTTTCCACATGTTGCTTGACTCT	44.24
29563	AGAGTGCGTTTC	0.00144353	0.00132193	0.000642727	2.24594	2.05675	0.137041	0.0665617	[DNA-directed RNA polymerase specialized sigma subunit, sigma24 homolog]	Firmicutes	Bacilli	Alicyclobacillaceae	Alicyclobacillus	Bacillales	[Alicyclobacillus acidocaldarius acidocaldarius 104-IA, DSM 446]	ATTCCCGCTGATCCCATCTCCGCTTCGCTGCGTATGACTCCATGAAACGCGACGTCAGTTTTCGAGGAGCGGCAAGCCATGGCCTCCAGCTTGTCCCGTGCAGCGGCTTCCACTATCATACGTGACAGCACAACCAACTCCATCGTCCGTTTGAGGAGAGTGGACATGGAAACGCACTCT	56.97
35001	AGAGTGTAGAGC	0.0337532	0.0897509	0.0385731	0.875046	2.32678	0.428442	0.214277	[ABC-type dipeptide/oligopeptide/nickel transport systems, permease components]	Firmicutes	Bacilli	Paenibacillaceae	Brevibacillus	Bacillales	[Brevibacillus brevis NBRC 100599]	AAAACGAGTTGAACTTTCTGTAAATTTGGAATAGACTATTTTTAACTAATAACGACACTATAACGACAAGTGACGTTAGTGGAGAAAGAGGGAGGAGAGCAAAGTGCAGGAGCGCAACAAGAAGAAGCTAGTTCATACCGTTTCTCACATCTGGGTGAAGACCTCATGGCTCTACACTCT	40.61
33364	AGATACAGTCGG	0.000503742	0.00442096	0.00130965	0.384639	3.37569	0.213033	0.221898	[Citrate lyase beta subunit]	Chlorobi	Chlorobia	Chlorobiaceae	Chlorobium	Chlorobiales	[Chlorobium phaeobacteroides DSM 266]	GGAGCAGTACCCTGTTTCCTGCTGATATGATTCTCCAGGGCACCCTGAAATAGCTGCTCTATGTATATATTTCGTCAACACACCCGCACATCTTACAGGGAGAGGGGGTGACGTTCCCGACCTCTGTTTCGATGCAGGCATTTCATTGCAAAATCCCTTGTCCTGATGCCGACTGTATCT	49.7
34816	AGATACGAACTG	0.000568946	0.0018179	0.000281715	2.01958	6.45299	0.196131	0.0484519	[Dehydrogenases with different specificities (related to short-chain alcohol dehydrogenases)]	Planctomycetes	Planctomycetacia	Pirellulaceae	Pirellula	Pirellulales	[Pirellula staleyi DSM 6068]	CATGGGATGTGCCTGAGGCTGGCCGAGAGCGTGGCTGGTGTGAGGTGAGATTTGGCCGAACCGTGCCGAATAGTTGACTCTCGCGCTAACATTGCCCAGCAACTCCGTTACCGATAACGATTGCAGTAGATTTCCAAACGTCGTACCTCGAAGAAAGTGACGTGAATGCAGTTCGTATCT	53.94
41751	AGATATGTGACC	0.000865975							[Arginase/agmatinase/formimionoglutamate hydrolase, arginase family]	Acidobacteria	Acidobacteria	Acidobacteriaceae	Acidobacterium	Acidobacteriales	[Acidobacterium capsulatum ATCC 51196]	GATCGTTCGAACGCAATCCGTGGCCATTGGGTGCGGCTTCAGCCGCGCCCTGGCATTTGGTTAGCGGGCCGGGCTGCCTGAGCCGGGGCGGGGCTTGAGCCTCGTCCGCAACTCTTTGCCTGAGACCAAAAGAGAGCGATTATCATGTCGAAAGAAACAGAGAAAATGGGTCACATATCT	59.39
33517	AGATCCAGTGGC	0.000974932	0.00576398	0.00157077	0.620673	3.66953	0.469949	0.121748	[Lipoprotein signal peptidase]	Firmicutes	Clostridia	Peptococcaceae	Syntrophobotulus	Clostridiales	[Syntrophobotulus glycolicus FlGlyR, DSM 8271]	GATGGTGGCCGGCGGCATCCTCATTATTCACTGAGATAAGGGGCAAAGTGAGAATCATTATATGAAGATTATTTTATTCGGTTTATTGGTGAAAGCAGTTGAGCTATTGAGCGCGATTGAATTAAAGCATAAACAGAAAATATGTTGTATGGAAAGGTGTGTGGCATGGCCACTGGATCT	39.39
29834	AGATCCCAGCAT	0.0152181	0.054943	0.0167838	0.906711	3.27357	0.658173	0.0491213	[Methyl-accepting chemotaxis protein]	Euryarchaeota	Halobacteria	Haloarculaceae	Haloarcula	Halobacteriales	[Haloarcula marismortui ATCC 43049]	TGTACAGAACGCTATACTTACTGAGAATTGGGGACACCGTCGAAGCGAAAACTGTCTACAGTAACCTGAAGCAACGGCCAGCGGGTTTTTTGAGGTTCTCATAAAATATCGTTTGTTGAAATCCCACGCCGTAATTTATGTAAATGAGTACACTATGGACAGACAATGATGCTGGGATCT	42.42
17808	AGATCCCATGAG		0.265333						[Acetyl-CoA carboxylase beta subunit]	Firmicutes	Bacilli	Bacillaceae	Bacillus	Bacillales	[Bacillus subtilis subtilis 168]	ATTTCATACAAGCCTTTCCGAGCACGTCATCGAATAAAAAGTTGTCGAATTGAGGATGACAGCGTTTGACAAAAAAAGTACAATAGTTTCGGTAAAGTTATTAGCAAGTCTATCTGTTTGATGACATGCGGTGAAGAGAACCCTTCACAAAAGGGAGGTAATCATATGCTCATGGGATCT	38.18
17644	AGATCCGGAACC	0.000102423	0.000985883						[Signal transduction histidine kinase]	Euryarchaeota	Halobacteria	Haloarculaceae	Haloarcula	Halobacteriales	[Haloarcula marismortui ATCC 43049]	TCGCAGTACTGCGCGGTTTTCACCCATTTCCTCACAACTTATTTTGATTGTGAAAACCACAGTATGTAAGTTGTTAGATGTTGTATATCTCAGCATGGGTGACCTGTCACAGTGCTTCTCATGCCGGGTGAGTCGTCACTGGTTTGGCCCGAGTAGGTGCGACTGATGGGTTCCGGATCT	47.88
42958	AGATCGAGGTGG	0.000155756	0.000843512	0.000107244	1.45236	7.86539	0.492859	0.0127179	[ABC-type dipeptide transport system, periplasmic component]	Actinobacteria	Actinobacteria	Pseudonocardiaceae	Saccharomonospora	Actinomycetales	[Saccharomonospora viridis P101, DSM 43017]	GACGTGGTCTCGACCATTCGCTCAGAGCAATTACCAGTGCTTACCCGCTTCGCTGGGCCGGAATCGGTACTCGGTCTTGGCGCTGAGGTCTTAAGTAAGCGAGCGATAACCGCTAAGGTCTGCGACCATCCGCGTGCACTCTTTCGGTGGACGCGACCCGAACCGATGCCACCTCGATCT	59.39
29215	AGATCGATCACC		0.0124009						[Coenzyme F420-dependent N5,N10-methylene tetrahydromethanopterin reductase and related flavin-dependent oxidoreductases]	Proteobacteria	Gammaproteobacteria	Moraxellaceae	Acinetobacter	Pseudomonadales	[Acinetobacter baumannii ATCC 17978]	GAATATTGGACAGATTTAGCACAAATTCTTGAGCATGGTTTTTTTGATGGTATTTTTATTGCAGATGTGCTTGGTATTTATGATGTTTATCATCAAAGTGCTGAACATGCTTTAACAGGTGCAGTACAAGTTCCAGTCAATGATCCGCTACAGATTGTGCCAGCGATGGGTGATCGATCT	37.58
30310	AGATCTCCAGTG		0.000856808						[Transcriptional regulator]	Actinobacteria	Actinobacteria	Streptosporangiaceae	Streptosporangium	Actinomycetales	[Streptosporangium roseum DSM 43021]	ACACCGGCGATCGGCGGCGGTCACCGGAAAATGGAACGTTCCCTCACGTCGGTGACCGCCCGTCCCGCCCCGGGGCCGGCACGCCGCCAGAGCGGGAAAATGCTCAATTTACCGTTTATCGAAATGCACATTTATCTGCATTTTGATTTTTCCTATCATCCCCTCATGCACTGGAGATCT	57.58
23373	AGATCTCGCGGT	0.0105731	0.0362121	0.00939846	1.12499	3.85299	0.544633	0.0391633	[Predicted ATPase]	Crenarchaeota	Thermoprotei	Sulfolobaceae	Sulfolobus	Sulfolobales	[Sulfolobus islandicus L.D.8.5]	CATTAGGTACATTATTTGAAGATACAACACAAATATTCTTAGATGGAATTGTAGCTGAGCTAATGATAAGGTTAAAGAAGACTGAAGAAGATTTAAGGTTAGTTCACGCTAATATTGAACTATAGTTTCTCTTCAGTCACTCACAATTTTTTAATAATAGTGAATATGACCGCGAGATCT	29.09
25250	AGATCTGACTGC	0.00040053	0.000779365	8.44e-05	4.74386	9.23075	0.0482527	0.056375	[Uncharacterized conserved protein]	Proteobacteria	Betaproteobacteria	Hydrogenophilaceae	Thiobacillus	Hydrogenophilales	[Thiobacillus denitrificans ATCC 25259]	CCCGACATACGCGGCCCCTTTTCGTTTTTGCCCGTCGGCGTCGCCGCGTTTTTCAGCAGCCCGCCCACCAGCCGCTATAGTGACGAGACATATCGCAGGCGCGCTGCGCAGGGCGATACCCGGGATCGCGTTCCCCGCCGACCGGAAAGCCAAGGAGACCGCCGAATGGCAGTCAGATCT	66.67
36259	AGATGAACAGGG		0.00139357						[Threonyl-tRNA synthetase]	Firmicutes	Bacilli	Bacillaceae	Bacillus	Bacillales	[Bacillus anthracis Ames Ancestor A2084]	GCTGCACTGGGGAAATGAAGTAACTAGTGCCGTGTAAACGACGTTACCGTAAAAGAAGCCATTGCATGTTTGTGATGGGAATCTGGGTGGAACCACGGGTATAAGCACGCTCGTCCCTATTGTAGGGATGAGTGTGCTTTTTATTATGAAATGGAGAGATGAAAAATGCCCTGTTCATCT	44.85
16652	AGATGACCATAG	0.000300512	0.00201037	0.000425164	0.706815	4.72845	0.537932	0.0167185	[Predicted methyltransferases]	Actinobacteria	Actinobacteria	Bifidobacteriaceae	Bifidobacterium	Bifidobacteriales	[Bifidobacterium breve ACS-071-V-Sch8b]	GGCGAAATATCATTGATAGCAGGCCGTTCCTACTCACGTTTTGACGTTTGGGGAGCCCCTCGAAACGGAAGTAGATCTCCGGAACATGTGAAATCAACCCCTCGAAGTGCAGAATGCTCCTGATCCCACAGCAGATTGCTCTTTGGCTTGGGCAATACTGGGAGTATGCTATGGTCATCT	50.91
43605	AGATGAGTGCGA	0.000152406	0.00205773						[Predicted signal transduction protein containing a membrane domain, an EAL and a GGDEF domain]	Cyanobacteria	Synechococcophycidae	Acaryochloridaceae	Acaryochloris	Synechococcales	[Acaryochloris marina MBIC11017]	TTTCAGTAGATTTACATATTTCTCTTTCAATAGAATTGGCTAGGATTTAGGACAGTGAAATCATCTACTGCCACAAATTGGGTGGTGTATGTCCAACCTTAGTTTTATGAACCCTTGTGATCCAACTGCATATCTAACAGTTCCCACATTTGAATCGTTGGTTTTATGTCGCACTCATCT	36.36
18547	AGATGATCCTGA	0.000742268	0.0031041	0.000398301	1.86359	7.79337	0.0844094	0.00156649	[Predicted integral membrane protein]	Proteobacteria	Betaproteobacteria	Oxalobacteraceae	Herminiimonas	Burkholderiales	[Herminiimonas arsenicoxydans ULPAs1]	TACATCTGGTTACGCGCCTTACCAAATCAGGCTGGTTCGGAAAACTTATTTCGTATGTAATAAGATCATCGTTCAGCAACACGAAAGATACTGCCACCAAACGCTGAATGAATGACCAAGCTGATTAACAGATGTCATGCAGTTTCACTGTCACAAGGAGCACATATGTCAGGATCATCT	42.42
29127	AGATGCCGTGAA	0.00015173	0.000749333	6.65e-05	2.28166	11.2682	0.261344	0.0107988	[Uncharacterized membrane-anchored protein conserved in bacteria]	Thermi	Deinococci	Deinococcaceae	Deinococcus	Deinococcales	[Deinococcus maricopensis LB-34, DSM 21211]	AACAAACCCAGCGCGCTCAGGAGCGGTGGAACAACCTGCATAGCGTGGCTGGGGGAGACGGCGTTGAGCTATGTACTGAGGAACTGCTGGGGCGCCGACGGTCAGCCGCAGCCCTGCTGACTTTCGCCGCGTGGCCCCACCCGGCCCCTGTAACATGAGCTGATGATGTTCACGGCATCT	64.85
40910	AGATGCGACACC		0.00229116						[Flagellar hook-basal body protein]	Proteobacteria	Gammaproteobacteria	Pseudomonadaceae	Pseudomonas	Pseudomonadales	[Pseudomonas putida KT2440]	GATCGCCGGGGCCGCTCTGCGGCCCTATCGCGACGCAAGGCCGCTCCCGCAGGAATTGTGTGATCTCTGGGAAATGAGTTGCGAAGGCTGGCACCTTTGTTGCTTTAGGTAGGTCATTCGCCGCATGACTGTCAAAAAAATGCGGCCGCAGGAGAGAGAAGGGTCATGGGTGTCGCATCT	58.79
25292	AGATGCGTCCAC	0.00126791	0.00921997	0.00171361	0.739905	5.38043	0.488612	0.0326292	[Uncharacterized conserved protein]	Firmicutes	Bacilli	Bacillaceae	Bacillus	Bacillales	[Bacillus cellulosilyticus N-4, DSM 2522]	GGAAAAGCTAAAACAATCACTTGCTATTTGAGTTTCTCGTATAAGGAGACCAGGTTAGTAGACAATACGTTTAGATGCGATTTTTTGAAGTTCATCATAGATTAATGTCACATGCATATTTTCTAACAGAATATCTTAGTAAAAAAATTCTGAGGAGGAAGAAAAATGGTGGACGCATCT	31.52
37893	AGATGGCCAATT	0.00683607	0.03521	0.0148703	0.459714	2.36781	0.00426411	0.0227754	[ATPases with chaperone activity, ATP-binding subunit]	Proteobacteria	Alphaproteobacteria	Anaplasmataceae	Wolbachia	Rickettsiales	[Wolbachia endosymbiont of Drosophila melanogaster]	CATTCCGCTACTCATTAGCGGAATCTATGCTGAGATATTGCGGTGCTATGACGTAGATCCAGAGTGGGATTCAAATTGGCTACAGCGAACTGCTGGATTTCAATTTTTTTAATAATTGTGTGCTATTCATTATATATGAGTTCCCACTTTTAAAGAGAATAGGAGATGAATTGGCCATCT	38.18
24759	AGATGGTCTCTT	0.000563597	0.00211122						[Retron-type reverse transcriptase]	Firmicutes	Bacilli	Paenibacillaceae	Brevibacillus	Bacillales	[Brevibacillus brevis NBRC 100599]	CATTAAGTCAACACATCCGCTAATCACTTTCGTGATCATACTGTGAAGCAGAATTCCGTAAGGAACTACTCTTGGAGAATAAGGGTGAAGCCCTGAGGGTACAAGAGAGGGCTGAGTATTGACCGACAAGACTAGAAGGATGCGTGCGAAGGAAAGGGTATCGTCATGAAGAGACCATCT	46.67
24870	AGATGTACGCCG		0.00353399	0.00114945		3.07451		0.0989063	[Hemerythrin]	Spirochaetes	Spirochaetes	Leptospiraceae	Leptospira	Leptospirales	[Leptospira biflexa Patoc 1 (Ames)]	TCCCGGGGGAAACTCGGGGGTGATTTCCTGATATTTACTACATTCCTCAACATAAACAAAATCTTAATCAAATTAGTTTCAATGATTCTAATTCAATGATAAATATCAATTTGGGTTTTTCCTCAATTTGTGTGACAACTCGGGTCACCTAAATTTTGTGGAAACATGCGGCGTACATCT	34.55
25552	AGATGTGCCAAG	0.000696893	0.00280815	0.000264132	2.63843	10.6316	0.228769	0.00808862	[Glutamate decarboxylase and related PLP-dependent proteins]	Proteobacteria	Gammaproteobacteria	Enterobacteriaceae	Shigella	Enterobacteriales	[Shigella flexneri 2a 2457T]	AAATCTCGAAATGTATTCAGCGCCATACGTGATGAGCTCATCCTTGATGGGGATTCACGACAAAACTTAGCTACTTTCTGTCAAACATGGCTTGATGATGAAATCCGTGAGTTGCTTAATTTAGCTATTGATAAAAACATGATTTATAAAGATGAATATCCACAAATGCTTGGCACATCT	35.76
16751	AGATGTGGACAA		0.000137601						[Rhodanese-related sulfurtransferase]	Actinobacteria	Actinobacteria	Mycobacteriaceae	Mycobacterium	Actinomycetales	[Mycobacterium bovis BCG Tokyo 172]	GCACGTCCGCGCAGCACTTAGAGCAGCCTAGGAGCCCCACCGTAGCGTGTCGCCCGCCGTTTCTGTGCAACAGACGTCCCAAGGAGCAGTCAAGCAGTAACACTCCCCGTCCCGCCTAACCAGTTGACCACGCTGGTCACCGAACTATGCGAAAGGATTCCCGCCATGTTGTCCACATCT	61.82
29642	AGATTGGCCTGT	0.00162228		0.00403568	0.401984		0.0883907		[N-terminal domain of molybdenum-binding protein]	Proteobacteria	Gammaproteobacteria	Enterobacteriaceae	Yersinia	Enterobacteriales	[Yersinia pestis Medievalis Harbin 35]	ACCTGCCAAACGTGCGATTTATCTATCTATGTTGTTTATCTATCTATGTTGTTTATCTATCTATGTTGTTTAGCTATCTATGTTGTTTAGCTATCTATGTTGTTTAGCTATCTATGCCATTTAGCTATCTATGACAATAACTGTTTCCCGCCGGAGCAAAAAACAATGACAGGCCAATCT	33.94
30295	AGATTGGCTAGC	0.027327	0.0274978	0.0267157	1.02288	1.02927	0.908757	0.935484	[Phosphotransferase system, mannitol-specific IIBC component]	Firmicutes	Bacilli	Streptococcaceae	Streptococcus	Lactobacillales	[Streptococcus mutans UA159]	GCTTAGGATAACAAATTTTGGCAAAACTTTTGTGCCAAAATTTGAGTTTTATTAGAAAATGAAAAATGTTACAGTAGTTTTAGAATAAAAAGGAGGGGATTTCTGATGGAACGAAAATCTTCATTGAAGGTTCGGGTACAAAAACTCGGAACTTCATTATCAAACATGGCTAGCCAATCT	31.52
28182	AGATTGGGTATG	0.0053263	0.0202422	0.00820666	0.649022	2.46656	0.0825003	0.0723441	[Homoserine trans-succinylase]	Bacteroidetes	Bacteroidia	Prevotellaceae	Prevotella	Bacteroidales	[Prevotella melaninogenica ATCC 25845]	TGTCGGTTAGGATATATGTGTGCCTTATCCTATTTCTATTCATACTTTTATACAGGTAAGCCTTGTAGAATCTGTTATTAATTACTATCTTTGTAACCTATTTAAAGGAGAGAAAAAGAAGGATCGTATGCTTGTATGACCCTATAAAGATAAAGGAAACAGGATATGCATACCCAATCT	32.12
19595	AGATTTACGCGC	0.000113884	0.00276356	0.000177553	0.641407	15.5647	0.480441	0.0053746	[Predicted membrane-associated Zn-dependent proteases 1]	Proteobacteria	Alphaproteobacteria	Sphingomonadaceae	Zymomonas	Sphingomonadales	[Zymomonas mobilis mobilis ZM4]	GTTCATGAGTTAGGACATTATGCCGTTGCCCGATTTTTTGGGGTAAAAGCAGATGTCTTTTCGATTGGCTTTGGGCCAGAAATTTTCGGATGGACAGATCGCTTGGGGACAAGATGGCGGGTCGCCTGCTTGCCTTTTGGTGGTTATGTCCGCTTCGCCGGAGATATGGCGCGTAAATCT	50.3
30684	AGATTTCGTCCT	0.000117917	0.00143639						[Serine/threonine protein kinase]	Actinobacteria	Actinobacteria	Mycobacteriaceae	Mycobacterium	Actinomycetales	[Mycobacterium tuberculosis F11 (ExPEC)]	GCGATCGGCTTAGCGTATGCGCGGGCCGATACCACGGGTGCACGCGATCACCTGGAACTGGTGAGTTGGCTATCGTGGTTTGGTGATTACTTGCGCTTGGGGGCTTGCCGACGGTTGCGCCGGGCGCAAGTGGGGTGCGGTTTTGCGGTTGATGGATGGTAGCTGATGAGGACGAAATCT	61.82
42142	AGCAACTGACAG	0.00554295	0.0073402	0.00155922	3.55495	4.70762	0.0031222	0.0361608	[Permeases of the drug/metabolite transporter (DMT) superfamily]	Proteobacteria	Gammaproteobacteria	Enterobacteriaceae	Yersinia	Enterobacteriales	[Yersinia pestis Medievalis Harbin 35]	GTTAATGAAATGCCTATCAGCAGTTATCAACAGCAATAGAGCTAATCATTTTAAAAAAATCACTAAATCGATTTAATTTCAACCATATGTAAACGAAATTATTGGGAAATTTCTATACTGCTTCCGCTACAATTGCATTTTACCCTCTCACTGAGCCAATTTATTATGCTGTCAGTTGCT	30.91
19275	AGCAAGCAGAAC	0.00135922	0.00923787	0.00214818	0.632729	4.30032	0.121741	0.0228464	[Retron-type reverse transcriptase]	Firmicutes	Bacilli	Lactobacillaceae	Lactobacillus	Lactobacillales	[Lactobacillus reuteri F275, JCM 1112]	CTACACGTTTCCGACAAGAGGAATAAGTTTAATTTCCACAGAAACAAGCGGTGCAGTGATGTAGCGTTGAGTAAGCCAGAAGTCAGCCGAGGTCATAGTAGTCTGAGTAATCAGATGAAGGACTGAACGACAATAACTTGTAACTTATATCGGAGGTGTAATCAGATGGTTCTGCTTGCT	42.42
15995	AGCAATCACCTT	0.0427177	0.0660671	0.0219783	1.94363	3.00601	0.0430134	0.117303	[Predicted esterase of the alpha-beta hydrolase superfamily]	Firmicutes	Bacilli	Bacillaceae	Bacillus	Bacillales	[Bacillus cellulosilyticus N-4, DSM 2522]	GGTTACGCGCATTGCTTAGGGACACTGGAAAATGGAAAGAACACCACTTTTTCAATGCCCTTGATTGTTACCTTTTGAGTCAGTCTTTGTATGAATATTTTTTACCCTTTATTAGTAATCATTTTTTTGTAAATCGTGATTACAATGTAATAGGGGGTGATACCCATGAAGGTGATTGCT	35.76
41824	AGCAATGCGCAC	0.0163474	0.0175325	0.0025798	6.33669	6.79607	0.00185861	0.0109293	[Predicted rRNA methylase (SpoU class)]	Proteobacteria	Gammaproteobacteria	Enterobacteriaceae	Shigella	Enterobacteriales	[Shigella flexneri 2a 2457T]	CCTCAGGGAGAGGGGACCGTTCGGCGCTGTATGTACTCCCTCACTCTGAAACGACACCGCACTCTTTTTTTCTCCCTCGCCCCTCCGGGGAGGGCCGGGGTGAGGGGAAAAGGCCGCACGGTTCACCAATTTTCTGCTATCCTGCCCCCGCACTAAGGGGGCAGTATGGTGCGCATTGCT	61.82
20772	AGCAATTCCATG	0.0140253	0.00940951	0.00177475	7.90266	5.30187	0.00162241	0.00137719	[Predicted integral membrane protein]	Chloroflexi	Chloroflexi	Herpetosiphonaceae	Herpetosiphon	Herpetosiphonales	[Herpetosiphon aurantiacus DSM 785]	AACTAAGCGTTAATTCCTTATTCTTAGTGCTCTTCGCGTTCTTCGAGGTTTCGATTACTTCATGCTCTTCGTGTCCTTCGTGCCCTTCGTGGATCAAATCTTGTGGTACGCAACTTGCGATAGTGCTCAGTAGATTGCAATAGCCTGCTAGTGAAGGAGTTTTGTATGCATGGAATTGCT	44.24
20071	AGCAATTCGACA		0.000389461						[Inorganic pyrophosphatase]	Proteobacteria	Alphaproteobacteria	Beijerinckiaceae	Beijerinckia	Rhizobiales	[Beijerinckia indica indica ATCC 9039]	CGTCCCTCTCTGATTCTGCTTTTAACCTTGTTGGTTTCCAACAAATTCATCGTGATCTGGACATCAAATCGCTTTACAAGAAGGCGTCCTTCCGTCCGCTAAGCGGTTTACGGATGCCATGCAGCATCCGCATGAGCCGCTTTGCCCCTTCTCCCGGAGATAGTTATGTGTCGAATTGCT	50.3
33982	AGCAATTCGGTT	0.354508	0.40164	0.29095	1.21845	1.38044	0.51694	0.35335	[MoxR-like ATPases]	Firmicutes	Clostridia	Syntrophomonadaceae	Syntrophothermus	Clostridiales	[Syntrophothermus lipocalidus DSM 12680]	GAACACAGATTATACCAACTAAAATGCGAATCGTGAAGCTTGTCTTGTATTTAAGATTTTGGCTCGAAAAGGACCCCCATTTGCATCGGGAAATTTTCTCAACTTTTGTTTTCAAAACTTTGGTTCCTTTTGTGGTCCTTTTTGGCTATAATCTATTTAGGGTGAATGAACCGAATTGCT	36.36
38106	AGCACAACCACT	0.000117993	0.000864005						[2-polyprenylphenol hydroxylase and related flavodoxin oxidoreductases]	Actinobacteria	Actinobacteria	Nocardiaceae	Nocardia	Actinomycetales	[Nocardia farcinica IFM 10152]	GCCGTTCATGTTTTCGCGGAATTACACGGCTGATGTTCATTGTTACCGTTCCGTTGCCCGCAACCCTCGCCTACACTCCAACCATCGGCTGCTGTCGAGTGTCCCGCAGCACCTCACTCGCCGGCGCGGTCAGTGTTTCGAGTGCGAAATGGGGTTGTGAGGCACATGAGTGGTTGTGCT	58.79
27109	AGCACACGTCGT		0.000762811	0.000198845		3.83621		0.185888	[ABC-type uncharacterized transport system, periplasmic component]	Proteobacteria	Deltaproteobacteria	Desulfovibrionaceae	Desulfovibrio	Desulfovibrionales	[Desulfovibrio vulgaris vulgaris DP4]	GCCTGCCACGCCGTGTCCGCATGAGCGCACAAGCACCATTCCTGTACGCCTGTTACGCCAGCTGGCGCGGACGTTCCATCGTGACATGCACCTGCGCACGGGCCGTATGACCGATGCGCCATGCCCGTCTGATGCGGCTTCGCCGTGCAGTATGGGACGCTCGTCATGACGACGTGTGCT	65.45
32986	AGCACAGTAGCG		0.00107961	0.000159706		6.76		0.0196394	[Alcohol dehydrogenase, class IV]	Actinobacteria	Actinobacteria	Nocardiaceae	Nocardia	Actinomycetales	[Nocardia farcinica IFM 10152]	GCGACACCTGTCCGAACGGTCAGTGCGCGTCCCGCCGATCGGTACACCCTGCGCGTTTCATCCGAGCAGTTTCGGCCCGAATCGCTTCCGGCCCCTGTGACGGGCGCCATACGGTCGCTGGCACCGGATCACCGGAATGCGATCATCAGGCGAAAGGACCGCACGATGCGCTACTGTGCT	66.06
21084	AGCACCGATACA	0.0235197	0.0439378	0.00786824	2.9892	5.58419	0.0339685	0.0319627	[Branched-chain amino acid permeases]	Proteobacteria	Gammaproteobacteria	Enterobacteriaceae	Shigella	Enterobacteriales	[Shigella flexneri 2a 2457T]	CTGTCATACTGACTGCATTAACGCGGTAAATCGAAAAACTATTCTTCGCCGCGCCTGGTTGGGAGTATTTCCCGCTAAAATTGTTTAAATATACCGCTGTATCATCCCCAGGGATTGGCACAAAAATTTAACGTTACAACACCACATCCACAGGCAGTATGATTTATGTGTATCGGTGCT	42.42
34665	AGCACGAGGTAA		0.00144825						[Retron-type reverse transcriptase]	Proteobacteria	Gammaproteobacteria	Pseudomonadaceae	Pseudomonas	Pseudomonadales	[Pseudomonas putida KT2440]	TAGATCCGACAGGCATAAGCAGGAAGGTCGCGCGAATTACCCTGGGAGATCTGTACGTTTGCCATTGTGCTACCGCGCGTCGAAAGGCGACGGGATGAGCGTGCAGAAGTCAGCCGAAGCCGTAGTAAGTGGCGGTTAACCGCGCCACCAAGGGCCGAACAGGTTATGTTACCTCGTGCT	58.18
27816	AGCACGCGTACT	0.00139864	0.00377253	0.000651758	2.14594	5.78824	0.13044	0.00229717	[Tyrosyl-tRNA synthetase]	Firmicutes	Bacilli	Lactobacillaceae	Lactobacillus	Lactobacillales	[Lactobacillus rhamnosus GG, ATCC 53103]	GATATCCATGAGAGTGATGCAAAGCATAATTTGGGTGGTACCGCGGTGAAAGTCGTCCCTGATCTTAGTTGATCAGGGACGACTTTTTTCGTAATCAGGTACATTTTGGCTCGAGGCTAACGTGCTGATCATGCTAGCCATATCGTAACGAGGAGGATTTTTCTAATGAGTACGCGTGCT	44.85
38709	AGCACGTAGCAG	0.00420976	0.0687222	0.0119878	0.351169	5.73267	0.000606627	0.0258609	[Response regulators consisting of a CheY-like receiver domain and a winged-helix DNA-binding domain]	Firmicutes	Bacilli	Bacillaceae	Bacillus	Bacillales	[Bacillus licheniformis DSM 13 Novozymes]	TAAAAAACACACGTTTTTCAATTACAATGAGTGTAATTGCACGTGTGTTTTTATGTTGAAAAGGATGGGTGAACAAGATGCAGCACATATTGCTTATTGAAGATGATCATTCGATCAGTGAAATGGTCGATCATTATTTAACAAAAGAAGGATTTGAGGTCGTGCATGCTGCTACGTGCT	34.55
29403	AGCACGTGATGA	0.0320556	0.0353405	0.0110086	2.91187	3.21026	0.0197129	0.103887	[DNA modification methylase]	Cyanobacteria	Synechococcophycidae	Synechococcaceae	Thermosynechococcus	Synechococcales	[Thermosynechococcus elongatus BP-1]	TAGCGCGCGTTCCCAAGTAATCCGCTGGCTGACTCCCTAGGGGTCGGCCTCTTTTTTATCTCAGGATTCAGACTATGCTATTTTAGCCATGAAGGTCACGATTGCTTGTATTGATTGAGTTCTCGCCAACCCATCCAAGAACACTTTTCTCCAGAGGCTAGGCTAATGTCATCACGTGCT	48.48
24883	AGCACGTGCTCT	0.00231501	0.011387	0.00341919	0.677063	3.33032	0.0685223	0.0183451	[ABC-type cobalt transport system, ATPase component]	Firmicutes	Clostridia	Halobacteroidaceae	Acetohalobium	Halanaerobiales	[Acetohalobium arabaticum Z-7288, DSM 5501]	TAAAACTTCCGCCTTCACTGAGTACATATCCAGTATTTTTTAGTTCGGGATATCTTGACAGAAGCTATAGAACCGTCTTCTTTTTCAGTGATTTTAGCTGATGAAGCAGGAAATTCATTAGCTTTAACAGAAGACTTTACTATGGAGGAAGGAGTTTATAATTTTATGAGAGCACGTGCT	34.55
34554	AGCACTAGCGAA	0.000222704	0.00163824						[Predicted membrane protein]	Bacteroidetes	Bacteroidia	Rikenellaceae	Alistipes	Bacteroidales	[Alistipes shahii WAL 8301]	AATCCGGGCCGTCGGGGTCAATTACAATCAGACCGTCAAAGCTATCCACACCAATTTCAACGACCGCCGGGCCGTGGCTTTATTGTCACGGCTGGAAAAGTCTACACGCGAACTAACCGCTCTTGAACAGCAGGTTATCGACCTTACCCGTGAATTGAAATCCAAATGTTCGCTAGTGCT	50.91
43476	AGCACTATAAGG	0.00710004	0.0259973	0.00492806	1.44074	5.27537	0.246776	0.00406197	[Bacterioferritin (cytochrome b1)]	Proteobacteria	Gammaproteobacteria	Moraxellaceae	Acinetobacter	Pseudomonadales	[Acinetobacter baumannii ATCC 17978]	CATGATTGTTCACTAAAATGAATTTATAGATTGCCTTAATTGAATTAAGGCAGAAATTGTTTTGGAGTAGCTACAATGAAAGGCAATCGTGATGTGATTAATCAGCTCAATCAAGTGCTGTATCATCATTTAACTGCAATTAATCAATACTTTTTACATTCTCGTATGCCTTATAGTGCT	30.91
18166	AGCACTCCCGAT	0.00221024	0.00721537	0.000968252	2.28271	7.45196	0.0150122	0.0109888	[Uncharacterized conserved protein]	Actinobacteria	Actinobacteria	Bifidobacteriaceae	Bifidobacterium	Bifidobacteriales	[Bifidobacterium longum infantis ATCC 15697]	CTTCGTCGGACTGGGCGGCGACTTCCCGCTTCGGTCGATCGACGGGAGAACGGCGGGCAAAGCGGTACAAGACAAGTCCGCACGATGAATACTCTGTGATGAATCTTCTGTTTACGGTGCGAGTGTGGAAGAATGGTCACAGCAAGGTCCAGCAAAGGAGCATAGATGATCGGGAGTGCT	55.76
35088	AGCACTGCGTCT	0.00104764	0.0060685	0.00218249	0.480019	2.78053	0.239606	0.184018	[ADP-ribose pyrophosphatase]	Firmicutes	Clostridia	Peptococcaceae	Syntrophobotulus	Clostridiales	[Syntrophobotulus glycolicus FlGlyR, DSM 8271]	GCTTGGAGATAAACTAAATATAAATATTATTAATCGCAGCATCTTATTTAAGGTGCTCTTTTATCATTTTCATTCTATCAGATGCGATCATTAAGCAAAAAGATCAAAGGCATTGAACAGCCGTTATTTTCAATTTTTAAGAAGGGATTAAAGTGAGGAAAAAAGATGAGACGCAGTGCT	29.7
40589	AGCAGAGTTCCT	0.000152132	0.00198591	0.000266597	0.570645	7.44913	0.342069	0.0548821	[Acetylglutamate semialdehyde dehydrogenase]	Planctomycetes	Planctomycetacia	Planctomycetaceae	Planctomyces	Planctomycetales	[Planctomyces brasiliensis IFAM 1448, DSM 5305]	ACGTCTGTGCTGGCTCACCTAGATTGAGGCGATTCCTTTTCAACCAGTAGACCCCTGAGATCGCTTTGAGAACCTGTTACTCGGCCTGCATTGCAGGTCATTTCGTGGTTTTCGGCTTGTTAGTCGCTCCGGGGGTCTCCGTTATCGTTTGCGGATGTTTTCTACATGAGGAACTCTGCT	51.52
37100	AGCAGATGACCC	0.00012409	0.00129882						[Predicted esterase of the alpha-beta hydrolase superfamily]	Proteobacteria	Alphaproteobacteria	Beijerinckiaceae	Beijerinckia	Rhizobiales	[Beijerinckia indica indica ATCC 9039]	CGAGGCCGCCTATGGCACGTCTGAATGGAGCTCGCGGCCAGCCGATATGTCCGGTGATGCAAGCTGATCCCATATCGTGCGAACCGGCATCGTGACGATAGAGCATGATGGTCCAATGACGCGCGGACGCCAAGTCACGCATCAAGTCGCGCATGGGGAAAAGCGATGGGGTCATCTGCT	60
34338	AGCAGCCGTAGA	0.00163863	0.0112294	0.00074431	2.20155	15.087	0.0186509	0.0340388	[Geranylgeranyl pyrophosphate synthase]	Proteobacteria	Alphaproteobacteria	Beijerinckiaceae	Beijerinckia	Rhizobiales	[Beijerinckia indica indica ATCC 9039]	TTGCAAGGCAGGCTCAGTCCTGCAACAGACTATTGTGAAATCCTCAGGTTGCAGGCCGGATTGATCGGTTCTAGTTTCCTCGGCAGGATCGGCTATCTCGATCTCGGCTCTATGATTTTGCCGAGGGTCTGAGATCTTGAATAGGGCCGCGATCGGAGATCTGAGATGTCTACGGCTGCT	52.73
36348	AGCAGCTGAAGT	0.0307949		0.0187859	1.63926		0.0181127		[Uncharacterized protein conserved in bacteria]	Proteobacteria	Gammaproteobacteria	Moraxellaceae	Acinetobacter	Pseudomonadales	[Acinetobacter baumannii ATCC 17978]	ATATAACAATAATAAGATCAGCGACAGGACGCGAGGGATGACAGGAGTTGACCCTAGTACCAAATACGAAAAACCCCGACAGGATGTCGGGGTTTTTTATTGTCATTTGAATAATAATTCAATTAAGCATAAAATATAGACTGTAATCTATATTGTGGTTGTAATATGACTTCAGCTGCT	35.15
38487	AGCAGGACAAGC		0.00259719						[Periplasmic protein TonB, links inner and outer membranes]	Actinobacteria	Actinobacteria	Micromonosporaceae	Salinispora	Actinomycetales	[Salinispora arenicola CNS-205]	TGACAGAGATGGAAGGTGCTGGATTCGGGGGGTCGGGCGTTTCTTCGTCATTGTGGAAAACCGGGATGCCGATCAGACGTAGCCCGACTAACAGCCGTTGGTTATCAGCTACCCGGACGATGGGTACTCGCTGGATCGTTGAATCGTTAGCGCGGGCTGCTGGTCATGGCTTGTCCTGCT	57.58
36174	AGCAGTCTCCAT		0.0017281						[Uncharacterized protein conserved in bacteria]	Proteobacteria	Alphaproteobacteria	Beijerinckiaceae	Beijerinckia	Rhizobiales	[Beijerinckia indica indica ATCC 9039]	AGACCAATGAATCTTCGTGGTCTATCCAGGTCGATGCTTAAAATCAGACGTGTTTGAATCTTTTCGTGCTGCATGCCATTTGCTTGGAGCTCTGGGCATGCCCCGTCAATGGAGTCCCGGGAATGAGAATTCCATGAACCGGAGTTCCATGAATTGGAGTTTAAGATGATGGAGACTGCT	47.27
34950	AGCAGTGGCAAA	0.00603405	0.0100502	0.0038248	1.57761	2.62763	0.136678	0.0486795	[L-serine deaminase]	Proteobacteria	Gammaproteobacteria	Enterobacteriaceae	Shigella	Enterobacteriales	[Shigella flexneri 2a 2457T]	CTACAAAACACTACTTGAGACAATCATCGCAATATTAGTTAAATCGCGGTTTTTGATTAGTTTAATTCATGTGAATAGTTAAGCCAGTCGCCGCGTTCCCTCTTACACTATGCGCTGTTATTAGTTCGTTACTGGAAGTCCAGTCACCTTGTCAGGAGTATTATCATGTTTGCCACTGCT	39.39
14479	AGCAGTTACACT	0.0708472	0.0997479	0.0406067	1.74472	2.45644	0.00631599	0.0539344	[Membrane carboxypeptidase/penicillin-binding protein]	Firmicutes	Bacilli	Bacillaceae	Bacillus	Bacillales	[Bacillus anthracis Ames Ancestor A2084]	TCCCACTATTTGTCGGCTAGCCAGATTGTTGTGGTCTGATTAAAGTTTCAATTTATACCTTACAATGATGTAAGGTACGTGTAAGAGAAATCGATGGGATATTTTTTTACAACAAGGTATTCTTAAAGTAAGAGTTATACGCTATGTGGAAAAGAGGTGTTTAAGATGAGTGTAACTGCT	34.55
24432	AGCAGTTCTGTC	0.00761295	0.0291322	0.00466204	1.63297	6.24883	0.154358	0.0125844	[ABC-type phosphate/phosphonate transport system, periplasmic component]	Proteobacteria	Betaproteobacteria	Oxalobacteraceae	Herminiimonas	Burkholderiales	[Herminiimonas arsenicoxydans ULPAs1]	GGCTGCCTAGCCCTGCACCCGCCCTGCCCGTTGACGCAATTCAAATAAACTGTTGTGGGTTTTTGTCACCGCAAACTAGAAAAATTCTTCCCTTTTCATCGCTTAATGTACCATTCACTTTACAATTAGTTACCTTAAAAAAATATTCCTATCGGAGCAACCCTTATGGACAGAACTGCT	42.42
24243	AGCAGTTGCGAT	2.49e-05	0.000312261						[Site-specific DNA methylase]	Proteobacteria	Gammaproteobacteria	Pseudomonadaceae	Pseudomonas	Pseudomonadales	[Pseudomonas syringae pv. syringae B728a]	ACCTACTAGTGGCCTCGACGCAGCTAGCTGCGTGAACGTCCCCAAAGCTCGCAAAGCAACCGGAAGCGCGAGCAGCCAACTGACGTTGGTGGCTGCACACTCCTCACTTCATCTACCCAATGGGAATCCTCCCATTGGGCCGGGTTCCCTTTTCGAGAACCCTACATGATCGCAACTGCT	58.18
39979	AGCATCGACGAC	0.0297043	0.0356414	0.0115293	2.57641	3.09136	0.00396644	0.0320847	[Serine-pyruvate aminotransferase/archaeal aspartate aminotransferase]	Verrucomicrobia	Verrucomicrobiae	Verrucomicrobiaceae	Akkermansia	Verrucomicrobiales	[Akkermansia muciniphila ATCC BAA-835]	TCCTGCCCGCATTACTCCCTACTGGCCACCTGTGCCGCCCAATACAGACATCCTCTCTTTGCTTTCTCCGCTACTGCGGCAGGTTTTCCCGGTAAGGCTCAATAAAAATTCATAGTCAAACCGTTTGGAGACGCTATAGTATGCGTACCCAGTTCTTAAAAACAAATGGTCGTCGATGCT	48.48
29058	AGCATCGCCATA		0.000610982						[Protein involved in cell division]	Actinobacteria	Actinobacteria	Mycobacteriaceae	Mycobacterium	Actinomycetales	[Mycobacterium tuberculosis F11 (ExPEC)]	GCTTCAGGAATGTCAGGGCAACTCGCCGCAACACCGAGCTGGAGGGCACCCGCAGCACCGCCGCCACCCGTGCCGATCAGAACGACTACGCCCGCGGCAAGATCACGGCAGCCGAGTTGGGTGAGCGCGTCCGCCGCCGGTACAACATCCAGTAACCGGGGTGGAATGTATGGCGATGCT	67.27
24593	AGCATGCCTGCT	0.0328117	0.124628	0.055351	0.592793	2.2516	0.0014407	0.0651234	[Predicted signal transduction protein containing a membrane domain, an EAL and a GGDEF domain]	Firmicutes	Bacilli	Bacillaceae	Bacillus	Bacillales	[Bacillus cellulosilyticus N-4, DSM 2522]	AAAGTGCAGGACGCAAAGCCACGGGTCTAAGCATAGTATGATAGCCGGGTTACCTAGTATATTCTAGAGTAAACTGCTATAACGTTATATGCAGTTTTTTCTATTTTTATTAACGAAAACGTTTTCGTGAACAAGAGTAATATATTCACAAGTGGAGGAGGAATGATGAGCAGGCATGCT	36.97
26921	AGCATGGATTGC	0.0131884	0.0396827	0.0117006	1.12716	3.39152	0.664046	0.00805731	[ABC-type nitrate/sulfonate/bicarbonate transport systems, periplasmic components]	Proteobacteria	Gammaproteobacteria	Moraxellaceae	Acinetobacter	Pseudomonadales	[Acinetobacter baumannii ATCC 17978]	GGCTATATTCCTTTACTTGATTGCATCGCTTTACTTTGGGCAAAGCAGCAAGGTTTCTTCGAAGAAGTCGATTTAGATGTTACCTTAGTCAAAGAAGCATCATGGGCAAGTCTACGCGACCGTTTAGCTTTTGGTTTATTAGACGCTGCACATTGTTTATCTGCAATGGCAATCCATGCT	41.21
17541	AGCATTACCCGC								[Acyl-CoA synthetases (AMP-forming)/AMP-acid ligases II]	Proteobacteria	Gammaproteobacteria	Pseudomonadaceae	Pseudomonas	Pseudomonadales	[Pseudomonas syringae pv. syringae B728a]	GTGCTTGCATGTCAGGTCATGACATGAGCCCGAGAGCCCGCGCCGCACCTTCTCCCTGAGTCTCGATGTTCATCCGGCATTGCTCATGCCGTGCCTGACGGGCTTGCCGCTCTGCGCTCCCGTCTGCTCATAAAAAAATAATCTGCTCACGGACGGTGATTCCTGATGGCGGGTAATGCT	58.18
24006	AGCATTATGCAG	0.00106376	0.00151912						[ABC-type phosphate transport system, permease component]	Verrucomicrobia	Opitutae	Puniceicoccaceae	Coraliomargarita	Puniceicoccales	[Coraliomargarita akajimensis DSM 45221]	GAGGCTGTCGCCATAATCGGCGATAGCCTCCTTTTGTGTTTTACTGAACGCCTGTTGACCTATTGGAGTCACCACACATCCCGCGCACATACGCCTTGATCACTGGGCTAAATCACACTAGTCCGAATCCCCTATCCGCATCCTGCATCATACCGCTAACTTCTCATGCTGCATAATGCT	51.52
18578	AGCCAAACAAGT	0.00898764	0.0246319	0.0066731	1.34685	3.69122	0.527991	0.0184627	[Cystathionine beta-lyases/cystathionine gamma-synthases]	Bacteroidetes	Cytophagia	Flammeovirgaceae	Marivirga	Cytophagales	[Marivirga tractuosa H-43, DSM 4126]	CGGAATTGGCGGGGGGATACATTTAATGATTGGGGGAATTTGTAGAGACGCGATGCATCGCGTCTCTACAAATTGTTTTACTTTTGTGCACCTAAAAACAAATTAGGACAACATCTATTTATAACACGAGTATTATACGGAAACATCTAATAGCAAAAGAAGATAATGACTTGTTTGGCT	36.97
30616	AGCCAACAGTAG	0.00666197	0.0253434	0.00506088	1.31637	5.0077	0.421823	0.00837135	[Predicted membrane protein]	Firmicutes	Bacilli	Streptococcaceae	Streptococcus	Lactobacillales	[Streptococcus thermophilus LMG 18311]	ATTTATAGATGGGAGTTACGTAATGGAGTCTCGAAATCTTTTGCCTCAGAATACACGTATGATGGCCCATTTGCTCAGTTTTTCGGGGGGAGCTTTGGAATGTCTTTTGTCATATGTATTACCATAGTTTGGTTGCCACTCAGACGGGGAATATTCTTTTGTTAGATGCTACTGTTGGCT	40.61
35251	AGCCACAAGGCA		0.00070894	0.000225672		3.14146		0.216056	[Dipeptidyl aminopeptidases/acylaminoacyl-peptidases]	Bacteroidetes	Sphingobacteria	Rhodothermaceae	Salinibacter	Sphingobacteriales	[Salinibacter ruber M31, DSM 13855]	GACCCAGCGAGAGGATGACAGTGTGTCGACTGCGAGTGACCCGGACGGGAGTGTACACGCTTGCCTACACGAAGCCCTTGCGGGCGACCAGTTGTCCAAAAAGTCGGCTATGCAATAACAGCATTACACGGGGCACCCCCATCGACATTGGGTCCGACAGCCGTTATGTGCCTTGTGGCT	58.79
[truncated: 5,000 more rows]
